# Supplementary material for: GWAS reveals determinants of mobilization rate and dynamics of an active endogenous retrovirus of cattle
Source: Nat Commun. 2024 Mar 9;15:2154. doi: 10.1038/s41467-024-46434-1 (PMC10924933; doi:10.1038/s41467-024-46434-1)
Supplement: Supplementary file 5 — Supplementary Data 1-15 [file 41467_2024_46434_MOESM5_ESM.xlsx]

## Sheet: S1
Supp. Data 1: 1,222 polymorphic ERV elements detected by LocaTER in the whole genome sequences of the Damona pedigree with corresponding genotypes for all Damona animals.
chr	leftBP	rightBP	STRAND	fam	subfamily	ge	geDir	inGene	DAF	BE119784595	BE511860454	FR2298044708	NL106034655	NL110314073	NL111116564	NL112538714	NL115467411	NL117720006	NL120873995	NL121357281	NL121737065	NL124929177	NL125036074	NL127584203	NL129408912	NL129804189	NL137409985	NL140050323	NL140915109	NL141079778	NL141317243	NL144862979	NL149719461	NL159659261	NL159660078	NL160259407	NL163784142	NL166487864	NL167388753	NL167741552	NL168175055	NL168409404	NL169100560	NL170266664	NL170475222	NL174462507	NL181463252	NL183627742	NL183627759
chr1	101135300	101135307	plus	ERVK	ERV2-1-LTR_BT	intergenic	.	.	0.0625	HET	WT	WT	WT	WT	WT	HET	WT	WT	WT	WT	WT	WT	WT	WT	WT	WT	WT	WT	WT	WT	WT	WT	WT	WT	HET	WT	WT	WT	WT	WT	het	WT	WT	WT	HET	WT	WT	WT	WT
chr1	103436269	103436272	minus	ERVL_MaLR	MLT1F	intergenic	.	.	0.338983	het	WT	HET	WT	HET	het	het	het	.	WT	HET	het	wt	WT	WT	HET	HET	het	het	WT	.	HET	WT	het	WT	het	het	WT	het	WT	WT	.	WT	WT	.	het	het	WT	het	wt
chr1	104376995	104376999	plus	ERVK	BTLTR1J	intergenic	.	.	0.170139	WT	WT	WT	het	het	wt	WT	WT	WT	WT	het	HET	WT	HET	HET	HET	WT	WT	WT	het	WT	WT	het	WT	het	WT	HET	HOMO	het	HET	WT	WT	WT	HET	WT	WT	WT	WT	WT	WT
chr1	107974352	107974357	plus	ERVK	ERV2-1-LTR_BT	intergenic	.	.	0.0451389	WT	WT	WT	WT	WT	WT	WT	WT	HET	WT	WT	WT	WT	WT	WT	WT	WT	WT	WT	WT	WT	wt	WT	WT	WT	WT	WT	WT	WT	WT	WT	WT	wt	WT	WT	WT	HET	WT	WT	wt
chr1	109224889	109224896	plus	ERVK	ERV2-1-LTR_BT	genic	antisense	ENSBTAG00000031561_108967043_109414482_-	0.0451389	wt	WT	wt	wt	WT	WT	wt	WT	wt	WT	WT	wt	wt	WT	wt	wt	wt	WT	WT	WT	WT	WT	WT	WT	WT	WT	WT	wt	wt	wt	wt	WT	wt	WT	WT	wt	WT	wt	wt	WT
chr1	110631909	110631910	plus	ERVL_MaLR	MLT1D	genic	antisense	ENSBTAG00000018009_110575012_110642235_-	0.111888	WT	WT	WT	WT	WT	WT	WT	WT	WT	WT	WT	WT	WT	HET	WT	WT	WT	WT	WT	HET	WT	WT	WT	WT	WT	WT	WT	HET	WT	WT	WT	WT	WT	WT	WT	WT	HET	WT	HET	WT
chr1	112931651	112931657	plus	ERVK	BTLTR1B	intergenic	.	.	0.574627	HET	HOMO	HET	HOMO	het	.	HET	HET	HET	HET	HET	HOMO	HOMO	HET	HET	.	HOMO	HET	HET	HET	HET	wt	HOMO	het	HET	HET	HOMO	HET	HET	HET	WT	HET	HET	.	HOMO	HET	WT	HET	HOMO	HET
chr1	113173927	113173932	minus	ERVK	BTLTR1	intergenic	.	.	0.374046	WT	WT	het	HET	het	WT	WT	HET	het	HOMO	het	HET	HET	HET	het	HET	HET	HET	wt	HET	WT	HET	WT	HET	het	WT	HET	HET	WT	.	het	het	HOMO	HOMO	HET	wt	.	WT	.	.
chr1	115961084	115961089	plus	ERVK	BTLTR1B	intergenic	.	.	0.0915493	WT	WT	WT	WT	WT	WT	WT	WT	WT	het	WT	WT	WT	WT	HET	WT	WT	WT	WT	WT	WT	het	WT	HET	.	WT	WT	WT	WT	het	het	WT	het	WT	HET	WT	het	het	WT	het
chr1	118158542	118158548	plus	ERVK	BTLTR1B	intergenic	.	.	0.0416667	WT	WT	WT	HET	WT	WT	WT	WT	WT	WT	WT	HET	WT	WT	WT	WT	WT	HET	het	WT	WT	WT	WT	WT	WT	HET	WT	WT	WT	WT	WT	WT	WT	HET	WT	WT	WT	WT	WT	WT
chr1	12751692	12751699	minus	ERVK	BTLTR1	intergenic	.	.	0.0104167	WT	WT	WT	WT	WT	WT	WT	WT	WT	WT	WT	WT	WT	WT	wt	WT	WT	WT	WT	WT	WT	WT	WT	WT	WT	WT	WT	WT	WT	WT	wt	WT	WT	WT	WT	WT	WT	WT	WT	WT
chr1	128157095	128157100	minus	ERVK	BTLTR1	intergenic	.	.	0.682143	HOMO	HOMO	HET	HET	HOMO	het	HOMO	HET	HET	WT	HOMO	het	HOMO	.	HET	HET	HOMO	het	het	HET	het	.	HOMO	.	HOMO	HET	HOMO	HOMO	HET	HET	HET	HOMO	het	het	HOMO	het	HET	HOMO	het	het
chr1	131855582	131855583	plus	ERVK	BTLTR1	intergenic	.	.	0.275	WT	WT	WT	HET	WT	HET	WT	HET	WT	WT	WT	het	WT	HET	HET	het	WT	HET	HET	WT	HET	WT	WT	WT	WT	.	het	HET	HET	HET	WT	HOMO	WT	HOMO	HET	HOMO	HET	HET	WT	het
chr1	132897888	132897891	minus	ERV1	ERV1-1-LTR_BT	genic	antisense	ENSBTAG00000035437_132757274_132922494_+	0.188811	HET	wt	WT	HET	WT	HET	HET	HET	HOMO	WT	HET	HET	HET	HET	WT	WT	HET	WT	HET	HET	HET	HET	WT	HOMO	WT	WT	WT	WT	WT	WT	HET	wt	HET	WT	HET	WT	WT	HET	WT	WT
chr1	133815484	133815490	minus	ERVK	BTLTR1	intergenic	.	.	0.0347222	WT	HET	WT	WT	WT	WT	WT	WT	WT	WT	WT	WT	WT	WT	WT	WT	WT	WT	WT	WT	WT	WT	WT	WT	WT	WT	wt	WT	WT	WT	WT	WT	WT	wt	WT	WT	WT	WT	WT	WT
chr1	13543806	13543813	plus	ERVK	BTLTR1	intergenic	.	.	0.00694444	WT	WT	WT	wt	WT	WT	WT	WT	WT	WT	WT	WT	WT	WT	WT	WT	WT	WT	WT	WT	WT	WT	WT	WT	WT	WT	HET	WT	WT	WT	WT	HET	WT	WT	WT	WT	WT	WT	WT	WT
chr1	137973998	137974003	minus	ERVK	BTLTR1B	intergenic	.	.	0.00347222	WT	WT	WT	WT	WT	WT	WT	WT	WT	WT	WT	WT	WT	WT	WT	WT	WT	WT	WT	WT	WT	WT	WT	WT	WT	WT	WT	WT	WT	WT	WT	WT	WT	WT	WT	WT	WT	WT	WT	het
chr1	138133791	138133796	minus	ERVK	ERV2-1-LTR_BT	intergenic	.	.	0.0138889	WT	WT	WT	WT	WT	WT	WT	WT	WT	WT	WT	HET	WT	WT	WT	WT	WT	WT	WT	WT	WT	WT	WT	WT	WT	WT	WT	WT	WT	WT	WT	WT	WT	WT	wt	WT	WT	WT	WT	HET
chr1	138236101	138236107	plus	ERVK	BTLTR1B	genic	sense	ENSBTAG00000010448_138181418_138320203_+	0.401408	WT	HOMO	WT	WT	WT	WT	het	WT	WT	het	het	het	HET	WT	het	HET	HET	het	wt	het	WT	wt	het	het	WT	WT	het	HET	WT	WT	WT	het	WT	het	HET	WT	het	WT	HOMO	HET
chr1	138983276	138983281	plus	ERVK	ERV2-1-LTR_BT	genic	antisense	ENSBTAG00000011626_138872223_139026120_-	0.34965	HET	WT	het	HET	WT	WT	WT	WT	HET	HET	HET	WT	WT	HET	HET	HET	WT	HET	HET	WT	het	HET	WT	WT	WT	HET	wt	WT	WT	HET	wt	WT	HET	HET	wt	WT	WT	WT	HET	WT
chr1	141294879	141294883	plus	ERV1	ERV1-1C-LTR_BT	intergenic	.	.	0.00694444	WT	WT	WT	WT	WT	WT	WT	WT	WT	WT	WT	WT	WT	WT	WT	WT	WT	WT	WT	WT	WT	WT	WT	WT	WT	WT	WT	WT	WT	WT	WT	WT	WT	WT	WT	WT	HET	WT	WT	WT
chr1	141514372	141514378	plus	ERVK	BTLTR1	intergenic	.	.	0.579861	HET	HET	HET	het	HET	WT	WT	HET	HET	HOMO	WT	WT	HET	HET	HOMO	HET	HET	HOMO	HET	WT	HET	HET	HOMO	HET	HOMO	HET	HOMO	HET	HOMO	HOMO	WT	HET	HET	HOMO	HET	HET	HOMO	WT	HOMO	HET
chr1	14230245	14230247	plus	ERVK	BTLTR1J	intergenic	.	.	0.607692	HOMO	het	HOMO	WT	HET	het	HOMO	HET	HOMO	het	HOMO	WT	.	wt	het	.	WT	HOMO	WT	HOMO	HET	HET	HET	het	HET	HET	HOMO	HET	het	HET	HET	HOMO	HOMO	HET	.	HOMO	het	HET	HOMO	HET
chr1	142627167	142627172	minus	ERVK	BTLTR1B	intergenic	.	.	0.165493	WT	WT	WT	WT	WT	het	WT	HET	WT	het	WT	HET	WT	WT	het	WT	wt	het	HET	WT	WT	HET	WT	WT	het	het	WT	WT	WT	HET	WT	WT	WT	het	WT	het	WT	HET	WT	WT
chr1	143153385	143153399	plus	ERV1	ERV1-1-LTR_BT	intergenic	.	.	0.5	het	het	WT	het	HET	HOMO	HET	HET	HET	WT	HOMO	HET	HET	.	WT	.	HET	WT	HET	HOMO	HOMO	HET	het	HET	HET	WT	het	HOMO	HOMO	HET	WT	WT	HOMO	WT	HET	HET	HET	.	HET	WT
chr1	143725154	143725159	plus	ERVK	BTLTR1B	genic	antisense	ENSBTAG00000017407_143641658_143729051_-	0.0104895	WT	WT	WT	WT	WT	HET	WT	WT	HET	WT	WT	wt	WT	WT	WT	WT	WT	WT	WT	WT	WT	WT	WT	WT	wt	WT	WT	WT	WT	WT	WT	WT	WT	wt	WT	WT	WT	HET	WT	WT
chr1	145922592	145922598	plus	ERVK	BTLTR1	intergenic	.	.	0.0208333	WT	WT	WT	WT	WT	WT	HET	WT	WT	WT	WT	wt	WT	WT	WT	WT	WT	WT	WT	WT	WT	WT	WT	WT	WT	wt	wt	WT	WT	WT	WT	WT	WT	WT	WT	WT	WT	WT	WT	WT
chr1	147881490	147881495	plus	ERVK	BTLTR1B	intergenic	.	.	0.280142	WT	wt	HET	WT	HET	HET	WT	WT	WT	HET	HET	WT	HET	WT	HET	HOMO	WT	WT	WT	WT	WT	WT	HET	WT	HET	het	HOMO	HET	HOMO	HET	HET	HOMO	HET	WT	HET	HOMO	HET	HET	WT	HOMO
chr1	151042364	151042369	plus	ERVK	BTLTR1	intergenic	.	.	0.0243056	WT	WT	WT	wt	WT	WT	WT	HET	WT	WT	WT	WT	WT	WT	WT	WT	WT	WT	wt	WT	WT	WT	WT	WT	WT	WT	WT	WT	WT	WT	WT	het	het	WT	WT	wt	WT	WT	WT	WT
chr1	151698161	151698164	plus	ERV1	ERV1-1-LTR_BT	intergenic	.	.	0.18662	HET	WT	HET	WT	WT	WT	HOMO	HET	WT	het	WT	HET	HET	WT	WT	WT	HET	WT	WT	WT	HET	WT	wt	WT	WT	WT	het	WT	WT	WT	wt	.	HET	HET	HET	WT	WT	WT	WT	HET
chr1	156511090	156511096	plus	ERVK	BTLTR1	genic	sense	ENSBTAG00000012798_156340497_156841779_+	0.111111	WT	WT	WT	wt	WT	WT	HET	WT	wt	WT	WT	HET	WT	WT	WT	HET	HET	WT	WT	WT	HET	WT	WT	wt	WT	WT	WT	WT	WT	WT	WT	WT	WT	WT	WT	WT	HET	WT	HET	WT
chr1	17344348	17344354	plus	ERVK	BTLTR1B	intergenic	.	.	0.13986	wt	HET	WT	wt	wt	WT	wt	WT	HOMO	wt	WT	wt	wt	WT	WT	WT	WT	WT	WT	WT	wt	WT	WT	WT	WT	HET	wt	WT	het	HET	HET	HET	HET	wt	HET	HET	wt	WT	HET	WT
chr1	19114739	19114744	plus	ERVK	ERV2-3-LTR_BT	intergenic	.	.	0.00347222	WT	WT	WT	wt	WT	WT	WT	WT	WT	WT	WT	WT	WT	WT	WT	WT	WT	WT	WT	WT	WT	WT	WT	WT	WT	WT	WT	WT	WT	WT	WT	WT	WT	WT	WT	WT	WT	WT	WT	WT
chr1	20062592	20062600	plus	ERVK	BTLTR1	intergenic	.	.	0.236111	WT	WT	het	HET	HET	WT	het	WT	WT	HET	het	WT	WT	WT	WT	HET	HET	het	HET	HET	WT	WT	het	WT	het	WT	WT	WT	wt	WT	HET	het	WT	WT	WT	HET	WT	HET	WT	HET
chr1	21366433	21366447	plus	ERVK	ERV2-1-LTR_BT	intergenic	.	.	0.109848	WT	wt	het	wt	WT	WT	het	WT	WT	het	WT	wt	wt	wt	WT	het	WT	het	het	wt	het	WT	.	wt	wt	WT	wt	WT	WT	WT	het	WT	WT	WT	WT	.	wt	WT	wt	WT
chr1	21591084	21591089	minus	ERVK	BTLTR1B	intergenic	.	.	0.534965	HOMO	HET	HET	WT	HET	HET	HET	HET	HOMO	WT	HET	WT	HET	WT	HET	HET	WT	WT	WT	WT	WT	HET	WT	HET	WT	HOMO	HOMO	HET	het	HET	WT	HET	HOMO	HET	HOMO	HOMO	HET	HET	HOMO	HET
chr1	22835523	22835525	minus	ERVK	ERV2-3-LTR_BT	genic	sense	ENSBTAG00000054574_22807642_22906567_-	0.0774648	HET	WT	WT	WT	WT	WT	WT	wt	.	WT	WT	WT	WT	WT	HET	WT	WT	WT	WT	WT	wt	HET	WT	WT	WT	WT	WT	WT	HET	WT	wt	WT	WT	WT	WT	HET	WT	WT	WT	WT
chr1	25728468	25728474	minus	ERVK	BTLTR1	intergenic	.	.	0.093985	HET	WT	wt	het	het	WT	wt	WT	wt	HET	wt	WT	WT	wt	HET	WT	WT	WT	HET	WT	WT	WT	WT	WT	WT	WT	WT	wt	WT	WT	HOMO	WT	WT	WT	WT	.	WT	HOMO	OUTLIER	het
chr1	2623344	2623349	minus	ERVK	BTLTR1B	intergenic	.	.	0.395833	HET	WT	HET	HET	HOMO	WT	WT	WT	HET	HET	WT	WT	HET	WT	HOMO	HOMO	WT	HOMO	WT	WT	WT	HET	HET	WT	HET	HOMO	HET	HOMO	het	HET	HOMO	HOMO	HET	HET	HOMO	HET	HET	HET	HET	HET
chr1	29606190	29606195	plus	ERVK	BTLTR1	intergenic	.	.	0.0138889	WT	WT	WT	WT	WT	WT	WT	WT	WT	WT	WT	WT	wt	WT	WT	WT	WT	WT	WT	WT	WT	WT	WT	WT	WT	WT	WT	WT	WT	WT	WT	WT	WT	WT	WT	WT	WT	WT	WT	WT
chr1	30975136	30975143	minus	ERVK	ERV2-1-LTR_BT	intergenic	.	.	0.00694444	wt	WT	wt	wt	WT	WT	wt	wt	wt	wt	WT	wt	wt	wt	wt	wt	wt	wt	WT	wt	wt	WT	wt	WT	WT	wt	wt	wt	wt	WT	wt	wt	wt	WT	wt	wt	WT	wt	wt	wt
chr1	33569058	33569062	minus	ERVK	BTLTR1	intergenic	.	.	0.0277778	WT	WT	WT	WT	WT	WT	WT	WT	WT	WT	WT	HET	WT	WT	WT	WT	WT	WT	WT	WT	WT	WT	het	WT	WT	WT	WT	WT	WT	WT	WT	WT	WT	WT	wt	het	WT	WT	WT	WT
chr1	35199077	35199082	plus	ERVK	BTLTR1	intergenic	.	.	0.756944	HOMO	HET	HOMO	HOMO	HOMO	HOMO	HOMO	HOMO	WT	HOMO	HET	HOMO	HOMO	HOMO	HET	HOMO	HOMO	HET	HOMO	HOMO	HOMO	HOMO	HOMO	HET	HOMO	HOMO	het	HOMO	HOMO	HOMO	HOMO	HET	HOMO	HOMO	HET	HOMO	HOMO	HOMO	HOMO	HOMO
chr1	39298668	39298673	minus	ERVK	BTLTR1B	intergenic	.	.	0.0625	WT	WT	WT	WT	WT	WT	WT	wt	WT	wt	WT	WT	WT	WT	HET	WT	WT	WT	WT	WT	WT	WT	WT	WT	HET	HET	WT	WT	WT	WT	WT	WT	WT	WT	WT	HET	WT	WT	WT	WT
chr1	40159988	40159996	plus	ERVK	BTLTR1J	intergenic	.	.	0.388889	WT	WT	.	WT	HET	WT	HET	WT	WT	WT	HET	HET	.	HET	HET	HET	WT	HET	WT	HET	HET	HET	HET	HET	WT	HET	.	HOMO	HET	HET	WT	HET	.	HET	.	HET	WT	WT	HET	HET
chr1	40596085	40596089	plus	ERVK	ERV2-1-LTR_BT	intergenic	.	.	0.513986	WT	WT	HET	.	HOMO	het	WT	HET	HET	HET	het	HET	HET	WT	HOMO	HET	het	HET	HOMO	WT	HOMO	HET	HET	WT	WT	HET	HET	HOMO	HOMO	HET	HET	HET	HOMO	HOMO	WT	HOMO	WT	HOMO	HOMO	HOMO
chr1	42708199	42708205	plus	ERVK	BTLTR1B	intergenic	.	.	0.0314685	WT	WT	wt	WT	wt	wt	wt	wt	wt	WT	WT	wt	wt	het	WT	WT	wt	wt	wt	WT	wt	wt	wt	wt	wt	wt	wt	wt	HET	WT	wt	WT	wt	wt	wt	WT	wt	wt	wt	WT
chr1	43520885	43520892	plus	ERVK	ERV2-1-LTR_BT	intergenic	.	.	0.0208333	WT	WT	WT	WT	WT	het	WT	WT	WT	wt	wt	wt	wt	WT	WT	het	WT	wt	WT	WT	wt	WT	WT	WT	WT	wt	WT	WT	WT	WT	WT	WT	WT	WT	WT	WT	WT	WT	WT	wt
chr1	47478183	47478189	plus	ERVK	BTLTR1J	intergenic	.	.	0.170139	wt	wt	HET	WT	WT	het	het	wt	het	WT	wt	wt	HET	HET	wt	HET	wt	WT	WT	HET	het	wt	het	het	wt	wt	wt	WT	wt	wt	wt	WT	WT	WT	het	WT	wt	wt	wt	wt
chr1	48122302	48122308	minus	ERVK	BTLTR1	intergenic	.	.	0.0833333	het	WT	wt	WT	WT	WT	WT	WT	WT	WT	WT	WT	WT	WT	HET	WT	WT	WT	WT	wt	WT	WT	wt	wt	HET	WT	WT	WT	WT	WT	WT	WT	WT	WT	WT	wt	WT	HET	HET	WT
chr1	51299707	51299722	minus	ERVK	ERV2-1-LTR_BT	intergenic	.	.	0.920139	HOMO	HOMO	HOMO	HOMO	HOMO	HOMO	HOMO	HOMO	HOMO	.	HOMO	HET	HOMO	HOMO	HOMO	HOMO	HOMO	HOMO	HOMO	HOMO	HOMO	HOMO	HOMO	HOMO	HET	HOMO	HOMO	HOMO	HET	HOMO	HOMO	HOMO	HOMO	HOMO	HOMO	HET	HOMO	HOMO	HOMO	HOMO
chr1	53879611	53879624	plus	ERV1	ERV1-1-I_BT	intergenic	.	.	0.128472	WT	HET	HET	WT	WT	WT	HET	HET	HET	WT	HET	WT	HET	HET	WT	WT	WT	WT	WT	HOMO	WT	WT	WT	HET	WT	WT	WT	WT	wt	WT	WT	WT	WT	WT	HET	WT	WT	WT	WT	WT
chr1	56340727	56340728	plus	ERV1	ERV1-1-LTR_BT	genic	sense	ENSBTAG00000014441_56306180_56403972_+	0.0277778	WT	WT	WT	WT	WT	HET	WT	WT	WT	WT	WT	WT	WT	WT	WT	HET	WT	WT	WT	WT	WT	WT	WT	WT	WT	WT	wt	WT	WT	WT	WT	WT	WT	WT	WT	WT	WT	WT	WT	WT
chr1	57895422	57895427	minus	ERVK	BTLTR1	intergenic	.	.	0.107639	het	WT	WT	WT	WT	WT	het	WT	WT	WT	HET	WT	wt	WT	WT	WT	WT	WT	WT	WT	WT	WT	WT	WT	WT	WT	WT	wt	het	WT	WT	HET	WT	HET	WT	WT	WT	wt	WT	WT
chr1	66447143	66447148	plus	ERVK	BTLTR1	intergenic	.	.	0.0555556	WT	WT	WT	WT	WT	WT	WT	WT	WT	WT	WT	HET	WT	WT	WT	WT	WT	WT	WT	WT	WT	WT	WT	WT	WT	WT	WT	WT	WT	wt	WT	WT	WT	WT	WT	WT	HET	WT	WT	WT
chr1	70634862	70634867	plus	ERVK	ERV2-1-LTR_BT	intergenic	.	.	0.00694444	WT	WT	WT	WT	WT	WT	WT	WT	WT	WT	WT	WT	WT	WT	WT	WT	WT	WT	WT	WT	WT	WT	WT	WT	WT	WT	WT	WT	WT	WT	WT	wt	WT	WT	wt	WT	WT	WT	wt	WT
chr1	71633087	71633092	plus	ERVK	BTLTR1	genic	antisense	ENSBTAG00000020378_71513093_71780855_-	0.0208333	WT	WT	WT	WT	WT	WT	WT	WT	WT	WT	WT	WT	WT	WT	WT	WT	WT	WT	WT	WT	WT	WT	WT	WT	WT	WT	WT	WT	WT	WT	WT	WT	WT	HET	WT	HET	WT	WT	WT	WT
chr1	75795585	75795590	minus	ERVK	BTLTR1	intergenic	.	.	0.0451389	WT	WT	WT	WT	WT	WT	WT	WT	wt	WT	WT	WT	HET	WT	WT	WT	WT	WT	WT	WT	WT	WT	WT	WT	WT	WT	WT	WT	WT	WT	WT	WT	WT	WT	WT	WT	WT	WT	WT	HET
chr1	7985823	7985828	minus	ERVK	BTLTR1B	intergenic	.	.	0.0451389	wt	WT	HET	WT	WT	WT	WT	WT	WT	WT	WT	WT	WT	WT	wt	WT	WT	HET	WT	WT	WT	WT	WT	WT	WT	WT	WT	HET	WT	WT	WT	WT	WT	WT	WT	WT	WT	WT	WT	WT
chr1	8543157	8543159	plus	ERV1	MER87B_BT	intergenic	.	.	0.221429	HET	WT	WT	HET	HET	WT	.	WT	WT	HET	HET	WT	HET	WT	.	HET	wt	WT	HET	HOMO	HET	HET	HET	HET	HET	HET	WT	WT	HET	HET	HET	HET	WT	HET	WT	WT	HET	HET	WT	WT
chr1	91061602	91061608	plus	ERVK	BTLTR1	intergenic	.	.	0.696429	WT	HET	HET	HOMO	HET	HOMO	HET	HET	HOMO	HOMO	HOMO	HOMO	HOMO	HOMO	HET	HOMO	HOMO	HET	HET	HOMO	HOMO	HOMO	HOMO	HOMO	HOMO	HET	HET	HOMO	HOMO	HET	HET	HET	HET	HOMO	HET	het	HOMO	WT	WT	HOMO
chr1	9502203	9502208	plus	ERVK	ERV2-1-LTR_BT	intergenic	.	.	0.00347222	HET	WT	WT	WT	WT	WT	WT	WT	WT	WT	wt	WT	WT	WT	WT	WT	WT	WT	WT	WT	WT	WT	WT	WT	WT	wt	WT	WT	WT	WT	WT	wt	WT	WT	WT	WT	WT	WT	WT	WT
chr1	96694575	96694580	plus	ERVK	BTLTR1B1	intergenic	.	.	0.0868056	HET	WT	WT	WT	WT	WT	HET	WT	HET	WT	WT	WT	WT	WT	WT	HET	het	het	WT	wt	WT	WT	WT	WT	WT	WT	WT	WT	WT	WT	WT	WT	WT	WT	WT	WT	HET	WT	WT	WT
chr1	97836573	97836586	minus	ERVL	LTR18A_BT	intergenic	.	.	0.484375	het	het	.	het	.	het	het	het	.	het	het	het	het	het	het	het	het	HET	HET	het	het	HET	het	het	het	het	HET	het	HET	het	het	HET	het	het	WT	HET	het	.	het	HET
chr10	101548244	101548248	minus	ERVK	ERV2-1-LTR_BT	genic	sense	ENSBTAG00000013136_101466634_101634822_-	0.00347222	WT	WT	WT	WT	WT	WT	WT	WT	WT	WT	WT	WT	WT	WT	WT	WT	WT	WT	WT	WT	WT	WT	WT	WT	WT	WT	WT	WT	WT	WT	WT	HET	WT	WT	WT	WT	WT	WT	WT	WT
chr10	15677692	15677706	minus	ERVK	BTLTR1J	intergenic	.	.	0.293706	WT	WT	HET	WT	het	HET	WT	het	WT	WT	WT	WT	het	WT	WT	HOMO	WT	WT	HET	HET	het	HET	het	WT	HOMO	.	het	WT	het	HET	HET	het	WT	HET	WT	HOMO	wt	HET	het	HOMO
chr10	1692972	1692977	plus	ERVK	ERV2-1-LTR_BT	genic	sense	ENSBTAG00000014750_1518392_1814761_+	0.0104167	WT	WT	WT	WT	WT	WT	WT	WT	WT	WT	WT	WT	WT	WT	WT	WT	WT	WT	WT	WT	WT	WT	wt	WT	WT	WT	WT	WT	WT	WT	WT	WT	WT	WT	WT	WT	WT	WT	WT	WT
chr10	17788426	17788432	minus	ERVK	BTLTR1B	genic	antisense	ENSBTAG00000010944_17737186_17895044_+	0.0625	WT	WT	WT	WT	WT	WT	wt	WT	WT	WT	WT	WT	HET	HET	WT	HET	WT	WT	WT	WT	WT	HET	WT	WT	WT	WT	WT	WT	WT	HET	WT	WT	WT	HET	WT	WT	WT	WT	HET	WT
chr10	25080951	25080957	minus	ERVK	BTLTR1B1	intergenic	.	.	0.00694444	WT	wt	WT	wt	wt	WT	wt	wt	WT	WT	wt	wt	WT	wt	WT	wt	wt	WT	wt	wt	wt	WT	wt	WT	WT	wt	WT	WT	WT	WT	wt	wt	wt	wt	WT	wt	WT	wt	WT	WT
chr10	25371756	25371761	minus	ERVK	BTLTR1B	intergenic	.	.	0.416667	WT	WT	HET	HOMO	HOMO	het	HOMO	HET	HET	HET	HET	HET	HET	HET	HOMO	wt	HET	het	HOMO	HET	HET	HET	HOMO	HET	HET	HET	WT	WT	WT	HET	HET	wt	HET	WT	HET	HET	HOMO	HET	HET	het
chr10	27395969	27395976	plus	ERVK	ERV2-1-LTR_BT	intergenic	.	.	0.00694444	WT	WT	WT	WT	WT	WT	WT	WT	WT	WT	WT	WT	WT	WT	WT	WT	WT	WT	WT	WT	WT	WT	WT	WT	WT	WT	WT	WT	WT	WT	WT	WT	WT	WT	WT	WT	WT	WT	WT	WT
chr10	2853913	2853918	minus	ERVK	ERV2-1-LTR_BT	intergenic	.	.	0.248252	HET	het	het	WT	WT	HET	WT	WT	WT	WT	het	WT	WT	WT	het	het	WT	HET	WT	WT	WT	HET	HET	WT	WT	wt	WT	HET	WT	WT	wt	WT	WT	WT	HET	HET	WT	WT	HOMO	HOMO
chr10	3033327	3033344	plus	ERV1	ERV1-1C-LTR_BT	intergenic	.	.	0.00694444	WT	WT	WT	wt	WT	WT	WT	WT	WT	wt	wt	WT	WT	wt	WT	WT	WT	WT	WT	WT	wt	WT	WT	WT	WT	WT	WT	WT	WT	WT	WT	WT	WT	WT	WT	WT	WT	WT	WT	WT
chr10	33664320	33664325	minus	ERVK	BTLTR1	intergenic	.	.	0.388112	HOMO	WT	WT	HOMO	HET	WT	HOMO	WT	HET	HET	HET	WT	WT	het	HET	WT	HET	WT	WT	WT	HET	HET	HOMO	HOMO	WT	HET	WT	HET	WT	HET	HET	HOMO	het	HET	HET	HET	HOMO	het	WT	WT
chr10	34344341	34344346	minus	ERVK	BTLTR1	intergenic	.	.	0.479167	WT	HET	HOMO	WT	HET	HOMO	WT	HOMO	het	WT	HET	HET	WT	HET	HET	HET	HET	HOMO	HOMO	HOMO	het	HET	WT	WT	HOMO	HET	HET	HET	HOMO	HET	HET	WT	HET	het	HET	HET	WT	HET	HET	HOMO
chr10	37859458	37859462	minus	ERVK	BTLTR1B	genic	antisense	ENSBTAG00000005661_37826017_37866625_+	0.795455	HOMO	HET	HOMO	het	.	HOMO	WT	HOMO	HOMO	het	HOMO	het	het	het	HOMO	het	HOMO	het	het	.	HOMO	HOMO	HOMO	het	HOMO	HOMO	het	HOMO	HOMO	.	HOMO	HOMO	HOMO	HOMO	HOMO	HOMO	HOMO	HOMO	het	HOMO
chr10	38526340	38526356	minus	ERV1	ERV1-1-LTR_BT	intergenic	.	.	0.244444	WT	WT	.	wt	.	.	WT	.	WT	het	HET	HET	WT	WT	HOMO	HET	HET	WT	HET	.	het	HET	.	WT	.	HET	HET	HET	HET	HET	WT	WT	WT	HET	WT	WT	HET	HET	WT	HET
chr10	39574282	39574285	plus	ERV1	ERV1-1-LTR_BT	intergenic	.	.	0.277372	HOMO	HET	WT	WT	WT	WT	WT	WT	HOMO	WT	wt	wt	WT	HET	WT	wt	het	het	HET	WT	het	het	WT	het	WT	WT	WT	WT	WT	WT	HOMO	HET	HET	HET	.	het	HET	WT	WT	HET
chr10	42438453	42438468	minus	ERV1	ERV1-1-I_BT	intergenic	.	.	0.00694444	WT	WT	WT	WT	WT	WT	wt	WT	WT	WT	WT	WT	WT	WT	WT	WT	WT	WT	WT	WT	WT	WT	WT	WT	WT	WT	WT	WT	WT	WT	WT	WT	WT	WT	WT	WT	WT	WT	WT	WT
chr10	42504971	42504976	plus	ERVK	BTLTR1	intergenic	.	.	0.384058	.	HOMO	HET	WT	HET	HET	HET	WT	HET	WT	WT	WT	HET	WT	HET	WT	HET	HET	HET	het	HET	WT	HET	HET	HET	HET	WT	WT	WT	WT	het	HET	HET	het	HET	WT	het	HET	WT	WT
chr10	493443	493449	plus	ERVK	BTLTR1	intergenic	.	.	0.0486111	WT	WT	WT	WT	WT	WT	WT	WT	WT	WT	HET	WT	WT	WT	WT	HET	WT	WT	WT	WT	WT	WT	WT	WT	WT	HET	WT	WT	WT	WT	WT	WT	WT	WT	HET	WT	WT	WT	WT	WT
chr10	50253828	50253835	plus	ERVK	BTLTR1B	intergenic	.	.	0.0381944	WT	WT	WT	WT	WT	WT	WT	wt	WT	HET	WT	WT	WT	WT	WT	WT	WT	WT	WT	WT	WT	WT	WT	WT	WT	WT	WT	WT	WT	WT	WT	HET	WT	WT	HET	WT	WT	WT	WT	WT
chr10	51928550	51928555	plus	ERVK	BTLTR1B	intergenic	.	.	0.0173611	wt	WT	wt	WT	WT	WT	wt	WT	WT	WT	WT	wt	WT	WT	HET	WT	WT	WT	WT	WT	WT	WT	HET	wt	wt	WT	WT	WT	WT	WT	WT	WT	WT	WT	WT	WT	WT	WT	WT	WT
chr10	56511945	56511950	minus	ERVK	ERV2-3-LTR_BT	intergenic	.	.	0.163194	WT	WT	WT	het	WT	WT	het	WT	het	WT	WT	WT	WT	HOMO	WT	WT	WT	het	WT	WT	wt	het	WT	wt	WT	WT	WT	WT	het	WT	het	WT	WT	wt	het	het	WT	WT	het	het
chr10	5904805	5904811	plus	ERVK	BTLTR1B	intergenic	.	.	0.107639	WT	WT	WT	WT	WT	WT	WT	WT	WT	WT	WT	WT	WT	WT	WT	WT	WT	WT	WT	WT	WT	HET	WT	wt	WT	HET	het	HET	WT	WT	HET	WT	HET	HET	WT	HOMO	WT	WT	HET	HET
chr10	60731068	60731081	minus	ERV1	ERV1-1-I_BT	genic	antisense	ENSBTAG00000053150_60726278_60768356_+	0.0763889	WT	WT	WT	WT	WT	WT	WT	HET	WT	WT	WT	WT	HET	WT	WT	WT	WT	HET	HET	WT	wt	WT	WT	WT	WT	WT	WT	WT	WT	wt	WT	WT	WT	WT	WT	WT	WT	HET	WT	WT
chr10	6147499	6147502	minus	ERVK	BTLTR1B	intergenic	.	.	0.0763889	WT	WT	WT	WT	WT	WT	WT	WT	WT	HET	WT	WT	WT	WT	WT	WT	WT	WT	WT	WT	WT	het	WT	wt	WT	WT	WT	HET	WT	het	HET	het	WT	WT	WT	WT	HET	WT	WT	WT
chr10	65002713	65002719	plus	ERVK	BTLTR1	genic	antisense	ENSBTAG00000004558_64962587_65019546_-	0.454545	HET	HOMO	HET	WT	HOMO	HOMO	HET	HET	WT	HET	HET	HET	HET	WT	HOMO	HOMO	het	WT	HET	HOMO	HOMO	HET	HOMO	HOMO	HET	WT	het	HOMO	HET	HET	WT	WT	WT	HET	HET	WT	HOMO	WT	HET	HET
chr10	65759202	65759207	plus	ERVK	BTLTR1	intergenic	.	.	0.239583	HET	WT	HET	WT	HET	WT	WT	WT	WT	HOMO	HET	WT	WT	WT	HET	HET	WT	HET	WT	WT	wt	HET	HET	WT	HET	WT	HOMO	HET	HET	HOMO	HET	HET	HOMO	HET	WT	HET	WT	WT	HET	HET
chr10	6892775	6892779	plus	ERVK	BTLTR1	genic	antisense	ENSBTAG00000000081_6796016_6925123_-	0.048951	wt	wt	HET	wt	wt	wt	wt	WT	WT	wt	wt	wt	WT	WT	WT	WT	wt	wt	wt	WT	wt	wt	wt	wt	wt	WT	WT	WT	wt	wt	WT	wt	wt	wt	wt	wt	wt	het	WT	WT
chr10	690702	690705	minus	ERV1	ERV1-1C-LTR_BT	genic	antisense	ENSBTAG00000035858_663554_985178_+	0.0347222	WT	WT	WT	WT	WT	WT	wt	WT	WT	WT	WT	WT	wt	WT	WT	WT	WT	WT	WT	WT	WT	WT	WT	WT	WT	WT	WT	WT	WT	WT	WT	WT	WT	WT	WT	het	WT	WT	WT	WT
chr10	6947615	6947620	minus	ERVK	BTLTR1B	genic	antisense	ENSBTAG00000004028_6925321_7006062_+	0.118056	WT	wt	het	WT	WT	WT	WT	WT	het	WT	WT	WT	wt	HET	WT	WT	WT	WT	WT	WT	WT	WT	WT	WT	WT	WT	wt	WT	HET	het	WT	WT	HET	WT	WT	WT	WT	HET	WT	WT
chr10	72046733	72046749	minus	ERV1	ERV1-1-LTR_BT	genic	sense	ENSBTAG00000011451_71781858_72109539_-	0.0909091	WT	het	HET	WT	WT	WT	wt	wt	wt	wt	WT	wt	wt	WT	WT	WT	WT	het	HET	WT	wt	wt	WT	wt	het	het	WT	wt	WT	WT	wt	WT	wt	wt	wt	wt	wt	WT	wt	HET
chr10	7257616	7257621	plus	ERVK	BTLTR1B	intergenic	.	.	0.0138889	WT	WT	WT	WT	WT	WT	WT	WT	WT	WT	WT	WT	WT	WT	WT	WT	WT	WT	WT	WT	WT	WT	WT	WT	WT	WT	WT	WT	WT	WT	WT	WT	WT	WT	WT	WT	WT	WT	WT	WT
chr10	72585947	72585950	minus	ERVK	BTLTR1J	intergenic	.	.	0.381119	HOMO	het	WT	WT	HET	HOMO	HET	het	WT	WT	HET	WT	het	het	HET	HET	het	HET	het	.	HOMO	WT	HET	het	WT	HET	WT	het	WT	WT	WT	.	WT	HET	het	HET	HOMO	WT	het	het
chr10	7900276	7900282	minus	ERVK	BTLTR1	genic	antisense	ENSBTAG00000000897_7624974_7934460_+	0.0555556	wt	WT	WT	WT	WT	WT	WT	WT	WT	WT	HET	WT	WT	WT	WT	het	WT	WT	WT	wt	WT	WT	WT	WT	WT	WT	HET	WT	WT	wt	WT	WT	WT	WT	HET	WT	WT	WT	WT	WT
chr10	8018193	8018203	plus	ERVK	BTLTR1B	intergenic	.	.	0.0347222	het	WT	WT	WT	WT	wt	WT	WT	WT	WT	WT	WT	WT	WT	WT	WT	WT	WT	WT	WT	WT	WT	WT	WT	WT	WT	WT	WT	WT	WT	wt	WT	WT	WT	WT	WT	WT	WT	WT	WT
chr10	83147236	83147251	plus	ERV1	ERV1-1-LTR_BT	genic	sense	ENSBTAG00000015805_82976926_83274389_+	0.139286	WT	WT	WT	HET	WT	wt	.	WT	WT	WT	WT	HET	WT	HET	WT	WT	WT	HET	WT	WT	WT	WT	WT	HOMO	WT	WT	HET	WT	het	wt	HOMO	WT	HOMO	WT	HET	WT	HET	HET	HET	HOMO
chr10	85013794	85013799	minus	ERVK	BTLTR1B	intergenic	.	.	0.330986	HET	WT	WT	HET	WT	HOMO	HET	HOMO	WT	WT	HET	HET	WT	het	WT	WT	HOMO	WT	HET	HOMO	HET	wt	WT	HOMO	WT	HET	HET	HET	HET	wt	HOMO	HET	HOMO	WT	HET	HET	WT	HET	HET	HOMO
chr10	86689719	86689724	plus	ERVK	ERV2-1-LTR_BT	intergenic	.	.	0.0972222	HET	wt	WT	WT	WT	HET	WT	HET	WT	wt	HET	WT	WT	WT	WT	WT	HET	WT	HET	HET	HET	WT	WT	WT	WT	WT	WT	HET	wt	WT	WT	WT	WT	WT	WT	wt	WT	WT	WT	WT
chr10	86879840	86879845	plus	ERVK	ERV2-3-LTR_BT	genic	sense	ENSBTAG00000040078_86764090_86898356_+	0.132353	HET	HET	WT	WT	WT	WT	HET	HET	WT	WT	wt	WT	het	WT	WT	.	HET	WT	WT	WT	WT	WT	WT	wt	WT	het	wt	WT	WT	WT	WT	HET	WT	WT	WT	het	WT	wt	het	WT
chr10	88563876	88563883	plus	ERVK	BTLTR1	genic	antisense	ENSBTAG00000020469_88551975_88581712_-	0.15625	WT	HET	HET	HET	HET	WT	WT	WT	WT	WT	WT	WT	wt	HET	WT	WT	WT	WT	wt	WT	WT	WT	WT	WT	het	HOMO	WT	WT	WT	WT	wt	WT	WT	WT	WT	HET	WT	WT	WT	WT
chr10	89965537	89965542	plus	ERVK	BTLTR1B	genic	sense	ENSBTAG00000050101_89777321_90172341_+	0.00347222	WT	WT	WT	WT	WT	WT	WT	WT	WT	WT	WT	WT	WT	WT	WT	WT	WT	WT	WT	WT	WT	WT	WT	WT	WT	WT	WT	WT	WT	WT	WT	wt	WT	wt	WT	HET	WT	WT	WT	WT
chr10	91439912	91439918	plus	ERV1	ERV1-1C-LTR_BT	intergenic	.	.	0.111111	WT	WT	HET	WT	WT	WT	WT	HET	HET	WT	WT	WT	HET	WT	WT	WT	WT	WT	WT	WT	WT	WT	wt	WT	WT	WT	WT	WT	WT	WT	WT	WT	WT	HET	WT	WT	WT	WT	WT	WT
chr10	91801679	91801685	plus	ERVK	BTLTR1	genic	antisense	ENSBTAG00000021708_91776872_92255659_-	0.15625	wt	wt	HET	HET	HET	HET	WT	WT	HET	WT	WT	WT	WT	HET	HET	WT	wt	HET	HET	HET	WT	wt	wt	WT	WT	HET	wt	WT	wt	WT	WT	WT	WT	WT	WT	HET	HET	HET	WT	wt
chr10	91818911	91818917	minus	ERVK	ERV2-1-LTR_BT	genic	sense	ENSBTAG00000021708_91776872_92255659_-	0.0243056	WT	WT	WT	WT	WT	WT	WT	wt	WT	WT	WT	HET	WT	WT	WT	WT	WT	WT	WT	WT	HET	WT	WT	WT	wt	WT	WT	WT	WT	WT	WT	WT	WT	WT	WT	WT	WT	WT	WT	WT
chr10	95461491	95461497	plus	ERVK	BTLTR1	intergenic	.	.	0.0451389	WT	WT	WT	WT	WT	het	WT	WT	WT	WT	HET	WT	WT	WT	WT	WT	WT	WT	WT	WT	HET	WT	WT	WT	WT	WT	WT	WT	wt	WT	WT	WT	WT	WT	WT	WT	WT	WT	WT	WT
chr10	96357688	96357694	plus	ERVK	BTLTR1B	intergenic	.	.	0.0659722	WT	WT	WT	WT	WT	HET	wt	WT	WT	WT	WT	WT	WT	WT	WT	HET	WT	WT	WT	HET	wt	WT	WT	WT	wt	WT	HET	WT	WT	WT	WT	WT	WT	WT	WT	WT	HET	HET	WT	WT
chr10	98285920	98285925	plus	ERVK	BTLTR1B	intergenic	.	.	0.0694444	WT	WT	WT	WT	WT	WT	wt	WT	HET	WT	WT	WT	WT	WT	HET	het	WT	HET	HET	WT	WT	WT	WT	WT	WT	wt	WT	WT	WT	WT	WT	WT	WT	WT	HET	WT	WT	WT	WT	wt
chr10	98918147	98918150	minus	ERV1	ERV1-1C-LTR_BT	intergenic	.	.	0.0868056	WT	WT	WT	WT	WT	WT	WT	WT	WT	WT	WT	WT	WT	WT	WT	WT	WT	WT	WT	WT	WT	WT	WT	HET	WT	WT	WT	WT	WT	WT	HET	WT	HET	WT	WT	WT	WT	HET	WT	HET
chr10	99022537	99022542	plus	ERVK	BTLTR1B	intergenic	.	.	0.0520833	WT	WT	wt	WT	WT	HET	WT	WT	WT	HET	HET	WT	WT	WT	WT	WT	wt	WT	wt	WT	HET	WT	WT	wt	WT	WT	WT	HET	WT	WT	WT	WT	WT	WT	WT	WT	WT	WT	WT	WT
chr10	99608029	99608034	plus	ERVK	BTLTR1	intergenic	.	.	0.90625	HOMO	HOMO	HOMO	HOMO	HOMO	HOMO	HOMO	HOMO	HOMO	HOMO	HOMO	HOMO	HOMO	HOMO	HOMO	HOMO	HOMO	HOMO	HOMO	HOMO	HOMO	HET	HOMO	HET	HOMO	HOMO	HOMO	HOMO	HET	HET	HET	HOMO	HET	HOMO	HOMO	HOMO	HOMO	HET	HOMO	het
chr11	104320800	104320803	minus	ERV1	ERV1-1C-LTR_BT	intergenic	.	.	0.041958	WT	WT	WT	WT	WT	WT	WT	WT	wt	WT	WT	WT	WT	wt	.	WT	WT	WT	WT	WT	WT	WT	HET	WT	WT	WT	WT	WT	WT	WT	WT	WT	WT	WT	WT	WT	WT	WT	WT	WT
chr11	104731203	104731208	minus	ERVK	BTLTR1B	genic	sense	ENSBTAG00000004511_104592021_104777976_-	0.0178571	WT	WT	wt	WT	WT	WT	wt	WT	WT	WT	WT	WT	wt	WT	WT	wt	WT	WT	WT	WT	WT	WT	WT	WT	WT	WT	WT	WT	WT	wt	WT	WT	WT	WT	WT	WT	wt	WT	WT	WT
chr11	106417837	106417843	plus	ERVK	ERV2-1-LTR_BT	genic	antisense	ENSBTAG00000030246_106414236_106418732_-	0.0034965	WT	wt	WT	WT	WT	WT	WT	WT	WT	WT	WT	WT	WT	WT	WT	het	WT	wt	WT	WT	WT	WT	WT	WT	WT	WT	WT	WT	WT	WT	WT	WT	WT	WT	WT	WT	WT	WT	WT	WT
chr11	11624283	11624291	minus	ERVK	BTLTR1B	intergenic	.	.	0.0104167	WT	WT	WT	WT	WT	WT	wt	wt	WT	WT	WT	WT	WT	WT	WT	WT	WT	wt	WT	WT	WT	WT	WT	WT	WT	WT	WT	WT	WT	WT	WT	WT	WT	WT	WT	WT	WT	WT	WT	WT
chr11	234494	234500	minus	ERVK	BTLTR1B	intergenic	.	.	0.199301	wt	WT	WT	WT	WT	HET	wt	wt	HOMO	WT	HOMO	HET	HOMO	HOMO	WT	wt	WT	HET	HET	HET	.	WT	WT	WT	WT	HET	WT	WT	HET	het	WT	WT	WT	WT	WT	WT	HET	WT	WT	HET
chr11	23510348	23510350	minus	ERVL_MaLR	MLT1J2	intergenic	.	.	0.20073	WT	.	WT	WT	WT	WT	HET	WT	.	WT	WT	WT	WT	HET	WT	WT	HET	HET	HET	WT	WT	WT	WT	WT	WT	WT	WT	WT	WT	WT	HET	WT	WT	HET	.	WT	HET	HET	WT	WT
chr11	25499571	25499577	minus	ERVK	ERV2-1-LTR_BT	intergenic	.	.	0.0173611	WT	WT	WT	WT	WT	WT	WT	WT	WT	WT	WT	wt	WT	WT	WT	WT	WT	WT	WT	WT	WT	HET	WT	WT	WT	WT	WT	WT	het	het	WT	WT	HET	WT	WT	WT	WT	WT	WT	wt
chr11	32139474	32139489	plus	ERV1	ERV1-1-I_BT	intergenic	.	.	0.239583	HET	WT	HET	HET	HET	HET	WT	WT	HET	WT	WT	HET	WT	het	WT	HET	WT	WT	HET	HET	HET	HET	HET	HET	WT	HOMO	WT	WT	.	HET	HET	HET	HOMO	het	WT	HET	WT	WT	HET	HET
chr11	32220793	32220799	minus	ERVK	BTLTR1B	intergenic	.	.	0.0520833	WT	WT	wt	WT	WT	wt	WT	WT	WT	HET	WT	WT	WT	WT	het	WT	WT	WT	WT	WT	WT	WT	HET	WT	WT	WT	HET	HET	HET	HET	WT	WT	WT	WT	WT	WT	WT	WT	WT	WT
chr11	33043542	33043547	plus	ERVK	ERV2-1-LTR_BT	genic	antisense	ENSBTAG00000024021_32884867_33050686_-	0.243056	HET	HET	HOMO	WT	HET	WT	WT	wt	HET	WT	WT	HET	WT	WT	HET	WT	HET	WT	WT	WT	HET	WT	WT	HET	WT	HET	WT	WT	WT	WT	HOMO	HET	HET	HET	HET	HET	WT	WT	HET	HET
chr11	3913575	3913580	plus	ERVK	ERV2-1-LTR_BT	genic	antisense	ENSBTAG00000010388_3840888_3956079_-	0.00387597	.	WT	WT	WT	WT	wt	WT	WT	WT	WT	WT	WT	WT	WT	WT	WT	WT	WT	WT	WT	WT	WT	WT	WT	WT	WT	WT	WT	WT	WT	WT	WT	WT	.	WT	WT	WT	WT	WT	WT
chr11	40551396	40551409	plus	ERV1	ERV1-1-LTR_BT	intergenic	.	.	0	WT	WT	WT	WT	WT	WT	WT	WT	WT	WT	WT	WT	WT	WT	WT	wt	WT	WT	WT	WT	WT	WT	WT	WT	WT	WT	WT	WT	WT	WT	wt	wt	WT	WT	WT	WT	WT	WT	WT	WT
chr11	42358920	42358934	minus	ERVK	BTLTR1J	intergenic	.	.	0.205036	HET	HET	WT	WT	WT	HET	.	het	WT	wt	HET	HET	WT	WT	WT	het	HET	HET	HET	het	het	WT	WT	het	HET	HET	HET	WT	WT	WT	WT	WT	WT	WT	HET	WT	WT	WT	WT	wt
chr11	4363901	4363907	plus	ERVK	ERV2-1-LTR_BT	intergenic	.	.	0.0104167	WT	WT	WT	WT	WT	WT	WT	WT	WT	WT	WT	WT	WT	WT	WT	WT	WT	wt	WT	WT	WT	WT	WT	WT	WT	WT	WT	WT	WT	WT	WT	WT	WT	WT	WT	WT	WT	WT	WT	WT
chr11	43924206	43924212	plus	ERVK	BTLTR1	genic	sense	ENSBTAG00000008048_43921124_43998529_+	0.0590278	WT	WT	WT	WT	WT	WT	WT	WT	HET	WT	WT	HET	WT	WT	WT	WT	WT	WT	WT	WT	WT	wt	HET	wt	WT	WT	WT	WT	WT	WT	WT	WT	WT	WT	WT	HET	WT	WT	WT	WT
chr11	45907457	45907463	plus	ERVK	ERV2-1-LTR_BT	intergenic	.	.	0.0347222	WT	HET	WT	WT	WT	WT	WT	WT	WT	WT	WT	WT	WT	HET	WT	WT	WT	WT	WT	WT	WT	WT	WT	WT	WT	WT	WT	WT	WT	WT	wt	WT	WT	WT	WT	WT	WT	WT	WT	WT
chr11	46060530	46060535	plus	ERVK	ERV2-1-I_BT	intergenic	.	.	0.00694444	WT	WT	WT	WT	WT	WT	WT	WT	WT	WT	wt	wt	WT	WT	WT	HET	WT	WT	WT	WT	WT	WT	WT	wt	wt	HET	WT	WT	wt	WT	WT	WT	WT	WT	WT	WT	WT	wt	WT	WT
chr11	46150001	46150009	minus	ERVK	BTLTR1J	intergenic	.	.	0.364964	HET	WT	WT	HET	HET	HOMO	WT	WT	HET	HOMO	WT	het	WT	HET	HOMO	HET	HET	.	.	het	WT	.	HET	WT	.	WT	HET	het	.	HET	WT	HET	HET	HET	HOMO	WT	HET	HET	WT	WT
chr11	46197467	46197482	minus	ERVK	BTLTR1B	intergenic	.	.	0.0104167	WT	WT	WT	WT	WT	WT	WT	WT	WT	WT	WT	WT	WT	WT	wt	WT	WT	WT	WT	WT	WT	WT	WT	WT	WT	wt	WT	WT	WT	WT	WT	WT	WT	wt	WT	WT	WT	WT	HET	HET
chr11	46806642	46806648	plus	ERVK	BTLTR1B	intergenic	.	.	0.91958	HOMO	HOMO	HOMO	HOMO	het	HOMO	HOMO	HOMO	HOMO	HOMO	HOMO	HOMO	HOMO	HOMO	HOMO	HOMO	HOMO	HOMO	HOMO	HOMO	HOMO	HOMO	HOMO	het	HOMO	het	HOMO	HOMO	HOMO	HOMO	het	HET	het	HET	HOMO	HET	HOMO	HOMO	HOMO	HOMO
chr11	48795599	48795605	minus	ERVK	BTLTR1B1	genic	antisense	ENSBTAG00000006481_48759421_48843648_+	0.00694444	wt	WT	wt	WT	WT	WT	WT	WT	WT	WT	WT	WT	WT	WT	WT	HET	WT	WT	WT	WT	wt	WT	WT	WT	WT	HET	WT	WT	wt	WT	WT	WT	WT	WT	wt	WT	WT	WT	wt	WT
chr11	49407813	49407820	plus	ERVK	ERV2-1-LTR_BT	genic	sense	ENSBTAG00000018289_49406589_49411187_+	0.00347222	WT	WT	WT	WT	WT	WT	WT	WT	WT	WT	WT	WT	WT	WT	WT	WT	wt	WT	wt	WT	WT	WT	WT	WT	WT	wt	WT	WT	WT	WT	wt	WT	WT	WT	WT	WT	WT	wt	WT	WT
chr11	50242537	50242539	plus	ERVK	BTLTR1	genic	antisense	ENSBTAG00000049566_50204211_50483750_-	0.702797	het	HOMO	HET	HOMO	HOMO	HET	HOMO	HOMO	HOMO	HET	HOMO	HET	HOMO	HOMO	wt	HOMO	HOMO	HET	HET	HOMO	HET	HOMO	WT	HOMO	HET	HOMO	het	HET	HET	HET	HET	HOMO	HOMO	HET	HET	HET	HOMO	HOMO	WT	WT
chr11	50622216	50622221	plus	ERVK	BTLTR1	intergenic	.	.	0.670213	het	het	HOMO	HOMO	het	HOMO	het	WT	HOMO	HOMO	het	HET	HOMO	HOMO	HOMO	WT	WT	het	HOMO	HOMO	het	WT	het	HET	het	het	.	HOMO	het	HOMO	HOMO	HOMO	het	HOMO	HOMO	HOMO	het	het	HOMO	HOMO
chr11	50689555	50689561	minus	ERVK	ERV2-1-LTR_BT	intergenic	.	.	0.0486111	WT	WT	WT	wt	WT	WT	WT	WT	WT	WT	WT	WT	WT	WT	WT	WT	WT	WT	WT	WT	WT	WT	WT	WT	WT	WT	WT	WT	WT	WT	WT	wt	WT	WT	WT	HET	WT	WT	WT	WT
chr11	51029491	51029496	plus	ERVK	BTLTR1	intergenic	.	.	0.416667	het	WT	HET	WT	WT	HET	WT	WT	WT	HOMO	het	HET	het	WT	HOMO	het	het	HOMO	HET	WT	het	HET	HOMO	WT	het	HET	HOMO	HOMO	HOMO	HET	het	HET	HET	het	HOMO	WT	WT	wt	HOMO	HOMO
chr11	51996769	51996774	minus	ERVK	ERV2-1-LTR_BT	intergenic	.	.	0.427083	HOMO	HOMO	HET	HET	WT	HET	HOMO	het	HET	WT	HOMO	HOMO	HET	HOMO	WT	het	HET	HET	HET	HOMO	HET	WT	WT	HET	wt	WT	WT	HET	WT	HET	WT	WT	WT	WT	HET	WT	WT	WT	WT	WT
chr11	54540747	54540762	plus	ERVK	BTLTR1J	intergenic	.	.	0.25	HET	HET	WT	het	HET	HET	WT	HET	WT	WT	het	het	HET	HOMO	WT	HOMO	WT	WT	HET	het	WT	HET	WT	WT	HET	HET	WT	HET	het	WT	WT	WT	WT	WT	WT	WT	het	HET	WT	WT
chr11	56851103	56851108	minus	ERVK	BTLTR1	intergenic	.	.	0.0243056	WT	WT	wt	WT	WT	WT	WT	WT	WT	WT	WT	het	WT	WT	WT	wt	HET	wt	WT	WT	WT	WT	WT	WT	WT	WT	wt	WT	WT	WT	WT	HET	WT	WT	wt	WT	WT	WT	WT	WT
chr11	57622074	57622080	minus	ERVK	BTLTR1	intergenic	.	.	0.0902778	WT	WT	HET	WT	WT	WT	WT	HET	WT	wt	WT	WT	WT	WT	WT	WT	WT	WT	WT	WT	WT	WT	WT	WT	WT	WT	WT	WT	WT	WT	WT	WT	WT	WT	WT	WT	HET	HET	WT	WT
chr11	60036446	60036463	plus	ERV1	ERV1-1-I_BT	genic	antisense	ENSBTAG00000006027_59860971_60057096_-	0.0243056	WT	WT	WT	WT	WT	WT	WT	WT	WT	WT	WT	WT	WT	WT	wt	WT	WT	WT	WT	WT	WT	HET	WT	wt	WT	WT	HET	WT	HET	WT	WT	wt	HET	WT	WT	WT	WT	wt	WT	WT
chr11	6221190	6221196	minus	ERVK	BTLTR1B	intergenic	.	.	0.774306	HOMO	HET	HOMO	HET	HOMO	HOMO	WT	HET	HET	HET	HOMO	HOMO	HOMO	HOMO	WT	HOMO	HET	WT	HOMO	HOMO	HOMO	HOMO	HET	HET	HOMO	WT	HET	HET	HET	HET	HET	HET	HET	HOMO	HOMO	WT	HOMO	HOMO	HET	HOMO
chr11	62262539	62262543	plus	ERVK	BTLTR1	intergenic	.	.	0.00694444	WT	WT	WT	WT	WT	WT	WT	WT	WT	WT	WT	WT	WT	WT	WT	WT	WT	WT	WT	WT	wt	wt	WT	wt	WT	WT	wt	WT	WT	WT	WT	wt	WT	WT	WT	WT	WT	WT	WT	WT
chr11	654841	654846	minus	ERVK	BTLTR1	intergenic	.	.	0.00347222	WT	WT	WT	wt	WT	WT	WT	WT	WT	WT	WT	WT	WT	WT	WT	WT	WT	WT	WT	WT	WT	WT	WT	WT	wt	WT	WT	wt	WT	WT	wt	WT	WT	WT	WT	WT	WT	WT	wt	WT
chr11	68976300	68976302	minus	ERVK	BTLTR1	genic	antisense	ENSBTAG00000021735_68772415_68987963_+	0.428571	WT	HET	HET	het	WT	HET	het	HET	HOMO	.	WT	HET	het	WT	.	het	het	HET	WT	wt	WT	WT	HET	WT	WT	HET	HOMO	HET	WT	HOMO	HET	.	HET	WT	het	HOMO	HET	WT	HET	het
chr11	69191016	69191021	plus	ERVK	BTLTR1	intergenic	.	.	0.0454545	WT	WT	WT	WT	WT	WT	WT	WT	WT	WT	HET	WT	HET	WT	WT	WT	WT	WT	WT	WT	WT	WT	WT	WT	WT	HET	WT	HET	WT	WT	WT	WT	WT	WT	HET	WT	WT	WT	WT	WT
chr11	70160183	70160188	minus	ERVK	ERV2-1-LTR_BT	genic	antisense	ENSBTAG00000007379_70153921_70661150_+	0.00347222	WT	WT	WT	WT	WT	WT	WT	wt	WT	WT	WT	WT	WT	WT	WT	WT	WT	WT	WT	WT	WT	WT	WT	WT	WT	WT	WT	WT	WT	WT	WT	WT	WT	WT	wt	WT	WT	WT	WT	WT
chr11	70170981	70170987	minus	ERVK	BTLTR1B	genic	antisense	ENSBTAG00000007379_70153921_70661150_+	0.765734	HOMO	HOMO	HOMO	HOMO	HOMO	HET	HET	HET	HET	HET	HET	HOMO	HOMO	HET	HET	HOMO	WT	HOMO	HOMO	HET	HET	HOMO	HOMO	HET	HOMO	HOMO	HET	HET	HOMO	het	het	HOMO	HOMO	HET	HOMO	HOMO	HOMO	HOMO	HOMO	HOMO
chr11	7417188	7417204	plus	ERV1	ALTR2B_BT	genic	sense	ENSBTAG00000001706_7335538_7424633_+	0.0555556	WT	WT	wt	WT	WT	WT	wt	WT	WT	WT	wt	WT	WT	WT	WT	WT	WT	wt	WT	WT	WT	WT	WT	WT	WT	WT	WT	WT	WT	WT	het	WT	WT	WT	WT	WT	HET	het	WT	WT
chr11	75611625	75611630	minus	ERVK	ERV2-1-LTR_BT	intergenic	.	.	0.0138889	WT	WT	WT	HET	WT	WT	WT	WT	WT	WT	WT	WT	WT	WT	wt	WT	WT	WT	WT	WT	WT	WT	WT	WT	WT	WT	WT	WT	WT	WT	WT	WT	WT	WT	WT	WT	WT	WT	WT	WT
chr11	77891734	77891739	plus	ERVK	ERV2-1-LTR_BT	genic	sense	ENSBTAG00000008505_77885935_77927967_+	0.00347222	het	WT	WT	WT	WT	WT	WT	WT	WT	WT	WT	WT	WT	WT	WT	WT	WT	WT	WT	WT	WT	WT	WT	WT	WT	WT	WT	WT	WT	WT	WT	WT	WT	WT	WT	WT	WT	WT	WT	WT
chr11	7816536	7816548	minus	ERV1	ERV1-1-I_BT	intergenic	.	.	0.0243056	WT	WT	WT	wt	WT	WT	HET	wt	WT	WT	WT	WT	WT	WT	WT	WT	WT	WT	WT	WT	WT	WT	WT	wt	WT	WT	WT	wt	WT	WT	WT	WT	wt	WT	HET	WT	wt	WT	wt	WT
chr11	79429094	79429096	minus	ERVL_MaLR	MLT1A0	intergenic	.	.	0.613475	het	het	HOMO	het	HET	WT	HOMO	het	HOMO	het	HOMO	het	HOMO	het	HET	HOMO	HOMO	het	WT	het	HOMO	het	HOMO	het	HOMO	HOMO	het	wt	het	het	HOMO	het	het	WT	HOMO	WT	HOMO	HOMO	HOMO	HOMO
chr11	80371323	80371325	minus	ERVK	BTLTR1J	intergenic	.	.	0.534091	WT	WT	HET	HET	HOMO	WT	HOMO	HET	HOMO	WT	.	HET	HOMO	HET	HET	HET	HOMO	HET	WT	WT	HET	HET	HOMO	HET	HET	HOMO	HET	WT	HET	HET	HOMO	HET	HET	WT	.	WT	HET	HET	.	HOMO
chr11	83614695	83614696	plus	ERVK	ERV2-1-LTR_BT	intergenic	.	.	0.370079	HET	het	HET	HET	HET	HET	HET	HET	WT	het	HOMO	HET	HET	WT	WT	WT	HOMO	HET	het	HET	.	WT	WT	HET	het	WT	WT	WT	WT	WT	WT	HET	WT	HET	HET	HET	HET	HET	WT	WT
chr11	84452000	84452006	minus	ERVK	ERV2-1-LTR_BT	intergenic	.	.	0.0486111	WT	WT	WT	WT	WT	WT	WT	WT	WT	WT	WT	WT	WT	WT	WT	het	WT	WT	WT	WT	WT	WT	WT	WT	WT	WT	WT	HET	WT	WT	WT	WT	WT	WT	WT	WT	WT	WT	WT	WT
chr11	89318046	89318051	minus	ERVK	BTLTR1	intergenic	.	.	0.0729167	WT	HET	WT	WT	WT	WT	WT	WT	wt	WT	WT	WT	WT	WT	het	WT	wt	WT	WT	WT	WT	WT	HET	WT	WT	WT	WT	WT	WT	WT	WT	WT	WT	WT	WT	WT	WT	HET	HET	HET
chr11	91245102	91245107	plus	ERVK	BTLTR1	intergenic	.	.	0.0451389	WT	HOMO	WT	WT	WT	WT	WT	WT	HET	WT	WT	WT	wt	WT	WT	WT	WT	WT	WT	WT	wt	WT	WT	WT	het	WT	WT	wt	WT	WT	WT	WT	WT	WT	WT	WT	WT	WT	WT	WT
chr11	93580412	93580417	plus	ERVK	BTLTR1B	intergenic	.	.	0.232639	WT	WT	WT	HOMO	HET	HET	WT	HOMO	WT	HET	WT	HOMO	WT	HET	HET	WT	WT	HET	WT	HET	HET	WT	WT	HOMO	WT	WT	HET	WT	WT	HET	WT	HET	WT	het	WT	HET	HET	WT	WT	WT
chr11	93762080	93762086	minus	ERVK	BTLTR1	intergenic	.	.	0.347222	WT	WT	HOMO	WT	HET	wt	HET	WT	WT	HET	HOMO	WT	HOMO	WT	WT	HET	HET	HET	HOMO	WT	HET	HET	HET	WT	HET	HET	WT	HOMO	HET	WT	HOMO	HET	HET	WT	HOMO	WT	WT	WT	WT	WT
chr11	93859233	93859238	plus	ERVK	ERV2-1-LTR_BT	intergenic	.	.	0.392361	WT	WT	WT	HOMO	HET	HET	WT	HOMO	HET	HET	WT	HOMO	WT	HOMO	HET	HET	HET	HET	WT	HET	het	WT	WT	HOMO	WT	HET	HOMO	WT	WT	HOMO	WT	HET	WT	HOMO	WT	WT	HET	HET	HET	HET
chr11	96435979	96435984	plus	ERVK	ERV2-1-LTR_BT	genic	antisense	ENSBTAG00000010271_96283674_96516604_-	0.0486111	WT	WT	WT	wt	WT	WT	WT	WT	WT	WT	WT	HET	WT	WT	WT	WT	WT	HET	WT	WT	HET	WT	WT	WT	WT	WT	WT	WT	WT	WT	WT	WT	WT	WT	WT	WT	HET	WT	WT	WT
chr11	98020058	98020064	minus	ERVK	BTLTR1B	intergenic	.	.	0.541667	HET	WT	HET	HET	HET	WT	HOMO	HET	WT	HET	HOMO	wt	HOMO	WT	HOMO	HOMO	HOMO	wt	HET	WT	HET	HOMO	HOMO	WT	HET	HET	HET	HOMO	HOMO	HET	HET	HOMO	HOMO	HET	HOMO	WT	wt	HET	wt	WT
chr12	1112494	1112497	plus	ERV1	ERV1-1C-LTR_BT	intergenic	.	.	0.163194	HET	WT	WT	WT	WT	WT	WT	WT	HET	WT	HET	WT	WT	WT	WT	WT	WT	WT	WT	WT	WT	HET	WT	WT	WT	WT	HET	WT	WT	HET	WT	WT	WT	WT	WT	WT	HET	HET	WT	WT
chr12	12466212	12466217	plus	ERVK	BTLTR1B1	intergenic	.	.	0.58042	HET	HOMO	HOMO	HOMO	het	wt	HOMO	WT	WT	HET	WT	HOMO	WT	WT	HET	het	het	HET	HET	HOMO	HOMO	HET	HET	WT	HOMO	HET	HOMO	WT	HET	HOMO	HET	HOMO	HOMO	HET	HOMO	HOMO	HET	HOMO	WT	WT
chr12	12668292	12668299	plus	ERVK	BTLTR1B	intergenic	.	.	0.244755	WT	WT	WT	HET	HET	HET	HET	HET	WT	HET	HET	HET	HET	HOMO	HET	HET	HET	WT	HET	HET	het	HOMO	HET	HOMO	WT	WT	WT	HET	HET	WT	WT	WT	WT	HET	WT	WT	WT	WT	WT	wt
chr12	13501409	13501414	plus	ERVK	BTLTR1B	genic	antisense	ENSBTAG00000012434_13339367_13682749_-	0.107639	WT	WT	WT	WT	WT	WT	WT	WT	WT	WT	WT	WT	WT	WT	HET	WT	WT	WT	WT	WT	WT	WT	WT	WT	HET	WT	wt	WT	WT	WT	WT	WT	WT	wt	WT	WT	WT	WT	WT	WT
chr12	16891792	16891797	minus	ERVK	ERV2-1-LTR_BT	intergenic	.	.	0.0104167	WT	WT	wt	WT	WT	WT	WT	WT	WT	WT	WT	WT	WT	WT	WT	WT	WT	WT	WT	WT	WT	WT	WT	WT	wt	WT	wt	WT	WT	WT	wt	WT	WT	WT	WT	WT	WT	WT	WT	WT
chr12	17466136	17466141	plus	ERVK	BTLTR1	intergenic	.	.	0.0208333	WT	WT	WT	WT	WT	WT	WT	WT	WT	wt	HET	WT	WT	WT	WT	WT	WT	WT	WT	WT	WT	WT	WT	WT	WT	WT	WT	WT	WT	wt	WT	WT	WT	WT	WT	WT	WT	WT	WT	WT
chr12	17781931	17781937	minus	ERVK	ERV2-1-LTR_BT	intergenic	.	.	0.100694	HET	het	WT	WT	WT	WT	HET	WT	WT	WT	WT	HET	WT	WT	HET	het	WT	WT	WT	WT	WT	WT	WT	WT	WT	WT	WT	WT	WT	WT	WT	het	WT	WT	wt	WT	wt	WT	WT	WT
chr12	2028203	2028205	minus	ERVK	BTLTR1	intergenic	.	.	0.170139	WT	WT	HET	WT	WT	WT	het	HET	het	WT	wt	WT	WT	WT	het	wt	WT	het	WT	HET	WT	WT	WT	WT	WT	WT	wt	WT	wt	het	WT	wt	wt	wt	WT	HET	WT	WT	WT	HET
chr12	28218932	28218939	minus	ERVK	BTLTR1B	intergenic	.	.	0.0173611	WT	WT	wt	WT	wt	WT	wt	WT	WT	WT	WT	WT	WT	WT	WT	WT	WT	WT	WT	WT	WT	WT	WT	WT	WT	WT	WT	WT	WT	WT	WT	WT	WT	WT	WT	WT	WT	WT	WT	WT
chr12	38611968	38611973	minus	ERVK	BTLTR1	intergenic	.	.	0.293233	HET	het	WT	HET	het	het	wt	WT	HOMO	WT	WT	WT	HET	WT	het	WT	WT	.	WT	WT	het	WT	HET	WT	HET	WT	het	WT	WT	HET	WT	WT	HET	WT	WT	het	HET	het	HET	WT
chr12	40517348	40517362	minus	ERV1	MER87_BT	intergenic	.	.	0.0979021	HET	WT	WT	WT	WT	WT	HET	WT	WT	WT	WT	HET	WT	WT	WT	het	WT	WT	WT	WT	WT	WT	HET	WT	WT	WT	WT	WT	wt	WT	WT	HET	WT	WT	WT	wt	HET	WT	WT	WT
chr12	42960926	42960933	minus	ERVK	BTLTR1	intergenic	.	.	0.00347222	wt	WT	wt	WT	WT	WT	WT	WT	wt	wt	WT	WT	wt	WT	WT	WT	WT	WT	WT	WT	WT	WT	WT	WT	wt	WT	WT	WT	WT	WT	WT	WT	WT	wt	WT	WT	WT	WT	WT	WT
chr12	43070146	43070150	minus	ERV1	ERV1-1C-LTR_BT	intergenic	.	.	0.0104167	WT	WT	WT	WT	wt	WT	WT	WT	WT	HET	WT	WT	WT	WT	WT	WT	wt	WT	WT	wt	WT	WT	WT	WT	WT	WT	WT	WT	WT	WT	WT	WT	WT	WT	WT	WT	wt	WT	WT	WT
chr12	44665884	44665892	minus	ERVK	BTLTR1B	intergenic	.	.	0.434307	HET	HOMO	HET	HET	HET	WT	WT	HOMO	.	WT	.	WT	HOMO	WT	het	HET	HET	.	WT	WT	het	WT	HET	HET	HOMO	WT	HOMO	HET	WT	HET	HET	WT	het	HET	HET	HET	HET	HET	HOMO	HET
chr12	44857818	44857831	plus	ERVK	BTLTR1J	intergenic	.	.	0.243056	WT	het	WT	het	wt	HET	HET	WT	wt	WT	HET	HET	WT	HET	WT	HET	HOMO	WT	HET	HOMO	HET	het	HET	HET	HOMO	WT	HET	HET	HET	HOMO	WT	WT	WT	WT	WT	WT	WT	WT	het	HET
chr12	44946195	44946208	plus	ERVK	BTLTR1J	intergenic	.	.	0.855072	HOMO	HOMO	HOMO	HET	HOMO	HET	HET	HOMO	HOMO	HOMO	HOMO	HET	HOMO	HET	HOMO	HOMO	HET	HOMO	HET	HET	WT	HET	HOMO	HET	HOMO	HOMO	HOMO	HOMO	HET	HET	HOMO	HOMO	HOMO	HOMO	HOMO	HOMO	HOMO	HOMO	HOMO	HOMO
chr12	45236114	45236128	plus	ERVK	BTLTR1J	intergenic	.	.	0.805755	HET	HOMO	HOMO	HOMO	HET	HET	HOMO	HOMO	HOMO	HET	HOMO	HOMO	HOMO	HET	HET	HET	HOMO	HOMO	HOMO	HOMO	HOMO	HET	HOMO	HOMO	HOMO	HET	HOMO	HOMO	HET	.	HET	HET	HET	HET	HET	het	HOMO	HOMO	HOMO	HET
chr12	45648432	45648446	plus	ERV1	ERV1-1-I_BT	intergenic	.	.	0.114583	WT	wt	WT	HET	WT	HET	HET	WT	WT	WT	WT	het	WT	HET	WT	WT	HET	WT	HET	HET	HET	HET	WT	het	WT	WT	WT	wt	HET	HET	WT	WT	WT	WT	WT	WT	WT	WT	WT	WT
chr12	55435696	55435703	plus	ERVK	BTLTR1	intergenic	.	.	0.258741	WT	HET	HET	HET	WT	HET	HET	WT	HET	WT	WT	HET	WT	HOMO	WT	WT	HET	HET	het	HOMO	HOMO	HET	WT	het	WT	HET	WT	WT	HET	het	WT	WT	WT	HET	HET	WT	HOMO	WT	wt	WT
chr12	5552866	5552871	minus	ERVK	BTLTR1	intergenic	.	.	0.0173611	WT	WT	WT	WT	WT	WT	WT	WT	WT	WT	WT	WT	WT	WT	WT	WT	WT	HET	WT	WT	WT	WT	WT	WT	WT	WT	wt	WT	WT	wt	WT	wt	WT	WT	WT	WT	WT	WT	WT	WT
chr12	59575561	59575580	minus	ERVK	BTLTR1J	intergenic	.	.	0.257042	HET	WT	het	HET	HET	WT	HET	WT	het	WT	WT	WT	HET	WT	WT	WT	wt	HET	HET	HET	WT	WT	WT	WT	HET	WT	WT	WT	WT	WT	WT	WT	WT	.	WT	HET	WT	HET	WT	WT
chr12	59783511	59783517	minus	ERVK	BTLTR1	intergenic	.	.	0.0416667	WT	WT	HET	WT	WT	WT	WT	WT	wt	WT	WT	WT	WT	WT	WT	WT	WT	WT	HET	WT	wt	WT	WT	WT	WT	WT	wt	WT	WT	WT	WT	WT	WT	WT	WT	WT	WT	WT	WT	WT
chr12	60729993	60729998	plus	ERVK	ERV2-1-LTR_BT	intergenic	.	.	0.0104167	WT	HET	WT	WT	WT	WT	WT	WT	WT	WT	WT	WT	WT	WT	WT	WT	WT	wt	wt	WT	WT	WT	WT	WT	WT	WT	WT	WT	WT	WT	WT	wt	WT	WT	WT	WT	WT	WT	WT	wt
chr12	61071140	61071145	plus	ERVK	BTLTR1	intergenic	.	.	0.104167	WT	WT	HET	WT	HET	HET	WT	WT	WT	WT	WT	WT	WT	WT	WT	WT	WT	WT	WT	WT	WT	HET	WT	WT	WT	HET	WT	WT	HET	WT	HET	HET	HET	WT	WT	HET	WT	WT	HET	HET
chr12	61568103	61568108	plus	ERVK	ERV2-1-LTR_BT	intergenic	.	.	0.180556	WT	HET	WT	HET	HET	WT	HET	WT	WT	HET	HET	WT	WT	WT	WT	HET	HET	HET	WT	HET	WT	WT	WT	WT	HET	WT	WT	HET	WT	WT	WT	HET	HET	WT	WT	WT	WT	WT	HET	HET
chr12	6409056	6409062	minus	ERVK	BTLTR1B	intergenic	.	.	0.0173611	wt	WT	WT	WT	WT	WT	WT	wt	wt	WT	HET	WT	WT	WT	WT	wt	WT	WT	wt	WT	WT	WT	WT	WT	WT	WT	WT	WT	WT	WT	WT	WT	WT	WT	WT	WT	WT	WT	WT	WT
chr12	64234144	64234151	plus	ERVK	BTLTR1	intergenic	.	.	0.0520833	WT	WT	WT	WT	WT	WT	WT	WT	WT	WT	WT	WT	WT	WT	WT	WT	WT	WT	WT	WT	WT	WT	WT	wt	WT	WT	WT	WT	WT	WT	WT	WT	WT	WT	WT	WT	WT	WT	WT	wt
chr12	65044939	65044944	minus	ERVK	BTLTR1B	intergenic	.	.	0.00694444	HET	WT	wt	WT	wt	WT	WT	WT	WT	WT	wt	WT	wt	wt	WT	wt	WT	WT	WT	WT	WT	WT	WT	WT	WT	WT	WT	WT	WT	wt	WT	WT	WT	WT	WT	wt	wt	wt	WT	WT
chr12	65594711	65594717	plus	ERVK	BTLTR1B	intergenic	.	.	0.0277778	wt	WT	WT	WT	WT	WT	wt	WT	WT	WT	WT	WT	WT	WT	WT	WT	WT	WT	WT	WT	WT	WT	wt	WT	WT	WT	WT	WT	wt	WT	WT	WT	WT	WT	WT	WT	WT	WT	WT	WT
chr12	65925191	65925196	minus	ERVK	ERV2-1-LTR_BT	genic	antisense	ENSBTAG00000008708_65755349_66788079_+	0.0208333	WT	WT	WT	WT	WT	WT	WT	WT	HET	WT	WT	WT	WT	WT	WT	wt	WT	WT	WT	WT	WT	WT	WT	WT	WT	WT	HET	WT	WT	WT	WT	WT	WT	WT	WT	WT	WT	WT	WT	WT
chr12	66608950	66608953	plus	ERV1	ERV1-1-LTR_BT	genic	sense	ENSBTAG00000008708_65755349_66788079_+	0.03125	WT	WT	WT	WT	WT	WT	WT	WT	WT	wt	WT	WT	WT	WT	WT	WT	WT	WT	WT	WT	WT	WT	WT	WT	WT	WT	WT	WT	WT	WT	WT	WT	WT	WT	WT	WT	WT	WT	WT	WT
chr12	66902891	66902898	plus	ERVK	BTLTR1	intergenic	.	.	0.0972222	WT	WT	HET	WT	HET	HET	WT	WT	WT	WT	WT	WT	WT	WT	WT	WT	WT	WT	WT	WT	WT	HET	WT	WT	WT	HET	WT	WT	HET	HET	HET	HET	HET	wt	WT	HET	WT	WT	HET	HET
chr12	70446305	70446310	minus	ERVK	BTLTR1B	genic	antisense	ENSBTAG00000046041_70341283_70685377_+	0.210145	het	WT	HET	WT	HET	het	HET	WT	WT	WT	WT	WT	WT	WT	WT	WT	WT	het	WT	HET	het	HET	WT	WT	wt	het	WT	WT	het	HET	het	HET	HET	WT	HET	HET	HET	WT	HET	HET
chr12	70463162	70463167	plus	ERVK	BTLTR1B	genic	sense	ENSBTAG00000046041_70341283_70685377_+	0.131387	WT	WT	HET	HET	wt	WT	WT	WT	WT	WT	WT	WT	WT	wt	WT	WT	WT	wt	WT	WT	WT	WT	WT	WT	wt	wt	WT	wt	WT	wt	WT	WT	WT	HOMO	wt	wt	WT	WT	WT	WT
chr12	70470229	70470235	plus	ERVK	BTLTR1	genic	sense	ENSBTAG00000046041_70341283_70685377_+	0.0444444	WT	WT	wt	WT	WT	wt	wt	WT	WT	WT	WT	WT	WT	WT	WT	WT	WT	WT	WT	WT	WT	WT	WT	WT	WT	WT	HET	WT	WT	WT	wt	WT	WT	wt	WT	wt	WT	WT	WT	WT
chr12	70492039	70492045	minus	ERVK	BTLTR1B	genic	antisense	ENSBTAG00000046041_70341283_70685377_+	0.107914	WT	WT	WT	WT	WT	WT	WT	WT	WT	WT	WT	WT	WT	HET	WT	WT	WT	WT	WT	WT	WT	WT	WT	WT	HET	WT	WT	WT	WT	WT	WT	WT	WT	WT	WT	WT	WT	HET	WT	WT
chr12	70554501	70554504	plus	ERV1	ERV1-1-LTR_BT	genic	sense	ENSBTAG00000046041_70341283_70685377_+	0.0683453	WT	WT	wt	wt	wt	WT	WT	WT	.	.	WT	WT	WT	WT	HET	.	WT	WT	WT	WT	WT	wt	HET	WT	HET	wt	HET	.	wt	WT	wt	wt	wt	WT	wt	WT	wt	WT	wt	WT
chr12	70624462	70624465	minus	ERV1	ERV1-1-LTR_BT	genic	antisense	ENSBTAG00000046041_70341283_70685377_+	0.202797	HET	WT	HET	WT	HET	HET	het	WT	WT	WT	WT	WT	WT	WT	WT	WT	WT	HET	wt	het	het	HET	WT	WT	WT	het	WT	WT	HET	HET	HET	het	HET	WT	HET	HET	HET	WT	het	HET
chr12	71010190	71010195	minus	ERVK	ERV2-1-LTR_BT	intergenic	.	.	0.114583	HET	HET	HET	WT	WT	WT	WT	WT	WT	WT	WT	WT	HET	WT	HET	HET	WT	WT	WT	WT	WT	WT	HET	WT	HET	HET	WT	WT	HET	wt	HET	HET	HET	HET	WT	HET	HET	HET	WT	WT
chr12	7109141	7109146	plus	ERVK	ERV2-3-LTR_BT	intergenic	.	.	0.358871	HET	WT	.	HET	HET	HET	HET	HET	WT	WT	HET	HET	HET	WT	WT	HET	HET	HOMO	HET	WT	HET	WT	HET	WT	WT	WT	WT	HET	WT	WT	HET	WT	WT	HET	HET	WT	WT	HET	.	HET
chr12	71247879	71247882	plus	ERVK	BTLTR1	intergenic	.	.	0.300752	HET	HET	WT	outlier	WT	WT	WT	outlier	wt	het	het	HET	outlier	WT	HET	HET	het	HET	HET	WT	WT	WT	HET	HET	HET	HET	het	het	WT	WT	outlier	HET	HET	wt	WT	HET	wt	outlier	HET	HET
chr12	71317225	71317230	plus	ERVK	ERV2-1-LTR_BT	genic	antisense	ENSBTAG00000026070_71263913_71411435_-	0.524823	HET	HET	HET	WT	HOMO	HET	HET	WT	WT	HOMO	HET	HET	WT	het	HET	HOMO	HET	HOMO	WT	HET	HET	HET	HET	WT	HET	HOMO	HOMO	HOMO	HET	HET	HET	HOMO	HOMO	wt	HET	HET	HOMO	WT	HOMO	HOMO
chr12	71358220	71358225	minus	ERVK	BTLTR1B	genic	sense	ENSBTAG00000026070_71263913_71411435_-	0	wt	WT	wt	WT	wt	wt	wt	WT	WT	WT	wt	WT	wt	WT	WT	outlier	wt	wt	WT	wt	WT	wt	WT	WT	WT	WT	WT	WT	wt	wt	wt	outlier	WT	wt	wt	wt	WT	WT	wt	wt
chr12	72562617	72562622	minus	ERVK	BTLTR1	intergenic	.	.	0.283898	WT	WT	HET	outlier	HOMO	HET	HET	wt	wt	outlier	WT	WT	WT	WT	WT	het	wt	HET	WT	HET	HET	HET	WT	outlier	WT	HET	wt	WT	HET	HET	HET	HET	HET	HET	HET	HET	HOMO	outlier	HET	HET
chr12	72934870	72934873	minus	ERV1	ERV1-1C-LTR_BT	genic	antisense	ENSBTAG00000003568_72904593_73009466_+	0.303279	.	WT	HET	WT	.	.	.	het	het	wt	het	HET	HET	HET	WT	het	het	HET	het	.	.	.	wt	HET	HET	WT	WT	WT	.	.	WT	WT	HET	WT	.	.	.	WT	HET	HET
chr12	73019789	73019791	plus	ERV1	ERV1-1C-LTR_BT	genic	antisense	ENSBTAG00000003569_73010630_73060581_-	0.625874	HOMO	HOMO	HOMO	HET	HOMO	HET	HET	HET	WT	HET	HET	HET	HET	wt	HET	HET	HET	HOMO	HET	HET	HET	HET	HET	HET	HET	HET	HET	het	HET	HET	HET	HET	HOMO	HET	HET	HOMO	HOMO	HOMO	HOMO	HOMO
chr12	73963937	73963942	minus	ERVK	BTLTR1B	genic	antisense	ENSBTAG00000039065_73363796_74075781_+	0.13986	WT	WT	WT	WT	WT	WT	WT	WT	WT	WT	HET	WT	WT	WT	WT	HET	HET	WT	WT	WT	WT	WT	WT	WT	WT	wt	WT	HET	WT	WT	WT	HET	HET	WT	WT	WT	WT	HET	HET	HET
chr12	74176297	74176302	plus	ERVK	BTLTR1B	intergenic	.	.	0.0104895	WT	WT	WT	WT	WT	WT	WT	WT	WT	WT	WT	WT	WT	WT	WT	WT	WT	WT	WT	WT	WT	WT	WT	WT	WT	WT	wt	WT	WT	WT	WT	WT	WT	WT	WT	wt	WT	WT	WT	WT
chr12	75638411	75638417	plus	ERVK	BTLTR1B	genic	antisense	ENSBTAG00000004440_75634639_75662955_-	0.534722	HOMO	WT	WT	HET	HET	HET	HOMO	HOMO	WT	WT	HOMO	HOMO	HOMO	HET	WT	HET	HOMO	HET	HOMO	het	HOMO	HET	WT	HET	HET	WT	WT	HET	HET	HET	WT	HET	WT	HET	HOMO	HET	HET	HOMO	HET	HET
chr12	777249	777252	minus	ERVK	BTLTR1	intergenic	.	.	0.0451389	WT	WT	wt	WT	WT	WT	WT	WT	WT	WT	WT	HET	WT	WT	WT	WT	WT	WT	WT	wt	WT	wt	WT	WT	wt	WT	wt	WT	HET	wt	WT	WT	HET	wt	WT	WT	wt	WT	WT	WT
chr12	7838944	7838945	minus	ERV1	ERV1-2C-LTR_BT	intergenic	.	.	0.231618	WT	WT	het	het	het	het	WT	WT	WT	WT	WT	WT	WT	WT	WT	het	WT	WT	het	WT	het	WT	het	WT	WT	WT	WT	WT	WT	WT	het	WT	WT	WT	het	WT	WT	het	.	het
chr12	79045493	79045498	minus	ERVK	BTLTR1B	genic	antisense	ENSBTAG00000048674_79029563_79076215_+	0.00347222	WT	WT	WT	WT	WT	WT	WT	WT	WT	WT	WT	WT	WT	WT	WT	WT	WT	WT	WT	WT	WT	wt	WT	WT	WT	wt	wt	WT	WT	WT	WT	WT	WT	WT	WT	WT	WT	WT	WT	WT
chr12	8048137	8048142	plus	ERVK	BTLTR1B	intergenic	.	.	0.28626	HET	WT	HET	WT	WT	HET	HET	HET	WT	HET	het	het	HET	WT	.	HET	HET	HET	WT	WT	WT	WT	WT	WT	HET	WT	WT	HET	.	HOMO	.	WT	.	HET	WT	WT	HET	WT	HET	WT
chr12	80729260	80729264	plus	ERVK	BTLTR1B	intergenic	.	.	0.0944056	WT	WT	HET	wt	WT	WT	wt	WT	HET	HET	WT	WT	WT	WT	WT	WT	WT	WT	wt	WT	WT	WT	WT	WT	wt	WT	wt	wt	WT	WT	WT	wt	WT	WT	WT	WT	WT	WT	WT	wt
chr12	8355391	8355401	plus	ERVK	BTLTR1J	intergenic	.	.	0.604478	het	HOMO	HOMO	HOMO	het	HET	HOMO	wt	HOMO	het	HET	.	wt	WT	het	WT	het	HOMO	HET	HOMO	HOMO	HET	het	wt	HET	HET	het	WT	HOMO	HOMO	HET	.	het	HET	HOMO	het	het	HOMO	het	HET
chr13	110342	110350	minus	ERVK	ERV2-1-LTR_BT	intergenic	.	.	0.136691	het	wt	WT	WT	wt	wt	wt	WT	het	wt	WT	het	wt	wt	wt	het	wt	wt	wt	het	wt	het	wt	WT	het	WT	het	het	wt	outlier	wt	wt	WT	het	wt	het	het	wt	wt	wt
chr13	12594345	12594350	minus	ERVK	ERV2-1-LTR_BT	intergenic	.	.	0.00347222	WT	WT	WT	WT	WT	WT	wt	WT	WT	wt	WT	WT	WT	WT	WT	WT	WT	WT	WT	WT	WT	WT	WT	WT	WT	WT	WT	WT	WT	WT	WT	WT	WT	WT	WT	WT	WT	WT	WT	WT
chr13	20553196	20553202	minus	ERVK	BTLTR1	intergenic	.	.	0.319444	HET	HET	WT	HET	WT	HET	HET	WT	wt	HET	HET	WT	WT	HET	HET	HET	het	HET	WT	HET	WT	HET	HOMO	WT	HET	HET	HET	HET	WT	WT	HET	HET	WT	WT	WT	WT	HOMO	HET	WT	WT
chr13	21831486	21831490	plus	ERVK	BTLTR1B	intergenic	.	.	0.0138889	WT	WT	WT	wt	WT	WT	WT	WT	WT	WT	WT	WT	WT	WT	WT	WT	WT	WT	WT	WT	HET	WT	WT	WT	WT	WT	WT	WT	WT	WT	WT	WT	WT	WT	WT	WT	WT	WT	WT	WT
chr13	27785162	27785166	plus	ERV1	ERV1-1-LTR_BT	intergenic	.	.	0.221831	WT	HET	WT	HET	HET	HET	HET	HET	HET	HET	HET	HET	.	HET	HET	WT	HET	WT	.	het	HET	WT	WT	HOMO	HET	WT	HET	HET	HET	HET	HET	WT	HET	HET	HET	HET	HET	WT	wt	HET
chr13	29863272	29863278	plus	ERV1	ERV1-1-I_BT	genic	antisense	ENSBTAG00000008787_29781616_29913709_-	0.0208333	WT	WT	WT	WT	WT	WT	WT	WT	WT	WT	WT	WT	WT	WT	WT	WT	WT	WT	WT	WT	WT	WT	HET	WT	WT	WT	WT	WT	WT	WT	WT	WT	WT	WT	WT	WT	WT	WT	WT	HET
chr13	39875528	39875535	plus	ERVK	ERV2-1-LTR_BT	intergenic	.	.	0	wt	wt	wt	wt	wt	WT	WT	WT	WT	WT	WT	WT	wt	wt	wt	WT	wt	WT	WT	WT	WT	WT	WT	wt	wt	WT	wt	WT	wt	WT	wt	WT	wt	WT	WT	WT	wt	WT	WT	WT
chr13	489472	489475	minus	ERVK	BTLTR1B	intergenic	.	.	0.0138889	WT	het	WT	WT	WT	wt	WT	WT	WT	WT	WT	WT	WT	WT	WT	WT	WT	WT	WT	WT	WT	WT	WT	WT	WT	WT	wt	WT	WT	WT	WT	WT	WT	WT	WT	WT	WT	WT	WT	WT
chr13	53577698	53577703	minus	ERVK	BTLTR1B	intergenic	.	.	0.72028	HET	het	het	HET	HOMO	HOMO	HOMO	het	HOMO	HET	HET	het	HOMO	HOMO	HOMO	HOMO	HOMO	HOMO	HOMO	het	HET	HOMO	HET	HOMO	HOMO	HOMO	HET	HOMO	HOMO	HOMO	HOMO	HET	HOMO	HOMO	het	HOMO	HET	HET	HET	HOMO
chr13	54661646	54661651	minus	ERVK	BTLTR1B	intergenic	.	.	0.125874	WT	WT	HET	WT	WT	WT	WT	WT	WT	WT	WT	WT	WT	WT	WT	WT	WT	het	het	WT	WT	WT	WT	WT	WT	het	WT	WT	WT	WT	HET	WT	WT	WT	het	HET	WT	het	WT	WT
chr13	58485253	58485258	minus	ERVK	ERV2-1-LTR_BT	intergenic	.	.	0.03125	WT	WT	WT	WT	WT	WT	WT	WT	WT	WT	WT	WT	WT	WT	WT	WT	WT	WT	WT	wt	WT	WT	WT	WT	WT	WT	WT	WT	WT	WT	WT	WT	WT	WT	WT	WT	HET	WT	wt	WT
chr13	59081116	59081127	minus	ERVL_MaLR	MLT1H	intergenic	.	.	0.280142	WT	WT	het	.	HET	WT	wt	WT	HET	HET	HET	WT	het	HET	HET	.	HOMO	het	HOMO	WT	wt	HET	HET	HET	het	HET	WT	.	het	HET	het	het	HET	HOMO	WT	HET	WT	HET	wt	wt
chr13	59808452	59808467	plus	ERVL	ERVL-B4-int	genic	sense	ENSBTAG00000021321_59804887_59814236_+	0.418605	.	wt	WT	HOMO	HET	HOMO	.	.	het	WT	het	HOMO	HET	HET	HET	WT	WT	HET	WT	HET	.	HET	WT	HET	HET	HET	het	HET	het	HET	HET	HET	het	WT	WT	HET	HET	WT	het	.
chr13	602724	602727	plus	ERVK	ERV2-1-LTR_BT	intergenic	.	.	0.0381944	WT	WT	HET	WT	WT	WT	WT	WT	WT	WT	WT	WT	WT	WT	WT	WT	WT	wt	WT	WT	WT	HET	WT	WT	WT	WT	WT	WT	WT	HET	WT	WT	WT	WT	WT	WT	WT	WT	WT	HET
chr13	6051753	6051758	minus	ERVK	BTLTR1	intergenic	.	.	0.580952	het	HET	HOMO	HET	het	het	HOMO	HOMO	.	het	het	HET	het	HOMO	.	.	.	WT	het	HOMO	het	.	.	.	.	.	het	het	HOMO	HOMO	het	HET	HOMO	.	HET	het	het	HOMO	HET	het
chr13	63275302	63275305	minus	ERV1	ERV1-1C-LTR_BT	intergenic	.	.	0.482143	HET	het	het	wt	het	het	.	het	het	het	wt	het	het	het	het	het	het	het	het	het	.	het	het	HET	het	het	wt	HET	het	WT	het	het	het	het	het	het	het	het	het	het
chr13	64006085	64006091	plus	ERVK	BTLTR1	genic	antisense	ENSBTAG00000011620_63920854_64011921_-	0.0868056	WT	HET	HET	WT	HET	WT	WT	HET	WT	WT	WT	WT	WT	WT	WT	WT	WT	WT	WT	WT	HET	wt	WT	WT	WT	WT	wt	WT	WT	WT	WT	WT	WT	WT	WT	wt	HET	WT	HET	WT
chr13	67056612	67056618	plus	ERVK	ERV2-1-LTR_BT	intergenic	.	.	0.00347222	WT	WT	WT	WT	WT	WT	wt	WT	WT	WT	WT	WT	WT	WT	WT	WT	WT	WT	wt	WT	WT	WT	WT	WT	WT	WT	WT	WT	WT	WT	WT	wt	WT	WT	WT	WT	WT	WT	WT	WT
chr13	6787673	6787678	plus	ERVK	ERV2-1-LTR_BT	intergenic	.	.	0.00347222	WT	WT	WT	WT	WT	WT	WT	WT	WT	wt	WT	WT	WT	WT	WT	WT	WT	WT	WT	WT	WT	WT	WT	WT	WT	WT	WT	wt	WT	WT	WT	WT	WT	WT	WT	WT	WT	WT	wt	WT
chr13	75722468	75722473	minus	ERVK	BTLTR1B	genic	antisense	ENSBTAG00000013336_75584898_75761781_+	0.100694	WT	WT	WT	het	HET	het	HOMO	het	WT	wt	het	het	WT	WT	WT	het	HET	WT	WT	wt	WT	WT	WT	HET	wt	het	het	HET	WT	.	HET	WT	het	WT	WT	HET	WT	WT	WT	WT
chr13	77401312	77401318	minus	ERV1	ERV1-1C-LTR_BT	intergenic	.	.	0.241135	HET	.	WT	WT	WT	WT	wt	wt	HET	WT	het	WT	HET	WT	WT	WT	WT	WT	WT	WT	het	WT	HET	WT	HET	WT	WT	WT	WT	WT	WT	het	WT	WT	HET	het	HET	HET	HET	HET
chr13	82329672	82329677	plus	ERVK	BTLTR1B1	intergenic	.	.	0.204861	HET	WT	WT	het	HET	HOMO	HET	HET	HET	WT	HOMO	HET	HET	HET	WT	WT	HET	WT	HET	HOMO	HET	HET	WT	HOMO	WT	WT	WT	HET	WT	WT	WT	WT	WT	WT	WT	WT	WT	WT	WT	WT
chr14	11887408	11887413	minus	ERVK	BTLTR1	intergenic	.	.	0.122378	WT	WT	WT	WT	WT	HET	WT	WT	HET	HET	HET	HET	WT	HET	wt	WT	WT	WT	WT	HET	WT	WT	WT	WT	WT	HET	WT	WT	WT	WT	HET	HET	HET	WT	WT	HOMO	WT	WT	WT	WT
chr14	14434082	14434090	minus	ERV1	ERV1-1-I_BT	intergenic	.	.	0.199301	WT	WT	HET	WT	HET	WT	WT	WT	WT	WT	HET	wt	WT	WT	WT	WT	HET	wt	wt	wt	HET	wt	WT	WT	WT	HOMO	WT	wt	wt	WT	HOMO	HET	HET	HET	wt	HET	wt	HET	WT	WT
chr14	18594431	18594437	plus	ERVK	ERV2-1-LTR_BT	intergenic	.	.	0.0138889	WT	WT	WT	WT	WT	WT	WT	WT	WT	WT	WT	WT	WT	WT	WT	WT	WT	WT	WT	WT	WT	WT	WT	WT	WT	WT	WT	WT	WT	WT	WT	WT	WT	WT	WT	WT	WT	WT	WT	WT
chr14	24547946	24547951	plus	ERVK	ERV2-1-LTR_BT	intergenic	.	.	0.0729167	wt	WT	WT	wt	HET	WT	WT	WT	WT	WT	WT	WT	WT	HET	WT	HET	WT	WT	WT	WT	WT	WT	WT	WT	HET	WT	WT	HET	WT	HET	WT	WT	WT	WT	WT	WT	WT	WT	WT	WT
chr14	27505398	27505402	plus	ERV1	ERV1-1-LTR_BT	intergenic	.	.	0.420168	HET	HET	.	HET	WT	HOMO	HET	HET	HET	WT	HET	HET	.	HET	HET	HET	.	HET	HOMO	.	.	HET	het	.	WT	wt	het	WT	HET	HET	wt	HET	het	.	.	WT	HET	HET	HET	.
chr14	38587860	38587867	minus	ERVK	BTLTR1	intergenic	.	.	0.695035	HOMO	WT	HOMO	HOMO	HOMO	HOMO	HOMO	HOMO	HOMO	HET	HET	HET	HOMO	HOMO	HOMO	het	het	het	HOMO	HET	HOMO	HET	HOMO	HOMO	HOMO	WT	HET	het	HOMO	HET	HET	HET	HOMO	HOMO	HOMO	HOMO	HOMO	HOMO	HET	HOMO
chr14	42755414	42755420	plus	ERVK	BTLTR1B	intergenic	.	.	0.454545	HOMO	WT	HOMO	HET	HET	WT	wt	HOMO	WT	WT	HOMO	HET	HET	WT	WT	WT	HET	het	HET	HET	WT	WT	WT	HET	HET	HET	WT	WT	het	WT	HOMO	HET	HET	HET	WT	HET	HET	HOMO	WT	WT
chr14	44067946	44067951	plus	ERVK	BTLTR1	genic	antisense	ENSBTAG00000021743_43837811_44085912_-	0.663194	HET	WT	HOMO	HOMO	HOMO	HET	HOMO	WT	HOMO	HOMO	HET	HET	het	HOMO	HOMO	het	WT	HOMO	HOMO	WT	HOMO	HOMO	HET	HET	HET	HET	HOMO	HET	HET	HET	HOMO	HOMO	HOMO	HOMO	HOMO	HOMO	HOMO	HET	HOMO	HOMO
chr14	45481487	45481492	plus	ERVK	ERV2-1-LTR_BT	intergenic	.	.	0.25	WT	WT	WT	HET	WT	HET	HET	het	HET	HET	HET	HOMO	HOMO	HET	HET	HET	HOMO	HOMO	HOMO	HET	HET	WT	HET	HOMO	WT	WT	HET	WT	WT	WT	WT	HOMO	HET	WT	WT	WT	WT	WT	HET	HET
chr14	46814328	46814332	plus	ERV1	ERV1-1C-LTR_BT	intergenic	.	.	0.0625	WT	WT	wt	WT	WT	WT	WT	HET	HET	WT	WT	WT	WT	WT	WT	WT	WT	WT	WT	WT	WT	WT	WT	WT	wt	WT	WT	WT	WT	WT	WT	HET	HET	WT	HET	WT	WT	WT	WT	WT
chr14	47887855	47887868	minus	ERV1	ERV1-2-LTR_BT	intergenic	.	.	0.114583	HET	WT	WT	WT	WT	HET	WT	WT	WT	WT	WT	WT	WT	WT	WT	WT	WT	WT	WT	WT	WT	wt	WT	wt	WT	WT	WT	WT	WT	WT	WT	HET	WT	WT	WT	WT	WT	WT	WT	WT
chr14	50766794	50766799	minus	ERVK	BTLTR1	intergenic	.	.	0.0104167	WT	wt	WT	WT	WT	WT	WT	WT	WT	wt	WT	WT	WT	WT	WT	WT	WT	WT	WT	WT	WT	WT	WT	WT	WT	WT	WT	WT	WT	WT	WT	WT	WT	WT	WT	WT	WT	WT	HET	HET
chr14	53757912	53757916	plus	ERV1	ERV1-1C-LTR_BT	intergenic	.	.	0.181818	WT	WT	HET	HET	WT	HET	WT	WT	WT	HET	WT	WT	HET	WT	WT	WT	HET	HET	WT	HET	WT	WT	WT	wt	HET	WT	WT	WT	WT	WT	HET	HET	WT	WT	WT	WT	WT	HET	HET	HET
chr14	58753521	58753526	minus	ERV1	ERV1-2-LTR_BT	intergenic	.	.	0.151408	WT	WT	WT	HET	WT	HET	HET	HET	HET	WT	HET	.	WT	HET	HET	WT	HET	WT	HOMO	HET	HET	WT	HET	HET	WT	WT	WT	WT	WT	WT	WT	wt	WT	WT	WT	WT	WT	WT	HET	HET
chr14	62780858	62780872	plus	ERVK	BTLTR1J	genic	antisense	ENSBTAG00000004518_62721044_62888891_-	0.623188	het	HET	HOMO	het	HOMO	HET	HOMO	HOMO	HOMO	HET	HOMO	HOMO	HET	HOMO	HOMO	HET	HOMO	HOMO	HOMO	het	het	HET	HOMO	HOMO	HOMO	HOMO	het	HOMO	HOMO	het	HOMO	HOMO	HET	HOMO	HOMO	het	HET	HET	HOMO	HOMO
chr14	64395803	64395808	plus	ERVK	BTLTR1	genic	sense	ENSBTAG00000019793_64289853_64398324_+	0.125	HET	WT	HET	WT	HET	WT	WT	WT	HET	HET	WT	WT	WT	WT	WT	HET	WT	WT	WT	WT	WT	WT	WT	WT	WT	WT	WT	WT	WT	WT	WT	WT	WT	WT	WT	WT	HET	HET	WT	WT
chr14	71014484	71014489	minus	ERVK	ERV2-1-LTR_BT	intergenic	.	.	0.381119	HET	HET	WT	WT	wt	HET	WT	HET	HET	HET	HET	WT	WT	HET	HET	.	het	WT	WT	WT	HET	WT	HOMO	wt	HET	HET	HOMO	WT	HOMO	WT	WT	HET	WT	HET	HET	WT	HET	HET	HET	WT
chr14	72460741	72460746	plus	ERVK	ERV2-1-LTR_BT	intergenic	.	.	0.0104167	WT	WT	WT	wt	WT	WT	wt	WT	WT	WT	wt	WT	WT	wt	WT	WT	WT	WT	WT	WT	WT	WT	WT	wt	WT	WT	WT	WT	WT	WT	WT	WT	WT	WT	WT	WT	WT	WT	WT	WT
chr14	75050623	75050630	plus	ERVK	BTLTR1B	intergenic	.	.	0.0243056	WT	wt	WT	WT	WT	WT	WT	WT	WT	WT	WT	WT	WT	WT	WT	WT	WT	HET	WT	WT	WT	WT	WT	WT	WT	WT	WT	WT	WT	WT	WT	WT	WT	WT	WT	WT	WT	WT	HET	HET
chr14	75191979	75191984	minus	ERVK	ERV2-1-LTR_BT	intergenic	.	.	0.00694444	WT	WT	WT	WT	WT	WT	WT	HET	WT	WT	WT	WT	WT	WT	WT	WT	WT	WT	WT	WT	WT	WT	WT	WT	WT	WT	WT	WT	WT	WT	WT	WT	WT	WT	WT	WT	WT	WT	WT	WT
chr14	77336858	77336863	plus	ERVK	ERV2-1-LTR_BT	genic	antisense	ENSBTAG00000001000_77321661_77371770_-	0.00347222	WT	WT	WT	WT	WT	WT	WT	WT	WT	WT	WT	WT	WT	WT	WT	WT	WT	WT	WT	WT	WT	WT	WT	WT	WT	WT	WT	WT	wt	WT	WT	WT	WT	WT	WT	WT	WT	WT	WT	WT
chr14	78600303	78600309	minus	ERVK	BTLTR1	intergenic	.	.	0.00694444	wt	WT	WT	HET	WT	WT	WT	WT	WT	WT	WT	WT	WT	WT	WT	WT	WT	WT	WT	WT	WT	WT	WT	WT	WT	WT	WT	WT	WT	WT	WT	WT	WT	WT	WT	WT	WT	WT	WT	WT
chr14	79135394	79135399	minus	ERVK	BTLTR1B	intergenic	.	.	0.00347222	WT	WT	WT	HET	WT	WT	WT	WT	WT	WT	WT	WT	WT	WT	WT	WT	WT	WT	WT	WT	WT	WT	WT	wt	WT	WT	WT	WT	WT	WT	WT	WT	WT	WT	WT	WT	WT	WT	WT	WT
chr14	79275187	79275195	plus	ERVK	BTLTR1B	intergenic	.	.	0.0208333	WT	WT	WT	WT	WT	WT	wt	WT	WT	WT	WT	HET	wt	WT	WT	WT	WT	WT	WT	WT	WT	WT	WT	WT	WT	WT	wt	WT	WT	WT	WT	WT	wt	WT	WT	WT	wt	WT	wt	WT
chr14	79637408	79637413	minus	ERVK	BTLTR1	intergenic	.	.	0.00347222	WT	WT	WT	WT	WT	WT	WT	WT	WT	WT	WT	WT	WT	WT	WT	WT	WT	WT	WT	WT	WT	WT	WT	WT	WT	WT	WT	WT	WT	WT	WT	WT	WT	WT	WT	WT	WT	WT	WT	WT
chr14	79662204	79662209	minus	ERVK	ERV2-1-LTR_BT	intergenic	.	.	0.263889	HET	WT	WT	HET	WT	HET	HET	HOMO	HET	WT	HOMO	HOMO	HOMO	WT	HET	WT	HOMO	HET	HET	HET	HET	WT	HET	WT	WT	WT	HET	WT	WT	WT	WT	WT	WT	WT	WT	WT	WT	WT	HET	HET
chr14	81417882	81417889	plus	ERVK	BTLTR1B	genic	sense	ENSBTAG00000015341_81286703_81439669_+	0.473684	het	HET	WT	HET	het	HOMO	het	HET	het	WT	HOMO	.	WT	HOMO	WT	HET	HET	WT	HOMO	HOMO	HOMO	HOMO	.	HET	HET	het	het	HET	HOMO	HET	WT	WT	HET	.	HOMO	WT	het	het	WT	WT
chr14	81613133	81613144	minus	ERV1	ERV1-1C-LTR_BT	genic	antisense	ENSBTAG00000013369_81512830_81729606_+	0	WT	wt	WT	WT	WT	WT	WT	WT	WT	WT	WT	WT	WT	WT	WT	WT	WT	WT	WT	wt	wt	WT	WT	WT	wt	WT	WT	WT	WT	WT	WT	WT	WT	WT	WT	WT	WT	WT	WT	WT
chr15	1008874	1008878	plus	ERV1	ERV1-1C-LTR_BT	intergenic	.	.	0.0972222	WT	HET	WT	WT	WT	WT	WT	WT	WT	WT	WT	WT	WT	WT	WT	WT	WT	WT	WT	WT	WT	WT	WT	WT	WT	WT	HET	WT	HET	HET	HET	WT	WT	WT	WT	WT	WT	WT	WT	WT
chr15	11543198	11543204	minus	ERVK	ERV2-1-LTR_BT	intergenic	.	.	0.111111	WT	WT	HET	WT	WT	WT	WT	WT	WT	WT	HET	WT	HET	WT	WT	WT	HET	WT	WT	WT	WT	WT	WT	WT	WT	WT	WT	WT	WT	WT	wt	WT	WT	HET	WT	WT	WT	WT	WT	WT
chr15	15471162	15471166	minus	ERV1	ERV1-1-LTR_BT	intergenic	.	.	0.0833333	WT	WT	WT	WT	WT	HET	HET	WT	WT	WT	WT	HET	WT	HET	WT	WT	HET	WT	WT	HET	het	WT	WT	wt	WT	wt	WT	WT	WT	WT	WT	WT	WT	HET	het	WT	WT	WT	WT	WT
chr15	1707728	1707735	plus	ERVK	BTLTR1	intergenic	.	.	0.216783	WT	HET	WT	HET	HET	WT	WT	WT	WT	HET	WT	WT	HET	HET	WT	HOMO	WT	WT	WT	WT	HET	WT	WT	WT	HET	HET	HOMO	WT	HET	WT	HET	.	HET	WT	WT	HET	HET	wt	WT	WT
chr15	17234945	17234951	minus	ERVK	ERV2-1-LTR_BT	intergenic	.	.	0.177083	HET	WT	WT	HET	WT	HET	WT	WT	HET	WT	WT	WT	WT	WT	HET	HET	WT	WT	WT	WT	WT	HET	WT	WT	WT	WT	WT	WT	HET	HET	WT	WT	WT	WT	WT	WT	HET	WT	WT	HET
chr15	21221853	21221859	plus	ERV1	MER87_BT	intergenic	.	.	0.237226	.	HET	het	HET	.	WT	WT	HET	HET	.	WT	HET	WT	WT	WT	HET	HET	HET	HET	WT	WT	WT	WT	HET	HET	HET	het	HET	HET	WT	WT	WT	WT	WT	HET	WT	.	HET	HET	WT
chr15	2170857	2170862	plus	ERVK	ERV2-1-LTR_BT	genic	antisense	ENSBTAG00000006176_1889884_2497441_-	0.0173611	WT	WT	WT	WT	WT	WT	WT	WT	WT	WT	WT	WT	WT	WT	WT	WT	WT	WT	WT	WT	WT	WT	WT	wt	WT	WT	WT	WT	WT	WT	WT	WT	WT	WT	WT	WT	WT	WT	WT	WT
chr15	2212134	2212139	plus	ERVK	BTLTR1B	genic	antisense	ENSBTAG00000006176_1889884_2497441_-	0.470588	het	WT	HOMO	het	HOMO	HET	HOMO	HOMO	HOMO	HOMO	HOMO	HOMO	WT	HET	HET	HET	HOMO	HET	het	HOMO	HET	HOMO	het	HOMO	HET	WT	het	HET	HET	.	WT	WT	HET	WT	het	WT	HOMO	WT	het	WT
chr15	38025867	38025874	plus	ERVK	BTLTR1	genic	antisense	ENSBTAG00000005218_37935445_38095528_-	0.0833333	WT	WT	HET	WT	WT	WT	WT	WT	WT	WT	WT	WT	WT	WT	WT	WT	WT	WT	WT	WT	WT	WT	WT	HET	WT	HET	WT	WT	WT	WT	HET	WT	WT	WT	HET	WT	WT	HET	WT	WT
chr15	40045630	40045636	plus	ERVK	BTLTR1B	intergenic	.	.	0.0138889	WT	WT	WT	WT	WT	WT	HET	WT	WT	WT	WT	WT	WT	WT	WT	WT	WT	WT	WT	WT	WT	WT	WT	WT	WT	WT	WT	WT	WT	wt	WT	WT	WT	WT	WT	WT	WT	HET	WT	WT
chr15	44783391	44783402	minus	ERVL	LTR40a	intergenic	.	.	0.145833	HET	HET	WT	HET	WT	HET	HOMO	HOMO	WT	WT	WT	WT	WT	HET	HET	HET	WT	WT	WT	HOMO	WT	WT	HET	WT	WT	WT	WT	WT	WT	WT	WT	WT	HET	WT	WT	HET	WT	HET	HET	HET
chr15	45293041	45293046	plus	ERVK	BTLTR1	genic	antisense	ENSBTAG00000032079_45275683_45485248_-	0.138889	HET	HET	HET	WT	WT	WT	WT	WT	WT	wt	WT	WT	WT	WT	WT	WT	WT	WT	WT	WT	WT	WT	WT	WT	WT	HET	WT	WT	wt	WT	het	het	HET	het	WT	HET	WT	WT	WT	WT
chr15	45837607	45837619	minus	ERVK	BTLTR1J	intergenic	.	.	0.614583	HOMO	HOMO	HOMO	HET	het	het	HET	WT	HOMO	het	HET	HET	HOMO	WT	WT	WT	HOMO	HOMO	HOMO	WT	HET	het	WT	HOMO	WT	HOMO	HET	WT	het	HET	HOMO	HOMO	HOMO	HET	HOMO	HOMO	HET	HOMO	het	het
chr15	46154300	46154305	plus	ERVK	ERV2-3-LTR_BT	intergenic	.	.	0.339286	HET	outlier	outlier	WT	HET	HET	WT	HET	HET	WT	HET	WT	HET	WT	WT	outlier	WT	outlier	HET	HET	WT	HET	HET	HET	HET	outlier	WT	HET	HET	HET	outlier	HET	HET	outlier	HET	outlier	HET	HET	WT	WT
chr15	46203904	46203911	minus	ERVK	LTR46_BT	intergenic	.	.	0.365672	HET	HET	HET	WT	HET	HET	WT	HET	HET	WT	HET	wt	HET	WT	WT	outlier	wt	outlier	HET	HET	WT	HET	HET	HET	HET	HET	WT	HET	HET	HET	HET	HET	HET	HET	HET	HET	HET	HET	WT	WT
chr15	4789487	4789494	plus	ERVK	BTLTR1	intergenic	.	.	0.159722	WT	WT	HET	WT	HET	HOMO	het	WT	WT	WT	WT	het	WT	het	WT	WT	HET	HET	HET	WT	HET	WT	WT	HET	wt	HET	WT	WT	WT	WT	WT	WT	WT	het	het	WT	WT	het	WT	WT
chr15	49627159	49627165	plus	ERVK	ERV2-3-LTR_BT	intergenic	.	.	0.0950704	WT	HET	WT	WT	WT	WT	WT	WT	WT	WT	WT	WT	WT	WT	WT	WT	WT	WT	WT	WT	WT	wt	WT	WT	WT	WT	WT	het	WT	WT	WT	WT	WT	WT	WT	het	WT	WT	WT	WT
chr15	49731065	49731068	plus	ERV1	ERV1-1C-LTR_BT	intergenic	.	.	0.643411	HET	HOMO	HET	HET	.	WT	.	HOMO	HET	.	WT	HET	HET	HOMO	HET	het	WT	HOMO	HET	het	HET	HET	het	WT	HOMO	het	.	HOMO	HET	HET	HET	HOMO	.	HOMO	het	HOMO	HOMO	het	HET	HOMO
chr15	51076156	51076160	plus	ERV1	ERV1-1-LTR_BT	genic	antisense	ENSBTAG00000013109_51012407_51216927_-	0.0815603	WT	WT	HET	WT	WT	WT	WT	WT	WT	WT	WT	WT	WT	WT	HET	WT	wt	WT	WT	WT	WT	WT	HET	HET	WT	HET	WT	WT	WT	WT	HET	WT	WT	WT	HET	WT	WT	het	WT	WT
chr15	53399937	53399948	plus	ERVK	BTLTR1J	genic	sense	ENSBTAG00000003682_53393791_53406519_+	0.0590278	WT	HET	WT	WT	WT	HET	WT	WT	WT	WT	WT	WT	WT	WT	WT	HET	WT	WT	WT	HET	WT	WT	WT	WT	WT	WT	WT	WT	WT	WT	WT	WT	WT	WT	WT	HET	WT	WT	WT	WT
chr15	56466305	56466311	minus	ERVK	BTLTR1	intergenic	.	.	0.515152	WT	HET	HOMO	HET	HET	WT	.	HOMO	WT	.	HET	HET	HET	HOMO	HET	HET	WT	.	HET	HET	HET	HET	HOMO	HET	HOMO	WT	HET	HET	HET	HET	HET	HET	WT	HET	HOMO	HET	WT	.	WT	HET
chr15	5801182	5801189	minus	ERVK	ERV2-1-LTR_BT	intergenic	.	.	0.0659722	WT	WT	WT	WT	WT	WT	WT	WT	WT	WT	WT	WT	WT	WT	WT	WT	WT	WT	WT	WT	WT	WT	WT	WT	het	WT	WT	HET	WT	WT	WT	het	WT	het	het	WT	WT	WT	het	wt
chr15	5887637	5887644	plus	ERVK	ERV2-1-LTR_BT	intergenic	.	.	0.0638298	WT	WT	WT	WT	WT	WT	WT	WT	WT	outlier	WT	WT	WT	WT	WT	WT	WT	WT	WT	WT	WT	wt	WT	WT	HET	WT	WT	HET	WT	WT	WT	HET	WT	.	het	WT	WT	WT	HET	WT
chr15	60261139	60261145	minus	ERVK	BTLTR1B	intergenic	.	.	0.357639	HET	HET	WT	HET	HET	HET	HET	HOMO	HET	HET	HET	HET	HOMO	HOMO	HET	HET	HET	WT	HET	het	HET	HOMO	het	HOMO	HET	HET	HET	HET	HOMO	HOMO	WT	WT	WT	HET	WT	HET	HET	HOMO	HOMO	HET
chr15	61981635	61981642	minus	ERVK	BTLTR1B1	genic	sense	ENSBTAG00000006060_61692631_62145149_-	0.0347222	WT	WT	WT	WT	wt	WT	WT	wt	WT	WT	WT	WT	WT	WT	WT	WT	WT	WT	WT	WT	WT	wt	WT	WT	WT	WT	WT	HET	WT	WT	WT	WT	WT	WT	WT	WT	WT	WT	WT	WT
chr15	620625	620630	minus	ERVK	BTLTR1	intergenic	.	.	0.0104167	WT	WT	WT	WT	WT	WT	WT	WT	WT	WT	WT	WT	WT	WT	wt	het	WT	WT	WT	WT	wt	WT	WT	wt	WT	WT	wt	WT	wt	wt	WT	WT	WT	wt	WT	WT	wt	WT	WT	WT
chr15	64145822	64145827	minus	ERVK	BTLTR1B	genic	antisense	ENSBTAG00000012846_63989009_64306981_+	0.0809859	WT	WT	WT	WT	WT	WT	WT	HET	WT	HET	WT	WT	WT	het	WT	het	WT	WT	WT	WT	WT	het	het	WT	HET	WT	WT	WT	HET	HET	WT	WT	wt	het	WT	WT	WT	WT	WT	WT
chr15	682585	682591	plus	ERVK	ERV2-1-LTR_BT	intergenic	.	.	0.0451389	WT	WT	WT	WT	HET	WT	WT	WT	WT	HET	WT	WT	WT	WT	WT	HET	wt	wt	WT	WT	WT	WT	WT	WT	het	WT	HET	WT	het	WT	WT	WT	WT	WT	wt	WT	HET	WT	wt	WT
chr15	68808260	68808265	plus	ERVK	BTLTR1B	intergenic	.	.	0.59507	HET	HET	HET	HOMO	het	HET	het	HET	HET	WT	HOMO	HOMO	HOMO	HET	het	HET	HET	HOMO	HOMO	HET	HET	het	HET	HOMO	het	HOMO	WT	het	HET	HET	HOMO	HET	HOMO	het	HET	HET	HET	HOMO	HOMO	HET
chr15	69488839	69488844	minus	ERVK	BTLTR1B1	intergenic	.	.	0.194444	WT	HET	WT	WT	wt	HET	WT	WT	HET	WT	HET	HET	WT	WT	WT	WT	WT	WT	WT	HET	HET	HET	HET	HET	WT	HET	wt	WT	HET	WT	WT	WT	WT	WT	WT	HET	HET	HET	WT	HET
chr15	69554932	69554937	minus	ERVK	BTLTR1B	intergenic	.	.	0.0243056	WT	WT	WT	WT	WT	WT	WT	WT	WT	WT	WT	WT	WT	WT	WT	WT	WT	WT	WT	WT	WT	WT	WT	WT	WT	WT	WT	WT	WT	WT	WT	WT	WT	WT	WT	WT	WT	WT	WT	HET
chr15	71319201	71319206	plus	ERVK	BTLTR1	intergenic	.	.	0.00694444	WT	WT	WT	WT	WT	WT	WT	wt	WT	WT	WT	WT	WT	WT	WT	WT	WT	WT	WT	WT	WT	WT	WT	WT	WT	WT	WT	WT	WT	WT	WT	WT	WT	WT	WT	WT	WT	WT	WT	WT
chr15	768511	768517	minus	ERVK	BTLTR1	intergenic	.	.	0.0208333	WT	WT	WT	WT	WT	WT	WT	WT	WT	WT	HET	WT	WT	WT	WT	WT	WT	wt	WT	WT	WT	WT	WT	WT	wt	WT	WT	WT	WT	WT	WT	WT	WT	WT	WT	WT	WT	WT	WT	wt
chr15	77982260	77982268	plus	ERVK	BTLTR1	intergenic	.	.	0.0381944	WT	WT	WT	WT	WT	WT	WT	WT	WT	WT	WT	WT	WT	WT	WT	WT	WT	WT	WT	WT	WT	WT	WT	WT	WT	WT	WT	WT	WT	WT	WT	WT	wt	WT	WT	WT	WT	WT	WT	WT
chr15	77986162	77986167	plus	ERVK	BTLTR1B	intergenic	.	.	0.0381944	WT	WT	WT	WT	WT	WT	WT	WT	WT	wt	WT	WT	WT	WT	WT	WT	WT	WT	WT	WT	WT	WT	WT	WT	WT	WT	WT	WT	WT	WT	WT	WT	WT	WT	WT	WT	WT	WT	WT	WT
chr15	78129798	78129803	plus	ERVK	BTLTR1B	intergenic	.	.	0.0381944	WT	WT	WT	WT	WT	WT	WT	WT	WT	WT	WT	WT	HET	WT	WT	WT	WT	WT	WT	WT	WT	WT	WT	WT	WT	WT	HET	WT	WT	WT	WT	HET	WT	WT	WT	WT	WT	WT	WT	HET
chr15	78688632	78688638	minus	ERVK	BTLTR1B	intergenic	.	.	0.413669	WT	HOMO	HOMO	HET	.	WT	HET	HOMO	HET	HET	WT	WT	wt	HOMO	HET	HOMO	HET	HET	HET	WT	WT	HET	HET	WT	HOMO	HET	HET	.	HET	HET	HET	WT	HET	HOMO	HET	HET	HET	WT	WT	HET
chr15	78793863	78793867	plus	ERVK	ERV2-1-LTR_BT	genic	antisense	ENSBTAG00000030920_78791037_78836139_-	0.0486111	HET	wt	WT	WT	WT	WT	WT	WT	wt	WT	WT	WT	WT	WT	WT	WT	WT	WT	WT	wt	WT	WT	WT	WT	WT	WT	WT	WT	WT	HET	WT	WT	HET	WT	WT	WT	WT	WT	WT	WT
chr15	79279663	79279667	minus	ERVK	BTLTR1B	intergenic	.	.	0.0125	WT	OUTLIER	OUTLIER	WT	WT	WT	WT	WT	WT	WT	WT	WT	WT	WT	WT	OUTLIER	WT	WT	WT	WT	WT	WT	outlier	WT	WT	WT	OUTLIER	outlier	WT	WT	WT	WT	WT	outlier	WT	WT	WT	WT	WT	WT
chr15	81226444	81226449	minus	ERVK	BTLTR1	intergenic	.	.	0.00699301	WT	WT	WT	WT	WT	WT	WT	WT	WT	WT	WT	WT	WT	WT	WT	WT	wt	WT	WT	WT	WT	WT	wt	WT	WT	het	WT	WT	WT	WT	WT	WT	WT	WT	WT	WT	WT	wt	WT	WT
chr15	81429847	81429852	minus	ERVK	BTLTR1	intergenic	.	.	0.234266	WT	HET	HOMO	WT	HET	WT	WT	WT	wt	WT	WT	WT	HET	wt	wt	WT	WT	HET	WT	WT	WT	WT	WT	HET	HET	WT	HET	HET	wt	WT	HET	HET	HET	het	HET	HET	HET	wt	WT	HOMO
chr15	81619567	81619572	minus	ERVK	BTLTR1B	intergenic	.	.	0.492958	HET	HOMO	HOMO	het	HET	WT	HET	WT	HET	HET	HET	WT	HET	HET	HOMO	HOMO	HET	HOMO	HET	WT	WT	HET	WT	HET	HET	HET	HOMO	WT	wt	WT	WT	HET	HET	WT	HET	HET	HET	WT	HET	HOMO
chr15	81948396	81948400	minus	ERVK	ERV2-1-LTR_BT	intergenic	.	.	0.0381944	WT	WT	WT	WT	WT	WT	WT	WT	WT	WT	WT	WT	het	WT	WT	WT	WT	WT	WT	WT	WT	WT	WT	WT	WT	WT	het	WT	wt	WT	WT	het	WT	WT	WT	WT	WT	WT	WT	HET
chr16	10470766	10470771	plus	ERVK	ERV2-3-LTR_BT	intergenic	.	.	0.17803	WT	.	WT	WT	WT	WT	wt	WT	HET	WT	HET	WT	HET	WT	wt	WT	HET	WT	WT	WT	WT	WT	HET	WT	WT	WT	HET	WT	het	HET	WT	HET	WT	WT	.	HET	WT	WT	HET	HET
chr16	11171521	11171534	minus	ERVK	BTLTR1J	intergenic	.	.	0.136364	WT	WT	WT	WT	WT	WT	wt	WT	WT	WT	WT	WT	WT	WT	WT	WT	HET	WT	WT	WT	WT	WT	WT	WT	WT	WT	WT	WT	HET	HET	WT	HET	WT	WT	WT	WT	WT	WT	WT	WT
chr16	13310466	13310472	minus	ERVK	BTLTR1	genic	antisense	ENSBTAG00000051700_13228445_13322214_+	0.03125	wt	WT	wt	WT	wt	WT	WT	WT	WT	HET	WT	WT	wt	WT	WT	WT	WT	WT	WT	WT	WT	WT	WT	WT	WT	HET	WT	HET	WT	WT	WT	WT	WT	WT	WT	WT	WT	WT	WT	WT
chr16	15930797	15930811	plus	Gypsy	MamGypLTR1b	intergenic	.	.	0.298561	.	het	WT	WT	WT	.	HOMO	HOMO	.	wt	WT	HET	HET	WT	HET	het	HET	het	.	HOMO	WT	wt	HET	het	WT	WT	WT	WT	wt	WT	WT	WT	WT	het	wt	WT	wt	het	WT	HET
chr16	18767914	18767920	minus	ERVK	BTLTR1	intergenic	.	.	0.0208333	WT	WT	WT	WT	WT	WT	WT	WT	WT	WT	WT	WT	WT	WT	WT	WT	WT	WT	WT	WT	WT	WT	WT	WT	WT	WT	wt	WT	WT	WT	WT	WT	WT	WT	WT	WT	WT	WT	WT	WT
chr16	19583938	19583953	plus	ERVL_MaLR	MLT1B	genic	antisense	ENSBTAG00000006188_18892333_19815906_-	0.46063	HET	HET	HOMO	WT	HET	.	.	HET	HET	HET	WT	HET	HET	HET	.	HET	HOMO	HET	.	.	HET	.	HET	HET	HOMO	HET	HOMO	HOMO	HET	HET	HET	.	HOMO	.	WT	WT	HET	HOMO	HET	WT
chr16	21709517	21709523	minus	ERVK	ERV2-1-LTR_BT	intergenic	.	.	0.00347222	WT	WT	WT	WT	WT	WT	WT	WT	WT	WT	WT	WT	WT	WT	WT	WT	WT	WT	WT	WT	WT	WT	WT	WT	WT	WT	WT	WT	WT	WT	WT	WT	WT	WT	WT	WT	WT	WT	WT	WT
chr16	22362886	22362890	plus	ERV1	ERV1-1-LTR_BT	intergenic	.	.	0.0173611	WT	WT	WT	WT	WT	WT	WT	WT	WT	WT	WT	WT	WT	WT	WT	WT	WT	WT	WT	wt	wt	WT	WT	WT	WT	WT	wt	WT	WT	WT	WT	WT	WT	WT	WT	WT	WT	WT	WT	HET
chr16	23219732	23219733	plus	ERV1	ERV1-1-I_BT	intergenic	.	.	0.306338	het	WT	HOMO	WT	HET	WT	het	WT	HET	het	WT	wt	het	WT	HET	het	WT	WT	WT	WT	WT	HOMO	het	WT	HOMO	wt	het	HET	het	HET	het	WT	HET	HOMO	WT	WT	het	HET	HET	WT
chr16	23871442	23871447	plus	ERVK	ERV2-1-LTR_BT	intergenic	.	.	0.0416667	WT	WT	WT	WT	wt	WT	WT	WT	WT	WT	wt	WT	WT	WT	WT	WT	WT	WT	WT	WT	WT	WT	WT	WT	WT	WT	WT	WT	WT	WT	WT	WT	WT	wt	wt	WT	WT	WT	WT	WT
chr16	24085046	24085060	minus	ERV1	ERV1-1-LTR_BT	genic	antisense	ENSBTAG00000010460_24017131_24156596_+	0.381119	HET	WT	HOMO	HET	HOMO	wt	HET	wt	HET	HET	WT	WT	HOMO	WT	HET	HET	WT	HET	WT	WT	WT	HOMO	HOMO	wt	HOMO	WT	HET	HET	HET	HET	HET	WT	HET	HET	WT	HET	HET	het	HET	HOMO
chr16	24246239	24246242	plus	ERV1	ERV1-1-LTR_BT	genic	sense	ENSBTAG00000016277_24225168_24268400_+	0.100694	WT	WT	WT	het	het	WT	het	WT	WT	HET	WT	WT	WT	WT	het	het	WT	WT	WT	WT	WT	het	het	WT	het	WT	het	HET	HET	het	WT	WT	WT	WT	WT	WT	HET	WT	WT	WT
chr16	24252892	24252897	minus	ERVK	BTLTR1	genic	antisense	ENSBTAG00000016277_24225168_24268400_+	0.213287	wt	HET	wt	wt	WT	het	het	het	het	wt	wt	het	WT	het	wt	het	het	HET	HOMO	het	het	wt	wt	het	WT	wt	wt	wt	WT	wt	wt	wt	wt	WT	wt	WT	het	het	wt	wt
chr16	28634980	28634985	plus	ERVK	BTLTR1	genic	antisense	ENSBTAG00000016185_28535630_28690127_-	0.104167	HET	HET	WT	WT	WT	WT	WT	WT	WT	WT	WT	WT	WT	WT	HET	wt	WT	HET	WT	WT	WT	WT	WT	WT	WT	WT	WT	WT	WT	WT	WT	WT	WT	WT	WT	HET	WT	WT	WT	WT
chr16	30121066	30121080	plus	ERVK	BTLTR1J	genic	antisense	ENSBTAG00000022777_29958179_30250777_-	0.583333	HET	het	HET	HET	HET	het	HOMO	het	HOMO	HET	WT	HOMO	het	HET	HET	HOMO	HOMO	WT	HOMO	het	HOMO	HET	HOMO	wt	HOMO	het	HOMO	HOMO	het	HET	HET	wt	HET	HOMO	wt	wt	WT	HOMO	het	WT
chr16	32097604	32097614	minus	ERVL_MaLR	MLT1E2	intergenic	.	.	0.645833	HET	HOMO	HET	HET	HET	HOMO	HET	HOMO	HET	HET	HOMO	HET	HET	HOMO	HET	HET	HOMO	HET	HOMO	HOMO	HET	wt	HET	HOMO	WT	HOMO	HET	HET	WT	WT	HET	HOMO	HET	WT	HOMO	HOMO	HOMO	HET	HET	HOMO
chr16	33410458	33410472	plus	ERV1	MER34A1	genic	sense	ENSBTAG00000017788_33368079_33633753_+	0.288732	het	HET	HET	HET	HET	WT	WT	het	het	WT	HET	WT	WT	HET	HET	HET	HET	HET	WT	WT	WT	WT	WT	HET	WT	HOMO	HET	HET	WT	WT	HET	HET	het	WT	HET	HOMO	HET	WT	WT	WT
chr16	34368948	34368950	plus	ERVK	ERV2-1-LTR_BT	intergenic	.	.	0.383212	HET	WT	HET	HET	HET	WT	HET	WT	WT	.	HET	WT	HOMO	WT	HET	HET	WT	HET	WT	wt	WT	HET	HET	WT	HOMO	WT	HET	HET	HET	HET	HET	HET	HET	HOMO	HET	WT	WT	.	.	WT
chr16	35084728	35084743	minus	ERV1	ERV1-1-I_BT	genic	sense	ENSBTAG00000005200_35010242_35130360_-	0.00347222	WT	WT	WT	WT	WT	WT	WT	WT	WT	WT	wt	WT	wt	WT	WT	WT	wt	WT	WT	WT	WT	WT	WT	WT	WT	WT	wt	WT	WT	WT	WT	WT	WT	wt	WT	WT	WT	WT	WT	WT
chr16	37537535	37537540	minus	ERV1	ERV1-1C-LTR_BT	intergenic	.	.	0.100694	WT	WT	HET	WT	HET	HET	WT	WT	HET	WT	WT	WT	WT	WT	WT	WT	WT	HET	WT	HET	WT	WT	wt	WT	WT	wt	WT	WT	WT	WT	WT	WT	WT	WT	WT	HET	WT	WT	WT	HET
chr16	39121596	39121602	minus	ERVK	BTLTR1	intergenic	.	.	0.0138889	HET	wt	WT	WT	WT	WT	WT	WT	WT	WT	WT	WT	WT	WT	WT	WT	WT	WT	WT	WT	WT	WT	WT	WT	WT	WT	WT	WT	WT	WT	WT	WT	WT	WT	WT	WT	WT	wt	WT	WT
chr16	39298629	39298634	minus	ERVK	ERV2-1-LTR_BT	genic	antisense	ENSBTAG00000014319_39259084_39909380_+	0.825175	HET	HET	HET	HOMO	HOMO	HET	HOMO	HET	HOMO	HOMO	HOMO	HET	HOMO	HOMO	HOMO	HOMO	HOMO	HOMO	HOMO	HET	HET	HOMO	HOMO	HOMO	HOMO	HOMO	HOMO	HOMO	HOMO	HOMO	HOMO	HOMO	HOMO	HOMO	HOMO	HET	HET	HET	HOMO	HOMO
chr16	49317068	49317084	plus	ERV1	ERV1-1-LTR_BT	intergenic	.	.	0.00347222	WT	WT	WT	WT	WT	WT	WT	WT	WT	WT	WT	WT	WT	WT	WT	WT	WT	WT	WT	WT	WT	WT	WT	WT	WT	WT	WT	WT	WT	WT	WT	WT	WT	WT	wt	WT	WT	WT	WT	WT
chr16	52349480	52349485	minus	ERVK	BTLTR1	intergenic	.	.	0.0138889	WT	WT	WT	WT	WT	WT	wt	WT	WT	WT	WT	WT	WT	WT	WT	WT	WT	WT	WT	WT	WT	WT	WT	WT	WT	WT	WT	WT	WT	WT	WT	WT	WT	WT	WT	WT	WT	WT	WT	WT
chr16	54542032	54542039	plus	ERVK	BTLTR1	intergenic	.	.	0.03125	wt	WT	WT	WT	WT	WT	WT	WT	HET	WT	WT	WT	WT	WT	WT	WT	WT	WT	WT	WT	WT	WT	WT	WT	WT	WT	WT	WT	WT	WT	WT	WT	WT	WT	WT	WT	WT	WT	WT	WT
chr16	58859350	58859355	plus	ERVK	BTLTR1	intergenic	.	.	0.0902778	WT	HET	wt	WT	WT	wt	WT	WT	WT	WT	WT	wt	WT	wt	WT	WT	WT	WT	WT	WT	WT	het	wt	WT	WT	WT	WT	HET	HET	HET	WT	HET	WT	wt	WT	wt	wt	wt	WT	HET
chr16	59470900	59470906	minus	ERVK	ERV2-1-LTR_BT	intergenic	.	.	0.0208333	WT	WT	WT	WT	WT	WT	WT	WT	WT	WT	WT	WT	WT	WT	HET	WT	WT	WT	WT	WT	WT	WT	WT	WT	WT	WT	wt	WT	WT	WT	WT	WT	WT	WT	WT	WT	WT	HET	WT	WT
chr16	6015300	6015306	plus	ERVL_MaLR	MLT1A0	genic	antisense	ENSBTAG00000040409_5920408_6165638_-	0.699248	HET	HOMO	het	het	HOMO	outlier	HET	het	HOMO	HOMO	WT	HOMO	HET	het	HOMO	HET	HOMO	HOMO	HOMO	het	HET	HOMO	HOMO	het	HOMO	HOMO	het	HET	het	HET	HOMO	HOMO	.	HOMO	het	.	HOMO	HOMO	het	HOMO
chr16	62630654	62630660	plus	ERVK	BTLTR1J	genic	sense	ENSBTAG00000020887_62415671_62941402_+	0.176056	het	HET	WT	WT	HET	WT	WT	WT	WT	WT	WT	WT	WT	WT	WT	WT	WT	HET	WT	WT	WT	WT	HET	WT	WT	WT	WT	WT	WT	WT	WT	WT	WT	WT	HET	WT	het	WT	WT	het
chr16	66172062	66172069	minus	ERVK	ERV2-1-LTR_BT	intergenic	.	.	0.0104167	WT	WT	wt	WT	wt	WT	WT	wt	WT	WT	WT	wt	WT	WT	WT	WT	WT	WT	WT	WT	wt	wt	wt	WT	WT	wt	WT	WT	wt	WT	WT	wt	WT	WT	wt	WT	WT	WT	WT	WT
chr16	67037616	67037621	minus	ERVK	BTLTR1	genic	antisense	ENSBTAG00000015235_66706032_67245075_+	0.236111	WT	WT	WT	WT	WT	HET	HOMO	WT	HET	HET	wt	HET	WT	WT	HOMO	WT	HET	WT	HOMO	HET	HET	WT	WT	het	het	WT	HET	HET	HET	WT	HET	WT	HET	WT	WT	HET	HET	HET	WT	HET
chr16	68810802	68810807	plus	ERVK	BTLTR1B	intergenic	.	.	0.454861	HOMO	HET	HOMO	HOMO	HOMO	WT	HET	HET	HET	WT	HOMO	WT	HET	HOMO	WT	HET	WT	WT	WT	WT	WT	HOMO	HOMO	wt	HET	WT	WT	HET	HET	HOMO	HOMO	WT	HOMO	HOMO	WT	HOMO	HOMO	WT	het	HET
chr16	73666935	73666942	minus	ERVK	ERV2-1-LTR_BT	intergenic	.	.	0.0244755	WT	WT	wt	wt	wt	wt	wt	WT	wt	wt	wt	wt	WT	WT	wt	WT	wt	wt	het	wt	wt	WT	wt	wt	wt	WT	wt	WT	wt	WT	WT	WT	WT	WT	WT	WT	WT	wt	WT	WT
chr16	73804057	73804062	minus	ERVK	BTLTR1	intergenic	.	.	0.00347222	WT	WT	WT	WT	WT	WT	WT	WT	WT	WT	WT	WT	WT	WT	WT	WT	WT	WT	WT	WT	WT	WT	WT	WT	WT	WT	WT	WT	WT	WT	WT	WT	WT	wt	WT	WT	WT	WT	WT	WT
chr16	7477607	7477612	minus	ERVK	BTLTR1	intergenic	.	.	0.472222	HOMO	WT	HET	HET	WT	HOMO	HET	WT	HET	WT	HOMO	WT	HOMO	HET	HET	WT	WT	HET	WT	HET	HET	WT	HET	HET	WT	WT	HET	WT	WT	WT	WT	HET	HET	HET	HOMO	WT	WT	WT	HET	HET
chr16	79411786	79411791	plus	ERVK	BTLTR1B	genic	sense	ENSBTAG00000008153_79375975_79473155_+	0.0524476	WT	WT	WT	WT	WT	WT	WT	WT	WT	WT	WT	WT	WT	WT	WT	WT	WT	WT	WT	WT	WT	WT	WT	WT	WT	WT	WT	WT	WT	WT	WT	WT	WT	het	WT	WT	WT	WT	WT	WT
chr16	9986695	9986701	minus	ERVK	BTLTR1	intergenic	.	.	0.447917	HET	HOMO	HET	HOMO	HET	HOMO	HET	WT	HET	HET	HOMO	wt	HET	HET	WT	WT	HET	WT	WT	HET	HET	WT	HET	HET	wt	HET	wt	WT	HET	HET	HET	HET	WT	WT	HOMO	WT	WT	wt	HET	HET
chr17	2378889	2378895	minus	ERVK	BTLTR1B	intergenic	.	.	0.0243056	WT	HET	wt	WT	WT	WT	WT	WT	WT	WT	WT	wt	WT	WT	WT	WT	WT	WT	WT	HET	WT	WT	WT	WT	WT	WT	HET	WT	WT	WT	WT	WT	WT	wt	WT	WT	WT	WT	WT	WT
chr17	23891210	23891216	minus	ERV1	ERV1-1C-LTR_BT	intergenic	.	.	0.0594406	HET	WT	WT	WT	WT	WT	WT	WT	WT	WT	WT	WT	WT	WT	wt	WT	WT	HET	WT	WT	WT	WT	WT	WT	WT	WT	WT	WT	WT	WT	WT	WT	WT	HET	HET	WT	WT	WT	WT	WT
chr17	24151741	24151749	minus	ERVK	BTLTR1J	intergenic	.	.	0.598291	HET	HET	HET	.	HET	HET	wt	HET	HET	.	HET	HET	WT	HET	HET	HOMO	HET	HET	HET	HET	HET	HOMO	HET	WT	het	.	HOMO	HOMO	HOMO	HOMO	.	.	het	.	.	HOMO	HOMO	HET	HOMO	HOMO
chr17	24429465	24429471	minus	ERVK	ERV2-1-LTR_BT	intergenic	.	.	0.104167	WT	WT	WT	HET	WT	WT	wt	WT	WT	WT	WT	WT	WT	WT	WT	WT	wt	WT	WT	WT	WT	WT	WT	WT	WT	HET	WT	wt	WT	WT	HET	HET	WT	WT	WT	WT	WT	WT	HET	HET
chr17	24472969	24472977	plus	ERVK	BTLTR1J	intergenic	.	.	0.300699	HET	WT	WT	HET	WT	WT	WT	HOMO	HET	WT	HET	WT	WT	HET	HET	HET	HET	HET	WT	WT	HET	HET	WT	wt	WT	WT	WT	HET	het	HET	HET	HET	HOMO	HOMO	HET	HET	WT	WT	WT	WT
chr17	24896543	24896548	minus	ERVK	ERV2-1-LTR_BT	intergenic	.	.	0.00347222	WT	WT	WT	WT	WT	wt	WT	WT	WT	WT	WT	WT	WT	WT	WT	WT	WT	WT	WT	WT	WT	WT	WT	WT	WT	WT	WT	WT	WT	WT	WT	WT	WT	WT	WT	WT	wt	WT	WT	WT
chr17	26890003	26890012	minus	ERVL_MaLR	MLT1A0	intergenic	.	.	0.444444	het	HET	HET	het	HET	HET	HET	het	het	HET	het	HET	het	het	het	HET	het	HET	HET	HET	HET	het	het	HET	het	HET	het	het	het	het	het	het	het	het	het	HET	het	HET	HET	HET
chr17	30144839	30144846	plus	ERVK	ERV2-1-LTR_BT	intergenic	.	.	0.421986	WT	het	HET	het	het	het	het	het	HOMO	HET	het	HOMO	het	HOMO	HOMO	HOMO	het	het	het	HET	HOMO	het	het	HOMO	WT	het	het	het	het	het	het	het	het	het	het	het	WT	het	het	het
chr17	30389298	30389302	minus	ERV1	ERV1-1C-LTR_BT	intergenic	.	.	0.0173611	wt	wt	WT	WT	WT	wt	wt	WT	WT	wt	wt	WT	wt	wt	WT	WT	WT	WT	WT	wt	wt	WT	WT	wt	wt	wt	WT	WT	WT	wt	wt	wt	wt	wt	wt	WT	WT	WT	WT	WT
chr17	31344007	31344008	minus	ERVL	ERVL-B4-int	intergenic	.	.	0.47541	WT	HET	het	het	het	.	het	het	het	WT	HET	.	het	het	het	HET	.	het	.	HET	.	HET	het	het	HET	HET	het	.	HET	het	.	het	het	het	het	HET	WT	het	het	het
chr17	32554533	32554535	minus	ERVK	BTLTR1J	genic	antisense	ENSBTAG00000055005_32530928_32631788_+	0.574627	.	.	HET	HET	HET	HET	HET	HET	HOMO	het	WT	HET	HET	HET	HET	HET	HET	HET	HET	HOMO	HET	WT	HET	HET	HET	HOMO	WT	HET	WT	WT	HOMO	HOMO	HET	HET	HET	HET	HET	HET	HOMO	.
chr17	33387511	33387516	plus	ERVK	BTLTR1	intergenic	.	.	0.121528	wt	WT	WT	HET	WT	WT	WT	WT	HET	WT	WT	HET	WT	WT	WT	WT	WT	WT	WT	WT	WT	WT	WT	WT	WT	HET	HET	HET	WT	WT	HET	het	WT	WT	WT	WT	WT	WT	WT	WT
chr17	34511433	34511438	minus	ERVK	BTLTR1	genic	sense	ENSBTAG00000000125_34422664_34747076_-	0.0104167	WT	WT	WT	WT	WT	WT	WT	WT	WT	WT	WT	WT	WT	WT	WT	WT	WT	HET	WT	WT	WT	WT	WT	WT	WT	WT	WT	WT	WT	WT	WT	WT	WT	WT	WT	WT	WT	WT	WT	WT
chr17	36578101	36578106	plus	ERVK	BTLTR1J	genic	sense	ENSBTAG00000047595_36260758_37189201_+	0.748175	WT	het	HOMO	HOMO	HET	HOMO	het	HOMO	het	HOMO	HOMO	HOMO	HOMO	HOMO	HOMO	.	het	HET	HOMO	HET	het	HOMO	HOMO	het	HOMO	HOMO	HOMO	HET	HOMO	HOMO	HOMO	HET	het	het	HOMO	HOMO	.	HOMO	HOMO	HOMO
chr17	38012584	38012590	plus	ERVK	BTLTR1B	intergenic	.	.	0.0208333	WT	WT	WT	WT	WT	WT	WT	WT	WT	WT	WT	WT	WT	WT	WT	WT	WT	WT	WT	WT	WT	WT	WT	WT	wt	WT	WT	WT	WT	WT	WT	WT	WT	WT	WT	WT	WT	WT	WT	WT
chr17	38902121	38902128	plus	ERVK	ERV2-1-LTR_BT	intergenic	.	.	0.0244755	wt	wt	wt	wt	wt	wt	wt	wt	WT	wt	wt	WT	wt	wt	wt	WT	wt	WT	WT	wt	WT	wt	wt	wt	wt	wt	wt	wt	WT	WT	wt	wt	wt	wt	het	wt	WT	wt	wt	wt
chr17	41162896	41162901	minus	ERV1	ERV1-1C-LTR_BT	intergenic	.	.	0.149306	WT	WT	WT	WT	HET	WT	WT	WT	WT	HOMO	WT	HET	WT	WT	WT	HET	WT	WT	WT	WT	WT	HET	HET	wt	HET	het	HOMO	WT	.	HET	WT	WT	WT	WT	WT	wt	het	WT	HET	HET
chr17	43852185	43852188	minus	ERV1	ERV1-1C-LTR_BT	intergenic	.	.	0.433333	HET	WT	WT	HOMO	HET	WT	WT	HET	WT	HOMO	HET	HOMO	HET	WT	HET	HOMO	HET	WT	WT	HET	HET	.	HET	HET	HET	HOMO	HOMO	HET	.	HOMO	HET	HOMO	.	HET	HET	het	HET	WT	HET	HET
chr17	44006116	44006121	minus	ERVK	ERV2-1-LTR_BT	genic	antisense	ENSBTAG00000054451_44000826_44008029_+	0.0138889	WT	WT	WT	WT	WT	WT	WT	WT	WT	WT	WT	WT	WT	WT	WT	WT	WT	WT	WT	WT	WT	WT	WT	WT	WT	WT	WT	WT	WT	WT	WT	WT	WT	WT	WT	WT	WT	WT	WT	WT
chr17	46549592	46549597	minus	ERVK	BTLTR1	genic	antisense	ENSBTAG00000009797_46406767_46715519_+	0.00694444	WT	WT	WT	WT	WT	WT	WT	HET	WT	WT	WT	WT	WT	WT	WT	WT	WT	WT	WT	WT	WT	WT	WT	WT	WT	WT	WT	WT	WT	WT	WT	WT	WT	WT	WT	WT	WT	WT	WT	WT
chr17	54139481	54139489	minus	ERVK	BTLTR1J	genic	antisense	ENSBTAG00000020584_54062673_54200209_+	0.683761	HET	.	HET	HET	HOMO	HOMO	HOMO	HOMO	HET	HOMO	HET	HET	HET	HET	HOMO	HOMO	HET	HET	HOMO	HOMO	HET	HOMO	.	het	HOMO	HET	HOMO	HOMO	HOMO	.	HET	het	.	het	.	WT	HOMO	HET	HOMO	.
chr17	5480413	5480423	plus	ERVK	BTLTR1J	intergenic	.	.	0.430556	HET	wt	HET	het	WT	HOMO	HET	HET	HOMO	HET	HET	HET	WT	HOMO	HOMO	HET	HET	HET	het	HET	HET	HET	HOMO	HOMO	HET	WT	WT	HET	HET	HET	WT	HET	HET	HET	HET	WT	HET	WT	WT	WT
chr17	55395846	55395860	minus	ERV1	ERV1-1C-LTR_BT	genic	antisense	ENSBTAG00000001164_55349801_55448734_+	0.320423	HET	WT	WT	wt	WT	WT	HET	WT	HET	WT	HOMO	HOMO	HET	HET	WT	WT	HET	HOMO	WT	WT	HET	WT	WT	HET	WT	HET	HET	WT	WT	WT	HET	HET	wt	HET	WT	.	WT	HOMO	WT	WT
chr17	57999421	57999423	minus	ERVK	ERV2-3-LTR_BT	genic	antisense	ENSBTAG00000044078_57955861_58020267_+	0.239583	het	WT	wt	WT	WT	WT	het	WT	het	WT	het	het	HET	het	WT	WT	het	het	WT	WT	het	WT	WT	het	WT	WT	het	WT	WT	WT	WT	WT	het	WT	WT	het	WT	WT	WT	wt
chr17	600814	600815	plus	ERVK	BTLTR1J	genic	sense	ENSBTAG00000016514_573369_721435_+	0.27972	WT	WT	WT	WT	HET	HOMO	HET	WT	het	WT	.	HET	WT	HET	het	WT	WT	WT	HET	WT	WT	WT	HET	HOMO	HOMO	WT	HET	WT	het	HET	WT	WT	WT	WT	WT	WT	HET	HET	WT	WT
chr17	6121283	6121286	plus	ERVK	ERV2-3-LTR_BT	genic	antisense	ENSBTAG00000025263_6101574_6408853_-	0.0173611	WT	WT	WT	WT	het	wt	WT	WT	wt	wt	WT	wt	wt	wt	WT	WT	WT	wt	wt	WT	WT	WT	WT	WT	het	wt	het	WT	HET	HET	wt	WT	WT	wt	wt	WT	WT	WT	WT	WT
chr17	6249646	6249653	minus	ERV1	LTR10A_BT	genic	sense	ENSBTAG00000025263_6101574_6408853_-	0.152778	WT	WT	WT	WT	WT	HOMO	HET	WT	HET	WT	HET	HET	WT	HET	HET	wt	WT	WT	HET	WT	WT	WT	HET	HET	HET	WT	WT	WT	WT	WT	WT	wt	WT	WT	HET	WT	WT	WT	WT	WT
chr17	63190978	63190983	plus	ERVK	BTLTR1B	genic	antisense	ENSBTAG00000021796_63183519_63193665_-	0.0104167	WT	WT	WT	WT	WT	WT	WT	WT	WT	WT	WT	WT	WT	WT	WT	WT	HET	WT	WT	WT	WT	WT	WT	WT	WT	WT	WT	WT	WT	WT	WT	WT	WT	WT	WT	WT	WT	WT	WT	WT
chr17	63362854	63362867	minus	ERV1	ERV1-1-LTR_BT	genic	sense	ENSBTAG00000006504_63350533_63365001_-	0.163121	WT	HET	WT	WT	.	WT	HET	WT	WT	HET	WT	WT	wt	WT	WT	WT	WT	WT	HET	WT	WT	het	HET	WT	HET	HET	HET	WT	HET	WT	.	HET	WT	WT	WT	HET	HET	WT	WT	WT
chr17	65178250	65178263	minus	ERVL_MaLR	MLT1F	genic	antisense	ENSBTAG00000044022_65153148_65283727_+	0.109929	WT	het	WT	WT	WT	wt	WT	WT	WT	WT	HET	het	WT	WT	WT	WT	WT	WT	WT	WT	het	WT	WT	HET	het	WT	HET	WT	WT	WT	wt	WT	WT	WT	WT	het	WT	WT	WT	WT
chr17	65687043	65687048	minus	ERVK	BTLTR1	genic	antisense	ENSBTAG00000000698_65530211_65744827_+	0.0208333	wt	WT	HET	WT	WT	WT	WT	WT	WT	WT	WT	WT	WT	WT	WT	WT	WT	WT	WT	WT	WT	WT	WT	WT	wt	wt	WT	WT	WT	WT	WT	WT	WT	WT	WT	wt	WT	WT	WT	WT
chr17	6745570	6745581	plus	ERV1	ERV1-1-LTR_BT	intergenic	.	.	0.0243056	WT	WT	WT	WT	WT	WT	wt	WT	WT	WT	WT	WT	WT	WT	WT	WT	WT	WT	WT	WT	WT	WT	WT	WT	WT	WT	WT	WT	WT	WT	WT	WT	WT	WT	WT	WT	WT	WT	WT	wt
chr17	70612513	70612519	minus	ERVK	BTLTR1	genic	antisense	ENSBTAG00000012851_70570574_70620771_+	0.315603	WT	wt	het	HET	het	WT	het	HET	HET	het	WT	WT	WT	HOMO	HOMO	.	HET	HET	HET	het	WT	het	het	WT	het	WT	wt	wt	.	HET	het	WT	HET	het	HET	WT	het	het	WT	WT
chr17	71268496	71268501	minus	ERVK	BTLTR1	intergenic	.	.	0.0176056	WT	WT	WT	WT	WT	WT	WT	WT	WT	WT	wt	WT	WT	WT	WT	WT	WT	WT	WT	WT	WT	WT	WT	WT	WT	WT	WT	wt	WT	WT	WT	WT	WT	WT	WT	WT	WT	WT	WT	WT
chr17	7791817	7791822	plus	ERVK	BTLTR1	intergenic	.	.	0.03125	wt	HET	WT	WT	WT	WT	WT	WT	WT	WT	WT	WT	WT	WT	WT	WT	wt	WT	WT	HET	WT	WT	WT	WT	WT	WT	HET	WT	WT	WT	WT	WT	wt	WT	WT	WT	WT	HET	WT	WT
chr17	8584391	8584396	minus	ERVK	BTLTR1	intergenic	.	.	0.0104167	WT	WT	WT	WT	WT	WT	WT	WT	wt	WT	WT	WT	WT	WT	WT	WT	WT	WT	WT	WT	WT	WT	WT	WT	WT	WT	WT	WT	WT	WT	WT	WT	WT	WT	wt	WT	WT	WT	WT	WT
chr17	8910421	8910424	minus	ERVK	ERV2-1-LTR_BT	intergenic	.	.	0.111111	WT	WT	WT	WT	WT	WT	WT	WT	WT	WT	WT	HET	WT	WT	wt	WT	WT	WT	WT	WT	WT	het	WT	WT	WT	WT	WT	WT	HET	HET	HET	WT	HET	WT	WT	HET	HET	WT	WT	WT
chr18	2190843	2190846	plus	ERVK	ERV2-1-LTR_BT	genic	antisense	ENSBTAG00000012222_2151216_2205687_-	0.0381944	WT	WT	WT	WT	WT	WT	WT	WT	HET	WT	WT	WT	WT	WT	WT	WT	WT	WT	WT	WT	WT	WT	WT	WT	WT	WT	WT	WT	WT	WT	WT	WT	WT	WT	HET	WT	WT	WT	WT	wt
chr18	22828105	22828110	minus	ERVK	ERV2-1-LTR_BT	intergenic	.	.	0.0138889	WT	WT	WT	WT	WT	WT	WT	WT	WT	WT	WT	WT	WT	WT	WT	WT	WT	WT	WT	WT	wt	WT	WT	WT	WT	WT	wt	WT	wt	WT	wt	WT	WT	WT	WT	WT	WT	WT	wt	WT
chr18	23602341	23602348	plus	ERVL	ERV3-16A3_I-int	intergenic	.	.	0.0173611	WT	WT	WT	WT	WT	WT	WT	WT	WT	WT	WT	WT	WT	WT	WT	WT	WT	WT	WT	wt	WT	WT	WT	WT	WT	WT	WT	WT	WT	WT	WT	WT	WT	WT	WT	WT	WT	WT	WT	WT
chr18	27533921	27533928	plus	ERVK	ERV2-1-LTR_BT	intergenic	.	.	0.201389	WT	WT	WT	HET	WT	HET	WT	WT	HET	WT	WT	HOMO	HET	WT	WT	het	WT	HET	HET	HET	wt	WT	WT	HET	HET	HET	wt	WT	HET	WT	WT	HET	HOMO	WT	HET	HET	WT	WT	HET	HET
chr18	27628583	27628588	minus	ERVK	ERV2-1-LTR_BT	intergenic	.	.	0.0347222	WT	WT	WT	WT	WT	WT	WT	WT	WT	WT	WT	WT	WT	WT	WT	WT	WT	WT	WT	WT	WT	WT	WT	WT	WT	WT	WT	WT	WT	WT	WT	WT	WT	WT	WT	WT	WT	WT	WT	WT
chr18	27782649	27782654	minus	ERVK	ERV2-1-LTR_BT	intergenic	.	.	0.0868056	WT	WT	WT	HET	WT	HET	WT	WT	WT	WT	WT	HET	HET	WT	WT	WT	WT	HET	HET	HET	WT	WT	WT	HET	WT	WT	WT	WT	WT	WT	WT	HET	HET	WT	WT	HET	WT	WT	HET	HET
chr18	29771009	29771016	plus	ERVK	BTLTR1	intergenic	.	.	0.0416667	WT	WT	WT	WT	WT	WT	WT	WT	wt	WT	WT	WT	wt	WT	WT	WT	WT	WT	WT	WT	WT	WT	WT	HET	WT	WT	WT	WT	WT	WT	HET	WT	wt	WT	WT	WT	WT	HET	WT	WT
chr18	30157493	30157498	minus	ERVK	BTLTR1	intergenic	.	.	0.0798611	WT	WT	WT	WT	WT	WT	WT	WT	HET	WT	HET	WT	WT	WT	WT	WT	WT	het	WT	WT	WT	WT	WT	WT	WT	WT	WT	WT	WT	WT	WT	WT	WT	WT	WT	WT	WT	wt	WT	WT
chr18	31789128	31789131	minus	ERVK	BTLTR1J	intergenic	.	.	0.180851	wt	wt	outlier	HET	WT	WT	WT	HET	het	WT	WT	WT	WT	WT	HET	WT	HET	WT	WT	WT	HET	WT	WT	wt	WT	WT	WT	WT	HET	WT	WT	wt	HET	HET	HET	WT	HET	WT	WT	WT
chr18	3349102	3349109	plus	ERVK	BTLTR1B	intergenic	.	.	0.326389	WT	HET	HET	WT	het	HOMO	HOMO	HOMO	HET	HET	HET	WT	HET	WT	HET	HET	HOMO	HOMO	WT	HET	het	HET	HET	WT	HET	HET	HET	HET	HET	het	WT	HOMO	WT	HET	WT	WT	HET	HET	HET	het
chr18	37607395	37607400	minus	ERVK	BTLTR1B	intergenic	.	.	0.0520833	WT	WT	WT	WT	WT	WT	WT	WT	WT	WT	WT	WT	WT	WT	WT	WT	WT	HET	WT	wt	WT	WT	WT	WT	WT	WT	WT	WT	WT	WT	WT	WT	WT	WT	WT	wt	wt	WT	WT	WT
chr18	42695114	42695118	plus	ERV1	ERV1-1C-LTR_BT	intergenic	.	.	0.390845	HOMO	HET	WT	HET	HOMO	HET	HET	WT	WT	HET	WT	WT	WT	WT	WT	HET	WT	HOMO	HET	het	WT	HET	HET	HET	HET	het	WT	WT	HET	WT	HET	WT	WT	HOMO	het	WT	HET	HET	HOMO	HET
chr18	43395291	43395296	minus	ERVK	ERV2-1-LTR_BT	genic	sense	ENSBTAG00000004864_43316097_43398266_-	0.0486111	WT	WT	WT	wt	WT	WT	WT	WT	wt	WT	WT	WT	WT	WT	WT	HET	WT	wt	WT	WT	HET	WT	WT	WT	wt	WT	WT	WT	WT	WT	WT	WT	WT	WT	wt	WT	WT	WT	WT	WT
chr18	46643514	46643519	minus	ERVK	BTLTR1	intergenic	.	.	0.0729927	wt	WT	WT	HET	WT	.	WT	WT	WT	WT	WT	het	HET	WT	WT	WT	WT	WT	WT	WT	HET	WT	WT	.	WT	WT	WT	WT	WT	WT	het	WT	WT	WT	.	WT	WT	HET	het	WT
chr18	48532159	48532162	plus	ERV1	ERV1-1C-LTR_BT	intergenic	.	.	0.00694444	WT	WT	WT	WT	WT	WT	WT	WT	WT	wt	WT	WT	WT	WT	WT	WT	WT	WT	WT	WT	WT	WT	WT	WT	WT	WT	WT	WT	WT	WT	WT	WT	WT	WT	WT	WT	WT	WT	WT	WT
chr18	50461995	50461996	minus	ERVK	ERV2-1-LTR_BT	genic	antisense	ENSBTAG00000003168_50440559_50474318_+/ENSBTAG00000054384_50068596_50635884_+	0.0520833	WT	WT	WT	WT	WT	WT	WT	WT	WT	WT	WT	WT	WT	WT	WT	WT	WT	wt	WT	WT	WT	WT	WT	WT	WT	WT	WT	WT	WT	WT	WT	WT	WT	het	WT	WT	WT	WT	WT	WT
chr18	50741517	50741525	plus	ERV1	ERV1-2-I_BT	intergenic	.	.	0.130769	het	WT	HET	het	het	wt	WT	.	WT	WT	WT	wt	WT	WT	WT	WT	WT	HET	wt	WT	WT	wt	WT	het	wt	HET	het	wt	WT	wt	wt	WT	WT	WT	WT	wt	.	wt	WT	WT
chr18	51456313	51456318	minus	ERVK	BTLTR1B	genic	sense	ENSBTAG00000049346_51415857_51487239_-	0.180556	wt	wt	WT	WT	WT	WT	HET	HET	WT	WT	HET	wt	WT	HET	HET	wt	HET	WT	HET	het	WT	WT	wt	WT	HET	WT	het	HET	WT	HET	WT	HET	HOMO	WT	WT	het	WT	WT	HET	HET
chr18	53701713	53701718	plus	ERVK	BTLTR1	intergenic	.	.	0.0277778	WT	WT	WT	WT	WT	wt	WT	WT	WT	WT	WT	WT	WT	WT	WT	WT	WT	WT	WT	WT	WT	WT	WT	WT	WT	WT	WT	WT	WT	WT	WT	WT	WT	HET	WT	WT	WT	WT	WT	WT
chr18	54674847	54674857	minus	ERV1	ERV1-1-LTR_BT	intergenic	.	.	0.147887	HOMO	.	WT	WT	wt	wt	WT	WT	WT	WT	WT	WT	WT	HET	WT	WT	HET	WT	WT	WT	WT	HET	WT	WT	WT	WT	HET	WT	HET	WT	WT	WT	WT	HET	WT	WT	het	WT	WT	WT
chr18	54920056	54920061	plus	ERVK	BTLTR1B	intergenic	.	.	0.0520833	WT	wt	WT	WT	HET	WT	WT	WT	WT	HET	WT	WT	WT	WT	WT	HET	WT	WT	WT	WT	WT	HET	HET	WT	HET	WT	WT	WT	HET	het	WT	WT	WT	WT	WT	WT	WT	het	WT	WT
chr18	55500166	55500169	minus	ERVK	ERV2-1-LTR_BT	genic	antisense	ENSBTAG00000002378_55487884_55503747_+	0.176056	WT	WT	HET	HET	WT	WT	WT	WT	HET	WT	WT	WT	WT	WT	HET	WT	WT	het	HET	WT	WT	WT	HET	HET	WT	HET	WT	WT	WT	WT	WT	WT	WT	WT	WT	WT	HET	WT	WT	WT
chr18	56277548	56277555	minus	ERVK	BTLTR1	intergenic	.	.	0.835714	WT	HET	HET	HOMO	HET	HOMO	HOMO	HOMO	HOMO	HOMO	HOMO	HET	HOMO	HET	HOMO	het	HET	.	HOMO	HOMO	HOMO	HOMO	HOMO	HOMO	HOMO	HOMO	HOMO	HOMO	HOMO	HOMO	HOMO	HOMO	HOMO	HOMO	HOMO	HET	HOMO	HOMO	HET	HOMO
chr18	57723106	57723112	plus	ERVK	ERV2-1-LTR_BT	intergenic	.	.	0.03125	WT	WT	WT	WT	WT	WT	WT	WT	WT	WT	wt	WT	WT	WT	WT	WT	WT	het	HET	WT	WT	WT	WT	WT	WT	WT	WT	WT	WT	WT	WT	WT	WT	WT	WT	WT	WT	WT	wt	WT
chr18	58460613	58460620	minus	ERVK	BTLTR1B	intergenic	.	.	0.122378	WT	WT	WT	WT	WT	WT	WT	WT	WT	WT	WT	HET	WT	WT	WT	het	WT	.	HET	WT	HET	WT	WT	WT	WT	WT	WT	WT	WT	WT	WT	WT	WT	WT	WT	WT	HET	het	WT	WT
chr18	59954172	59954177	minus	ERVK	BTLTR1	intergenic	.	.	0.215278	HET	WT	HET	WT	HET	HET	WT	WT	wt	WT	WT	WT	WT	HET	wt	HET	HET	WT	WT	HET	wt	HET	WT	WT	WT	HET	wt	WT	HET	WT	HET	WT	WT	WT	WT	WT	WT	WT	HOMO	WT
chr18	61078896	61078901	plus	ERVK	BTLTR1B	genic	antisense	ENSBTAG00000014953_61067997_61083999_-	0.0863309	WT	HET	WT	WT	HET	WT	WT	WT	.	WT	wt	WT	WT	WT	WT	WT	WT	WT	WT	WT	WT	WT	WT	WT	WT	WT	HET	WT	wt	WT	WT	WT	WT	HET	WT	WT	WT	HET	HET	WT
chr18	61628114	61628119	plus	ERVK	BTLTR1B	intergenic	.	.	0.165493	HET	WT	HET	WT	WT	WT	WT	WT	WT	WT	WT	WT	WT	WT	WT	HET	WT	WT	WT	het	WT	WT	WT	WT	WT	HET	WT	WT	WT	WT	het	WT	WT	WT	WT	WT	WT	WT	HET	HET
chr18	62468186	62468189	minus	ERV1	ERV1-1-LTR_BT	genic	sense	ENSBTAG00000045854_62462232_62476548_-	0.0643939	WT	.	WT	WT	wt	WT	WT	WT	het	WT	WT	wt	.	het	WT	.	het	wt	wt	.	wt	.	WT	wt	wt	.	WT	WT	wt	wt	WT	WT	wt	wt	WT	WT	WT	WT	WT	WT
chr18	62489474	62489479	minus	ERVK	ERV2-1-LTR_BT	intergenic	.	.	0.184028	HET	WT	WT	WT	WT	HOMO	HET	wt	WT	WT	HET	WT	WT	HET	HET	WT	HET	WT	HET	WT	wt	WT	WT	HET	HET	WT	HET	HET	WT	HET	HET	HET	HOMO	WT	WT	HET	WT	het	WT	WT
chr18	62853619	62853628	plus	ERVK	BTLTR1J	genic	antisense	ENSBTAG00000026080_62817836_62859813_-	0.170213	het	WT	WT	WT	WT	WT	WT	WT	WT	wt	WT	WT	WT	WT	WT	WT	wt	wt	WT	WT	WT	WT	WT	WT	WT	WT	het	WT	WT	WT	WT	WT	WT	het	WT	wt	WT	WT	WT	HET
chr18	63839434	63839438	plus	ERV1	ERV1-1C-LTR_BT	intergenic	.	.	0.0798611	WT	HET	HET	wt	WT	WT	WT	WT	WT	wt	WT	WT	WT	WT	WT	HET	WT	WT	WT	WT	WT	WT	WT	WT	WT	WT	WT	WT	WT	WT	WT	WT	WT	WT	WT	HET	WT	HET	HET	wt
chr18	64597052	64597059	minus	ERVK	BTLTR1B	intergenic	.	.	0.0972222	WT	WT	wt	HET	WT	HET	HET	HET	wt	WT	WT	HET	WT	wt	WT	WT	WT	wt	WT	HET	HET	WT	WT	WT	WT	WT	wt	WT	WT	WT	wt	WT	WT	HET	HET	wt	HET	HET	WT	WT
chr18	64833480	64833486	plus	ERVK	BTLTR1	intergenic	.	.	0.169014	WT	WT	het	HOMO	wt	wt	HET	het	WT	WT	het	HOMO	wt	WT	WT	WT	WT	WT	WT	het	HET	WT	WT	WT	WT	WT	WT	WT	WT	wt	wt	WT	WT	HOMO	HET	WT	het	WT	WT	HET
chr18	64853999	64854004	plus	ERVK	ERV2-1-LTR_BT	intergenic	.	.	0.0277778	WT	WT	WT	WT	WT	WT	WT	WT	HET	WT	WT	WT	WT	WT	WT	WT	WT	WT	WT	WT	WT	WT	WT	WT	WT	WT	WT	WT	wt	WT	WT	WT	WT	WT	WT	WT	WT	HET	WT	WT
chr18	811651	811656	minus	ERVK	BTLTR1B	intergenic	.	.	0.0798611	wt	WT	WT	HET	WT	WT	WT	WT	WT	HET	WT	WT	WT	HET	WT	WT	WT	WT	WT	WT	WT	WT	WT	WT	HET	wt	WT	WT	HET	HET	WT	WT	het	WT	HET	WT	WT	WT	WT	WT
chr18	9006859	9006864	minus	ERVK	ERV2-1-LTR_BT	genic	sense	ENSBTAG00000054821_9006694_9008034_-	0.00347222	WT	WT	WT	WT	WT	WT	WT	WT	WT	WT	WT	WT	WT	WT	WT	WT	WT	WT	WT	WT	WT	WT	WT	WT	WT	WT	WT	WT	WT	WT	WT	WT	WT	WT	WT	WT	WT	WT	WT	WT
chr19	13558959	13558971	minus	ERVK	BTLTR1J	genic	sense	ENSBTAG00000017567_13441162_13726679_-	0.138889	HET	HET	WT	WT	WT	WT	HET	WT	HET	WT	WT	WT	HET	WT	WT	HET	WT	WT	WT	het	WT	WT	HET	WT	WT	WT	WT	WT	WT	WT	WT	WT	WT	WT	het	WT	WT	HET	WT	WT
chr19	2066048	2066063	minus	ERV1	ERV1-1-I_BT	intergenic	.	.	0.0243056	WT	WT	WT	WT	WT	WT	WT	WT	WT	WT	WT	WT	het	wt	WT	WT	WT	WT	WT	WT	WT	WT	WT	WT	WT	WT	wt	WT	WT	WT	WT	WT	WT	WT	WT	WT	WT	WT	HET	HET
chr19	23950766	23950771	plus	ERVK	BTLTR1F	intergenic	.	.	0.207143	HET	WT	outlier	WT	HET	WT	WT	WT	WT	HET	WT	WT	WT	WT	HET	outlier	WT	HET	HET	WT	wt	outlier	HET	WT	HET	HET	outlier	WT	HET	HET	WT	HET	HET	WT	WT	WT	WT	WT	HET	WT
chr19	2799620	2799629	plus	ERVK	BTLTR1J	intergenic	.	.	0.545455	HET	HET	WT	HOMO	HET	HET	HOMO	HET	HET	HOMO	WT	WT	het	HET	HET	HOMO	HOMO	het	HET	HOMO	HOMO	HOMO	HOMO	het	HOMO	HET	HET	HET	HOMO	HOMO	HET	HET	het	HET	HET	het	HOMO	HET	WT	het
chr19	2926087	2926088	minus	ERV1	ERV1-1C-LTR_BT	intergenic	.	.	0.0769231	WT	WT	HET	WT	WT	WT	wt	het	WT	WT	WT	WT	het	WT	WT	WT	wt	WT	WT	WT	WT	WT	WT	WT	WT	WT	HET	WT	WT	WT	WT	WT	WT	HET	WT	WT	WT	WT	HET	.
chr19	29747339	29747353	minus	LTR?	MamRep605	intergenic	.	.	0.153571	WT	WT	WT	WT	het	WT	WT	WT	WT	HET	WT	HET	WT	WT	HET	HET	WT	WT	WT	WT	WT	HOMO	HET	WT	WT	HET	HET	WT	HOMO	het	WT	WT	het	WT	WT	WT	WT	WT	WT	WT
chr19	3808526	3808533	plus	ERVK	BTLTR1	intergenic	.	.	0.920139	HOMO	HOMO	HOMO	HET	HOMO	HOMO	HOMO	HOMO	HOMO	HET	HOMO	HOMO	HOMO	HOMO	HOMO	HOMO	HOMO	HOMO	HOMO	HOMO	HET	HOMO	HET	HOMO	HOMO	HOMO	HOMO	HOMO	HOMO	HOMO	HOMO	HOMO	HOMO	HOMO	HOMO	HOMO	HET	HOMO	HOMO	HOMO
chr19	39498301	39498312	minus	ERV1	ERV1-1-LTR_BT	intergenic	.	.	0.475352	het	het	het	het	het	HET	het	HET	HET	het	het	HET	het	HET	het	het	het	HET	.	HET	het	HET	het	het	het	HET	het	het	het	HET	HET	WT	HET	het	het	WT	het	het	HET	het
chr19	41706505	41706510	plus	ERVK	ERV2-1-LTR_BT	genic	antisense	ENSBTAG00000050581_41705326_41713040_-	0.00694444	WT	WT	wt	WT	WT	WT	WT	WT	WT	WT	WT	WT	WT	WT	WT	WT	WT	WT	WT	WT	WT	WT	WT	WT	WT	WT	WT	wt	WT	WT	WT	HET	WT	WT	wt	WT	WT	WT	WT	WT
chr19	4744520	4744529	minus	ERVK	ERV2-1-LTR_BT	intergenic	.	.	0	WT	WT	WT	WT	WT	WT	WT	WT	WT	WT	WT	WT	WT	WT	WT	wt	WT	WT	WT	WT	WT	WT	WT	WT	WT	WT	WT	WT	WT	WT	WT	WT	WT	WT	WT	WT	WT	WT	WT	WT
chr19	48238271	48238283	minus	ERVK	BTLTR1B	genic	sense	ENSBTAG00000055302_48234945_48261678_-/ENSBTAG00000019432_48205013_48254361_-	0.0141844	WT	WT	WT	WT	WT	WT	WT	WT	WT	WT	WT	WT	HET	WT	WT	WT	WT	WT	WT	WT	WT	WT	WT	WT	WT	wt	WT	WT	WT	WT	WT	HET	outlier	WT	WT	WT	WT	WT	wt	outlier
chr19	4847666	4847672	minus	ERVK	BTLTR1	intergenic	.	.	0.118056	WT	WT	WT	WT	WT	WT	HET	WT	HET	WT	WT	WT	HET	WT	WT	WT	WT	WT	WT	HET	WT	WT	HET	WT	WT	WT	WT	wt	WT	wt	WT	WT	WT	WT	HET	WT	WT	WT	WT	WT
chr19	4984082	4984088	plus	ERVK	ERV2-1-LTR_BT	intergenic	.	.	0.0347222	WT	WT	WT	WT	WT	WT	WT	HET	WT	WT	WT	WT	WT	WT	WT	WT	WT	WT	WT	WT	WT	WT	WT	WT	WT	WT	wt	wt	WT	WT	WT	WT	WT	WT	WT	WT	WT	WT	WT	WT
chr19	50466809	50466816	plus	ERVK	ERV2-1-LTR_BT	intergenic	.	.	0.222222	WT	HET	WT	WT	WT	het	WT	WT	WT	het	HET	WT	HOMO	WT	WT	WT	HET	WT	WT	WT	HOMO	WT	WT	WT	HOMO	WT	WT	HET	WT	HET	WT	HOMO	HET	HET	HOMO	WT	WT	HET	WT	het
chr19	5096853	5096859	minus	ERVK	BTLTR1B1	intergenic	.	.	0.511111	.	WT	HET	WT	WT	HOMO	WT	het	het	.	HOMO	HOMO	het	HOMO	HOMO	HET	HET	WT	WT	WT	het	het	HET	WT	WT	het	het	het	het	HET	het	WT	HOMO	HOMO	HET	HOMO	het	het	HOMO	HOMO
chr19	5375465	5375471	minus	ERVK	BTLTR1	intergenic	.	.	0.0173611	wt	WT	WT	WT	WT	WT	WT	WT	WT	WT	WT	WT	WT	WT	WT	WT	WT	WT	WT	WT	WT	WT	WT	WT	WT	WT	WT	WT	WT	WT	WT	WT	WT	WT	WT	WT	wt	WT	WT	wt
chr19	54728301	54728319	minus	ERV1	ERV1-1-LTR_BT	genic	sense	ENSBTAG00000013677_54705353_54755623_-	0.121528	wt	WT	HET	WT	WT	WT	wt	WT	WT	WT	WT	WT	WT	WT	WT	WT	WT	HET	het	WT	WT	wt	WT	WT	WT	HET	WT	WT	WT	WT	HET	WT	WT	WT	WT	HET	HET	WT	WT	WT
chr19	55115524	55115527	plus	ERV1	ERV1-1-I_BT	intergenic	.	.	0.693431	HOMO	HOMO	HOMO	WT	WT	het	HET	WT	.	WT	het	WT	HOMO	HOMO	HET	HET	HOMO	HOMO	HET	HET	HOMO	HET	HET	WT	HET	HOMO	HET	HET	HET	HET	het	HET	HET	HET	HOMO	HOMO	HOMO	HOMO	HET	WT
chr19	57572635	57572640	plus	ERVK	BTLTR1B	intergenic	.	.	0.291667	het	HET	WT	WT	WT	het	HET	WT	het	WT	HET	het	het	het	WT	HET	HET	HET	WT	HET	het	HET	het	WT	WT	WT	het	HET	WT	WT	WT	WT	HET	HET	het	WT	WT	het	HET	HET
chr19	62886468	62886473	plus	ERVK	BTLTR1	genic	sense	ENSBTAG00000001061_62664531_62970305_+	0.0827338	WT	WT	WT	WT	WT	WT	WT	WT	WT	HET	WT	het	wt	WT	WT	WT	wt	het	WT	HET	HET	WT	WT	WT	WT	WT	wt	.	WT	WT	.	het	HET	WT	WT	het	HET	WT	wt	WT
chr19	6403665	6403670	plus	ERVK	ERV2-1-LTR_BT	genic	sense	ENSBTAG00000039563_6396123_6438741_+	0.104167	WT	WT	WT	WT	WT	HET	wt	WT	HET	WT	het	HOMO	WT	HET	WT	WT	WT	WT	WT	WT	WT	wt	WT	WT	WT	WT	WT	HET	WT	WT	HET	WT	WT	WT	WT	WT	WT	WT	WT	WT
chr19	8640764	8640775	plus	ERV1	ERV1-1-LTR_BT	intergenic	.	.	0.106383	WT	WT	WT	WT	WT	WT	WT	HET	WT	WT	het	WT	WT	WT	WT	HET	WT	WT	WT	WT	WT	HET	WT	WT	WT	WT	WT	WT	HET	HET	WT	WT	het	wt	WT	HET	WT	HET	WT	HET
chr2	104122703	104122705	plus	ERVK	BTLTR1	genic	sense	ENSBTAG00000010413_104067181_104128350_+	0.433566	WT	WT	HOMO	HOMO	HOMO	HET	WT	HET	het	HET	HET	het	het	HET	het	HOMO	WT	HOMO	HET	HET	HOMO	HET	HET	HET	WT	HET	HOMO	HET	WT	WT	het	WT	WT	WT	WT	WT	HOMO	HOMO	HOMO	HET
chr2	10413501	10413507	plus	ERVK	BTLTR1B	intergenic	.	.	0.03125	WT	WT	WT	WT	WT	wt	WT	WT	HET	WT	WT	WT	WT	wt	WT	WT	WT	WT	WT	WT	WT	WT	WT	WT	WT	WT	WT	WT	WT	WT	WT	WT	WT	WT	WT	WT	WT	WT	WT	WT
chr2	104398397	104398405	minus	ERVK	BTLTR1B	intergenic	.	.	0.0173611	WT	wt	wt	WT	WT	WT	WT	WT	HET	WT	WT	WT	WT	wt	WT	WT	WT	WT	WT	WT	wt	WT	WT	WT	WT	WT	WT	WT	wt	WT	WT	WT	WT	WT	wt	WT	HET	HET	WT	wt
chr2	108914858	108914863	plus	ERVK	ERV2-1-LTR_BT	intergenic	.	.	0.09375	WT	HET	WT	WT	WT	HET	HET	WT	WT	WT	HET	WT	HET	HET	WT	het	HET	WT	HET	HET	WT	WT	WT	HET	WT	WT	WT	WT	WT	WT	WT	WT	WT	WT	HET	WT	WT	WT	WT	HET
chr2	110745088	110745093	plus	ERVK	BTLTR1B	intergenic	.	.	0.00347222	WT	WT	WT	WT	WT	WT	WT	wt	WT	WT	WT	WT	WT	WT	WT	WT	WT	WT	WT	WT	WT	WT	WT	WT	WT	WT	WT	WT	WT	WT	WT	WT	WT	wt	wt	HET	WT	WT	WT	WT
chr2	111761168	111761173	plus	ERVK	ERV2-1-LTR_BT	intergenic	.	.	0.108392	WT	WT	WT	wt	WT	WT	WT	WT	HET	WT	WT	WT	HET	WT	HET	WT	WT	HET	WT	wt	WT	WT	WT	HET	WT	WT	WT	WT	WT	HET	WT	WT	het	WT	WT	WT	WT	WT	WT	WT
chr2	116812149	116812154	plus	ERVK	ERV2-1-LTR_BT	intergenic	.	.	0.152778	wt	WT	WT	HET	WT	WT	WT	HET	WT	WT	WT	HET	HET	WT	WT	WT	WT	WT	HET	WT	HOMO	WT	WT	WT	WT	WT	WT	WT	WT	WT	WT	WT	WT	WT	WT	WT	WT	WT	HET	het
chr2	120101478	120101482	plus	ERV1	ERV1-2-LTR_BT	intergenic	.	.	0.100694	wt	WT	WT	WT	WT	WT	wt	WT	WT	WT	WT	WT	WT	HET	WT	WT	WT	HET	WT	wt	WT	WT	WT	HET	HET	WT	WT	WT	wt	WT	WT	wt	WT	WT	WT	WT	WT	WT	WT	WT
chr2	122381278	122381286	plus	ERVK	BTLTR1	intergenic	.	.	0.104167	WT	WT	WT	WT	wt	WT	wt	WT	WT	WT	WT	WT	WT	HET	wt	WT	WT	HOMO	WT	WT	WT	wt	WT	HET	wt	wt	wt	wt	WT	WT	WT	wt	WT	WT	WT	WT	WT	WT	WT	WT
chr2	122911793	122911798	plus	ERVK	BTLTR1	intergenic	.	.	0.207746	WT	WT	WT	HET	WT	het	HET	het	WT	HET	HOMO	het	het	HET	HET	WT	HET	WT	HET	HET	HET	WT	WT	het	WT	wt	WT	WT	HET	WT	WT	HET	WT	HET	HET	WT	WT	HET	WT	HOMO
chr2	124093061	124093067	plus	ERVK	BTLTR1	intergenic	.	.	0.00694444	WT	HET	WT	WT	WT	WT	WT	WT	wt	wt	WT	WT	WT	WT	WT	WT	WT	WT	WT	WT	WT	WT	WT	WT	WT	wt	WT	WT	WT	WT	WT	WT	wt	wt	WT	WT	WT	WT	WT	WT
chr2	125425845	125425850	plus	ERVK	BTLTR1B1	genic	antisense	ENSBTAG00000012997_125401099_125432986_-	0.00347222	WT	WT	WT	WT	WT	WT	WT	WT	WT	WT	WT	WT	WT	WT	WT	WT	WT	WT	WT	WT	WT	wt	wt	WT	WT	WT	WT	WT	WT	WT	WT	WT	WT	WT	WT	HET	WT	wt	WT	WT
chr2	12585351	12585359	minus	ERVK	ERV2-1-LTR_BT	intergenic	.	.	0.00347222	WT	WT	WT	WT	WT	WT	WT	WT	WT	WT	WT	WT	wt	WT	WT	WT	WT	HET	WT	WT	WT	WT	WT	WT	WT	WT	WT	WT	WT	WT	WT	wt	WT	WT	WT	WT	WT	WT	WT	WT
chr2	126525812	126525817	plus	ERVK	ERV2-1-LTR_BT	intergenic	.	.	0.00347222	WT	WT	WT	WT	WT	WT	WT	WT	WT	WT	WT	WT	WT	WT	WT	WT	WT	WT	WT	WT	WT	WT	WT	WT	WT	WT	WT	WT	WT	WT	WT	WT	WT	WT	WT	WT	WT	WT	WT	WT
chr2	129626970	129626975	minus	ERVK	ERV2-1-LTR_BT	intergenic	.	.	0.198582	het	het	WT	HET	WT	WT	WT	HET	WT	HET	WT	het	HOMO	WT	WT	HET	het	WT	WT	WT	HET	WT	WT	WT	WT	HOMO	WT	WT	WT	WT	WT	het	WT	WT	WT	het	WT	WT	HOMO	WT
chr2	129841661	129841673	plus	ERVK	BTLTR1	intergenic	.	.	0.15035	WT	HET	HET	het	WT	het	WT	HET	WT	WT	WT	WT	WT	WT	WT	het	WT	WT	WT	WT	HET	WT	WT	WT	WT	WT	WT	WT	WT	WT	HET	wt	WT	WT	WT	HET	het	WT	WT	WT
chr2	131089063	131089073	minus	ERVK	BTLTR1B	intergenic	.	.	0.107639	WT	WT	WT	WT	WT	HET	HET	WT	WT	WT	HET	WT	WT	HET	HET	wt	HET	WT	HET	HET	WT	WT	WT	WT	WT	WT	WT	WT	wt	WT	WT	WT	WT	HET	HET	wt	WT	WT	WT	HOMO
chr2	13681312	13681321	plus	ERVK	BTLTR1J	intergenic	.	.	0.820896	het	HOMO	HOMO	.	HOMO	HOMO	HOMO	HOMO	HOMO	HOMO	HOMO	HOMO	HOMO	HOMO	HET	.	HOMO	HOMO	HOMO	HOMO	HOMO	HOMO	HOMO	HOMO	HET	HOMO	HET	HOMO	HOMO	HOMO	HOMO	HOMO	HOMO	HOMO	.	HOMO	HOMO	.	HOMO	HOMO
chr2	1420786	1420791	minus	ERVK	ERV2-1-LTR_BT	intergenic	.	.	0.868056	HOMO	HET	HOMO	HET	HOMO	HOMO	HOMO	HOMO	HET	HET	HOMO	HOMO	HOMO	HOMO	HOMO	HOMO	HOMO	HOMO	HOMO	HOMO	HOMO	HOMO	HOMO	HOMO	HOMO	HOMO	HOMO	HET	HOMO	HOMO	HOMO	HOMO	HOMO	HOMO	HET	HET	HOMO	HOMO	HOMO	HOMO
chr2	15853379	15853384	minus	ERVK	BTLTR1B	intergenic	.	.	0.267361	HET	WT	WT	WT	HET	HOMO	WT	WT	HET	WT	WT	HET	HET	HET	WT	WT	HET	WT	HET	HOMO	WT	HET	WT	WT	wt	HET	HET	WT	HET	HET	WT	HOMO	HOMO	HET	WT	HET	WT	HET	WT	WT
chr2	19431136	19431147	minus	ERV1	ERV1-1-LTR_BT	genic	sense	ENSBTAG00000009897_19341272_19468765_-	0.0173611	WT	WT	WT	WT	WT	WT	WT	WT	WT	WT	WT	wt	WT	WT	WT	het	WT	WT	WT	WT	WT	WT	WT	WT	WT	WT	WT	WT	WT	wt	WT	WT	WT	WT	WT	WT	HET	WT	WT	WT
chr2	27062409	27062416	minus	ERVK	BTLTR1	intergenic	.	.	0.91958	HET	HOMO	HOMO	HOMO	HOMO	HOMO	HOMO	HOMO	HOMO	HOMO	HOMO	HOMO	HOMO	HOMO	HOMO	HOMO	HOMO	HET	HOMO	HOMO	HOMO	HOMO	HOMO	HOMO	HET	HOMO	HOMO	HOMO	HOMO	HOMO	HOMO	HOMO	HOMO	HOMO	HOMO	.	HOMO	HOMO	HOMO	HOMO
chr2	29685495	29685501	plus	ERVK	ERV2-1-LTR_BT	intergenic	.	.	0.027972	WT	WT	WT	WT	WT	WT	WT	WT	WT	WT	WT	WT	WT	WT	WT	WT	WT	WT	WT	WT	WT	WT	WT	WT	HET	WT	WT	WT	WT	WT	WT	WT	WT	WT	WT	wt	WT	WT	WT	WT
chr2	38898428	38898436	plus	ERVK	ERV2-1-LTR_BT	intergenic	.	.	0	HET	WT	WT	WT	WT	WT	WT	WT	wt	WT	WT	WT	WT	WT	WT	WT	WT	WT	WT	WT	wt	WT	WT	WT	WT	WT	wt	WT	WT	WT	WT	wt	WT	WT	WT	WT	WT	WT	WT	WT
chr2	39276965	39276970	minus	ERVK	BTLTR1	intergenic	.	.	0.0277778	WT	WT	WT	WT	WT	WT	WT	WT	WT	WT	WT	HET	WT	WT	WT	WT	WT	WT	wt	WT	WT	WT	WT	WT	HET	WT	WT	WT	WT	WT	WT	HET	WT	WT	WT	WT	WT	WT	WT	WT
chr2	39283858	39283863	minus	ERVK	BTLTR1	intergenic	.	.	0.454861	WT	HET	WT	HOMO	HET	wt	HET	het	WT	HET	HET	HOMO	HET	HET	HET	HET	WT	het	WT	HET	HET	HET	HOMO	HET	HOMO	HET	HOMO	HOMO	HET	HET	HET	HOMO	HET	wt	WT	HOMO	HET	WT	HET	HET
chr2	39725821	39725824	plus	ERVK	ERV2-1-LTR_BT	genic	antisense	ENSBTAG00000009770_39653910_39803015_-	0.0243056	WT	WT	WT	WT	WT	WT	WT	WT	HET	WT	wt	WT	WT	WT	WT	wt	HET	WT	WT	WT	WT	WT	WT	WT	WT	WT	WT	WT	WT	WT	WT	WT	WT	WT	wt	WT	WT	WT	WT	WT
chr2	40946618	40946624	minus	ERVK	ERV2-1-LTR_BT	intergenic	.	.	0.159722	HET	WT	wt	WT	HET	HET	WT	WT	WT	HET	WT	WT	WT	WT	HET	HET	WT	WT	WT	WT	WT	WT	HET	WT	WT	HET	WT	HET	WT	HET	HET	HET	WT	WT	WT	WT	het	WT	wt	WT
chr2	42299588	42299593	minus	ERVK	ERV2-1-LTR_BT	intergenic	.	.	0.00694444	WT	WT	WT	WT	WT	WT	WT	WT	WT	WT	WT	WT	WT	WT	WT	WT	WT	WT	WT	WT	WT	WT	WT	WT	WT	WT	WT	wt	WT	WT	WT	WT	WT	WT	WT	WT	WT	WT	WT	WT
chr2	42905738	42905753	plus	ERV1	ERV1-1-LTR_BT	intergenic	.	.	0.00347222	WT	WT	WT	WT	WT	WT	WT	WT	WT	WT	WT	WT	WT	WT	WT	WT	WT	WT	WT	WT	WT	WT	WT	WT	WT	WT	WT	WT	WT	WT	WT	WT	WT	WT	WT	WT	WT	WT	WT	WT
chr2	45013037	45013042	plus	ERVK	BTLTR1	intergenic	.	.	0.0347222	WT	WT	WT	WT	WT	WT	wt	WT	WT	WT	WT	WT	WT	WT	WT	HET	WT	WT	WT	WT	wt	WT	WT	WT	WT	wt	WT	WT	WT	WT	WT	HET	WT	WT	WT	WT	HET	WT	WT	WT
chr2	51037639	51037645	plus	ERVK	BTLTR1	intergenic	.	.	0.314685	WT	HET	HOMO	HET	WT	WT	WT	HOMO	HET	het	WT	HET	HET	HET	WT	HET	WT	HET	WT	WT	HOMO	HET	WT	HET	HET	HET	WT	WT	HET	WT	HET	HOMO	HET	HET	WT	HET	HET	WT	HOMO	HOMO
chr2	55992293	55992309	plus	ERV1	MER21C_BT	genic	sense	ENSBTAG00000024632_55584017_56790873_+	0.028169	HET	WT	WT	WT	WT	WT	WT	WT	WT	WT	WT	WT	WT	WT	WT	WT	WT	WT	WT	WT	wt	WT	WT	WT	WT	WT	WT	WT	WT	WT	WT	wt	WT	WT	WT	WT	WT	WT	outlier	HET
chr2	56058129	56058130	minus	ERVK	BTLTR1J	genic	antisense	ENSBTAG00000024632_55584017_56790873_+	0.159722	wt	het	WT	WT	wt	WT	HET	WT	WT	het	het	WT	WT	WT	WT	WT	WT	WT	WT	WT	WT	wt	WT	WT	WT	HET	wt	WT	WT	WT	WT	wt	WT	wt	WT	HET	WT	HET	het	HET
chr2	56859934	56859938	minus	ERVK	BTLTR1	intergenic	.	.	0.0763889	WT	WT	WT	WT	WT	HET	HET	WT	HET	WT	HET	WT	WT	HET	WT	WT	HET	WT	HET	HET	WT	HET	WT	WT	wt	WT	WT	WT	HET	WT	WT	WT	HET	wt	WT	WT	WT	HET	WT	wt
chr2	56976352	56976357	plus	ERVK	BTLTR1	intergenic	.	.	0.0798611	WT	WT	HET	WT	WT	WT	WT	WT	WT	WT	WT	WT	WT	WT	WT	WT	WT	HET	WT	WT	WT	WT	WT	wt	WT	WT	WT	WT	WT	WT	WT	WT	HET	WT	WT	HET	WT	WT	WT	WT
chr2	58282777	58282785	minus	ERVK	ERV2-1-LTR_BT	intergenic	.	.	0.0659722	WT	WT	HET	WT	WT	WT	WT	WT	WT	WT	WT	WT	WT	WT	WT	HET	WT	WT	WT	WT	WT	wt	WT	WT	WT	WT	wt	WT	WT	WT	WT	WT	WT	WT	WT	WT	HET	WT	WT	WT
chr2	6142493	6142498	minus	ERVK	BTLTR1B1	genic	sense	ENSBTAG00000026994_6100685_6178350_-	0.444444	WT	HOMO	WT	WT	HET	HET	HOMO	HOMO	HOMO	HOMO	het	HOMO	wt	HET	HOMO	HET	HET	WT	WT	HET	HET	HET	HET	HET	HET	HOMO	HOMO	HOMO	HET	HET	HOMO	HET	HET	WT	het	HET	HET	HET	HET	HET
chr2	62592420	62592435	minus	ERV1	ERV1-1-I_BT	genic	antisense	ENSBTAG00000018753_62513122_62781938_+	0.0277778	WT	HET	WT	WT	WT	WT	wt	WT	HET	WT	WT	WT	WT	wt	WT	WT	WT	WT	WT	WT	WT	WT	WT	WT	WT	WT	WT	WT	WT	WT	WT	WT	WT	WT	WT	het	WT	WT	WT	WT
chr2	64687855	64687856	minus	ERV1	ALTR39_BT	genic	antisense	ENSBTAG00000005238_64157472_64872456_+	0.394737	HET	HET	het	HET	HET	WT	HET	het	HET	HET	WT	.	het	HET	.	.	HET	het	HET	WT	.	.	.	het	HET	WT	HET	het	HET	.	WT	HET	HET	WT	.	.	.	WT	HET	HET
chr2	66136800	66136806	plus	ERVK	ERV2-1-LTR_BT	intergenic	.	.	0.300699	WT	HET	WT	WT	WT	HOMO	HET	WT	HOMO	HET	HOMO	WT	WT	HET	WT	WT	het	WT	WT	HOMO	WT	HET	wt	wt	het	HET	het	WT	HET	HET	WT	HET	HET	WT	WT	HET	WT	HET	HET	HET
chr2	68151456	68151463	minus	ERVK	BTLTR1	intergenic	.	.	0.121528	WT	WT	WT	HET	het	WT	WT	WT	WT	WT	WT	WT	WT	WT	WT	WT	WT	WT	het	WT	WT	wt	WT	HET	wt	WT	WT	WT	WT	WT	HET	WT	WT	HOMO	WT	WT	WT	HET	WT	WT
chr2	68670674	68670679	minus	ERVK	BTLTR1	intergenic	.	.	0.118056	HET	HET	WT	WT	WT	HET	HET	WT	HET	WT	HET	WT	WT	HET	WT	WT	HET	WT	WT	HET	WT	WT	WT	WT	WT	WT	WT	WT	HET	WT	WT	WT	HET	WT	WT	WT	WT	HET	WT	WT
chr2	70770449	70770454	plus	ERVK	ERV2-1-LTR_BT	intergenic	.	.	0.0277778	WT	WT	WT	WT	WT	WT	WT	WT	WT	WT	WT	WT	wt	WT	WT	WT	WT	WT	WT	WT	WT	WT	WT	WT	WT	WT	wt	WT	WT	WT	WT	WT	WT	WT	HET	WT	WT	WT	WT	WT
chr2	71508464	71508469	plus	ERVK	BTLTR1B1	intergenic	.	.	0.402098	het	HET	HET	HET	wt	HOMO	HET	HET	HET	HET	HOMO	HET	HOMO	HOMO	wt	het	HET	WT	HET	HOMO	het	HET	WT	HET	HOMO	HET	het	het	HOMO	WT	wt	HET	het	WT	WT	wt	HET	HET	HOMO	HOMO
chr2	7402848	7402853	plus	ERVK	ERV2-1-LTR_BT	genic	antisense	ENSBTAG00000021466_7375289_7414912_-	0.15625	WT	WT	WT	HET	WT	HET	WT	WT	WT	WT	WT	WT	HET	het	WT	WT	HET	WT	HET	HET	WT	WT	WT	WT	HET	WT	WT	WT	HET	HET	WT	HET	HET	WT	WT	HET	WT	HET	WT	WT
chr2	75328702	75328707	plus	ERVK	BTLTR1B	intergenic	.	.	0.340278	HET	WT	HET	HET	HET	HET	WT	WT	WT	HET	HET	HET	WT	HET	WT	WT	WT	het	HET	HET	WT	WT	WT	HET	WT	HOMO	HET	WT	WT	WT	HOMO	het	WT	HOMO	HET	WT	HET	HET	HET	HET
chr2	75883127	75883133	minus	ERVK	BTLTR1B	intergenic	.	.	0.00347222	HET	WT	WT	WT	WT	WT	WT	WT	WT	WT	WT	WT	WT	WT	WT	wt	WT	WT	WT	WT	WT	WT	WT	WT	WT	WT	wt	WT	WT	WT	WT	WT	WT	WT	WT	WT	WT	WT	WT	WT
chr2	80203059	80203065	minus	ERVK	BTLTR1	intergenic	.	.	0.277778	HET	WT	HOMO	HET	HET	WT	wt	HET	WT	WT	HET	wt	WT	WT	HET	WT	HET	HET	HET	WT	WT	HET	WT	HET	HET	HET	WT	WT	WT	HET	HOMO	HET	WT	HOMO	HET	WT	WT	HET	WT	WT
chr2	80328110	80328118	plus	ERVK	BTLTR1J	intergenic	.	.	0.597561	HET	het	WT	HET	HET	HOMO	HOMO	HET	HET	HOMO	HET	HOMO	HOMO	HOMO	HET	.	HET	het	het	HOMO	HET	HET	het	het	HET	HET	HOMO	.	.	HET	WT	het	HOMO	outlier	HET	HET	HOMO	het	HOMO	HOMO
chr2	81623561	81623567	minus	ERVK	BTLTR1	intergenic	.	.	0.125	WT	WT	WT	WT	wt	HET	WT	WT	WT	WT	WT	WT	WT	HET	WT	WT	WT	wt	WT	HET	WT	WT	WT	WT	WT	HET	HET	WT	WT	WT	WT	WT	WT	WT	WT	WT	HET	WT	HET	HET
chr2	81678937	81678944	plus	ERVK	BTLTR1	intergenic	.	.	0.531469	WT	HET	HET	HOMO	HOMO	WT	HET	HET	wt	HOMO	WT	HET	HET	WT	HET	HET	WT	HET	HOMO	WT	HOMO	HET	HOMO	HOMO	HET	HET	HET	HOMO	HET	HET	HOMO	HOMO	WT	HOMO	HET	WT	HET	HET	HET	HET
chr2	82171204	82171209	minus	ERVK	ERV2-1-LTR_BT	intergenic	.	.	0.0138889	WT	WT	WT	WT	WT	WT	WT	WT	WT	WT	WT	WT	WT	WT	WT	WT	HET	WT	WT	WT	WT	WT	WT	WT	WT	WT	wt	WT	WT	WT	WT	WT	WT	WT	WT	WT	wt	wt	WT	WT
chr2	82789979	82789982	plus	ERVK	BTLTR1C	intergenic	.	.	0.0880282	WT	HET	WT	WT	WT	HET	WT	WT	het	WT	WT	WT	wt	WT	WT	WT	WT	WT	WT	HET	WT	WT	WT	WT	WT	HET	het	WT	WT	WT	WT	WT	WT	wt	WT	WT	WT	wt	HET	HET
chr2	82836058	82836060	minus	ERV1	ERV1-2C-LTR_BT	intergenic	.	.	0.3125	WT	WT	WT	WT	WT	HET	HET	HET	het	wt	HOMO	HET	het	het	HET	het	HOMO	WT	WT	het	HET	het	HET	WT	HET	WT	WT	WT	HET	het	WT	WT	HOMO	WT	HET	HOMO	HET	het	WT	WT
chr2	8315550	8315565	plus	ERV1	LTR37B	intergenic	.	.	0.00694444	WT	wt	WT	WT	WT	WT	WT	WT	wt	wt	WT	wt	WT	WT	WT	WT	WT	WT	WT	WT	WT	WT	WT	WT	WT	wt	WT	WT	WT	WT	WT	WT	WT	WT	WT	WT	WT	WT	WT	WT
chr2	84089228	84089233	plus	ERVK	BTLTR1	intergenic	.	.	0.0104167	WT	WT	WT	WT	WT	WT	WT	WT	wt	WT	WT	WT	WT	WT	WT	WT	WT	WT	WT	wt	WT	WT	WT	WT	WT	WT	WT	WT	WT	WT	WT	WT	WT	WT	WT	WT	WT	WT	WT	WT
chr2	84978989	84978994	plus	ERVK	BTLTR1	genic	antisense	ENSBTAG00000020696_84741175_85088822_-	0.284722	HET	HET	WT	wt	HOMO	HET	wt	wt	HET	HET	WT	het	WT	WT	HET	HET	WT	WT	HET	HET	WT	WT	HET	HET	wt	HET	HOMO	HET	WT	het	HET	wt	WT	WT	WT	wt	WT	WT	HET	HET
chr2	88748491	88748496	plus	ERVK	BTLTR1	intergenic	.	.	0.475352	WT	WT	HET	HOMO	HOMO	HET	het	HOMO	wt	HET	WT	HOMO	WT	WT	HET	HET	WT	HET	HOMO	HET	het	HOMO	HOMO	HOMO	HET	HOMO	HOMO	HOMO	HOMO	HET	HOMO	HET	WT	WT	WT	HET	HET	WT	HOMO	HOMO
chr2	94166198	94166203	minus	ERVK	BTLTR1B	intergenic	.	.	0.5	HOMO	WT	HET	WT	HET	HOMO	HET	WT	HET	HOMO	HOMO	HET	HET	HOMO	HOMO	HOMO	HET	HET	WT	HOMO	HET	HOMO	HET	HET	het	HET	HET	HET	HET	HET	WT	HET	HET	wt	HET	WT	WT	HET	HET	HET
chr2	98204414	98204421	plus	ERVK	BTLTR1B	genic	antisense	ENSBTAG00000015066_98188212_98237653_-	0.00694444	WT	wt	WT	WT	WT	WT	WT	WT	WT	WT	WT	WT	WT	WT	WT	WT	HET	WT	WT	WT	WT	WT	WT	WT	WT	WT	WT	WT	WT	wt	wt	WT	WT	WT	WT	WT	WT	WT	WT	WT
chr2	98426739	98426742	minus	ERV1	ERV1-1C-LTR_BT	genic	antisense	ENSBTAG00000016662_98327892_98467680_+	0.334507	WT	WT	WT	HOMO	WT	HET	HET	HOMO	HET	HET	WT	HET	WT	WT	HET	HET	WT	HET	HET	HET	HOMO	wt	het	HET	HOMO	HET	WT	HET	het	het	WT	HET	HET	WT	WT	HET	HET	WT	.	HET
chr2	98944499	98944504	minus	ERVK	BTLTR1	intergenic	.	.	0.326389	HET	HET	WT	HET	WT	WT	HET	HOMO	WT	WT	HET	HOMO	HET	WT	WT	WT	WT	HET	HET	WT	HET	WT	HET	HET	HET	WT	WT	HET	HET	HET	WT	WT	HET	WT	HOMO	HOMO	WT	WT	HET	HOMO
chr2	98954954	98954958	minus	ERV1	ERV1-1C-LTR_BT	intergenic	.	.	0.138889	WT	HET	HET	WT	WT	WT	WT	WT	HET	WT	WT	WT	WT	WT	WT	WT	WT	HET	WT	WT	WT	WT	WT	HET	WT	WT	WT	wt	WT	WT	WT	WT	WT	HET	WT	WT	HET	HET	WT	WT
chr20	13326664	13326669	minus	ERVK	BTLTR1B	genic	antisense	ENSBTAG00000049763_13320892_13338809_+	0.0520833	WT	WT	WT	WT	WT	WT	WT	WT	WT	WT	WT	WT	WT	WT	WT	WT	WT	WT	WT	WT	HET	WT	WT	WT	WT	HET	WT	WT	WT	WT	WT	WT	WT	WT	WT	wt	WT	WT	WT	WT
chr20	15317149	15317156	plus	ERVK	ERV2-1-LTR_BT	genic	antisense	ENSBTAG00000043992_15106459_15389890_-	0.0555556	HET	WT	WT	WT	WT	WT	WT	WT	WT	WT	WT	WT	wt	WT	HET	WT	WT	WT	WT	WT	WT	WT	WT	WT	WT	WT	WT	wt	WT	WT	WT	WT	WT	WT	WT	WT	WT	HET	WT	WT
chr20	23991611	23991618	minus	ERVK	BTLTR1	genic	antisense	ENSBTAG00000021959_23940884_24005261_+	0.631944	het	HOMO	HET	HET	HOMO	HET	wt	HET	HOMO	HOMO	HET	WT	HET	HET	HOMO	HET	HET	HOMO	HET	HOMO	HOMO	WT	HET	HET	HET	WT	HET	HET	HET	WT	HET	HET	WT	HET	WT	HET	HOMO	HOMO	HET	HET
chr20	24178088	24178093	minus	ERVK	BTLTR1	intergenic	.	.	0.937063	HOMO	HOMO	HET	HOMO	HOMO	HOMO	HOMO	HOMO	HOMO	HOMO	HOMO	HOMO	HOMO	HOMO	HOMO	HOMO	HOMO	HOMO	HOMO	HOMO	HOMO	HET	HOMO	HOMO	HOMO	het	HOMO	HOMO	het	HET	HOMO	HOMO	HET	HOMO	HOMO	HOMO	HOMO	HOMO	HOMO	HOMO
chr20	256752	256768	plus	ERV1	ERV1-1-I_BT	intergenic	.	.	0.408397	HET	HET	WT	HET	WT	WT	HET	HET	HET	HET	HOMO	HET	HOMO	HET	WT	wt	HOMO	HET	HOMO	WT	HOMO	HET	WT	WT	WT	WT	het	WT	WT	WT	het	HET	WT	HET	het	wt	HET	HOMO	HET	HET
chr20	26770947	26770950	plus	ERVK	ERV2-3-LTR_BT	intergenic	.	.	0.09375	WT	WT	wt	WT	WT	WT	WT	WT	HET	WT	HET	WT	HET	HET	WT	WT	WT	WT	WT	HET	HET	WT	WT	HET	WT	WT	WT	HET	WT	HET	WT	WT	WT	WT	HET	WT	WT	WT	HET	HET
chr20	29829510	29829515	plus	ERVK	ERV2-1-LTR_BT	intergenic	.	.	0.402778	HET	WT	WT	HOMO	HET	HET	HET	HET	HET	HET	HET	HOMO	HOMO	HOMO	HET	WT	HET	HET	HOMO	het	HET	HET	WT	HOMO	HOMO	HET	HET	WT	HOMO	HET	het	WT	HOMO	WT	HOMO	HET	WT	WT	HET	WT
chr20	387925	387930	plus	ERVK	BTLTR1	intergenic	.	.	0.0173611	WT	WT	WT	WT	WT	WT	WT	WT	WT	WT	WT	WT	WT	WT	WT	WT	WT	WT	WT	WT	WT	wt	WT	WT	WT	WT	WT	HET	WT	WT	WT	WT	WT	WT	WT	WT	wt	WT	WT	WT
chr20	38828179	38828184	minus	ERVK	BTLTR1B	intergenic	.	.	0.0138889	HET	WT	WT	WT	WT	WT	wt	WT	WT	WT	WT	WT	WT	WT	WT	WT	WT	WT	WT	WT	WT	WT	WT	WT	WT	WT	WT	WT	WT	WT	WT	WT	WT	WT	WT	WT	WT	WT	WT	HET
chr20	3985544	3985559	minus	ERV1	ERV1-1-LTR_BT	intergenic	.	.	0.0486111	WT	WT	WT	WT	WT	WT	WT	WT	HET	WT	WT	WT	wt	WT	WT	WT	WT	WT	WT	WT	WT	WT	WT	WT	WT	WT	WT	WT	HET	HET	WT	HET	HET	WT	WT	WT	WT	WT	WT	WT
chr20	40428878	40428892	minus	ERVK	BTLTR1J	intergenic	.	.	0.585714	het	HOMO	het	HOMO	HOMO	HOMO	HET	HET	HET	het	HET	HET	HOMO	HOMO	HOMO	WT	HOMO	HET	HOMO	HOMO	HOMO	WT	HET	HET	HOMO	HOMO	HET	WT	HET	het	HET	WT	HET	HET	HET	HET	WT	HET	HOMO	HOMO
chr20	42404256	42404261	plus	ERVK	ERV2-1-LTR_BT	intergenic	.	.	0.00347222	WT	WT	WT	WT	WT	WT	WT	WT	WT	WT	WT	WT	WT	WT	WT	WT	WT	wt	WT	WT	WT	WT	WT	WT	WT	WT	WT	WT	WT	wt	WT	WT	WT	WT	WT	WT	WT	WT	WT	WT
chr20	49334856	49334862	minus	ERVK	ERV2-1-LTR_BT	intergenic	.	.	0.0347222	WT	HET	WT	WT	HET	WT	wt	WT	WT	WT	WT	WT	WT	WT	WT	WT	WT	WT	WT	WT	WT	WT	WT	WT	WT	WT	WT	WT	WT	WT	WT	WT	WT	WT	WT	WT	wt	WT	WT	HET
chr20	50431628	50431634	minus	ERVK	BTLTR1B	intergenic	.	.	0.388889	WT	WT	WT	HET	WT	WT	HOMO	WT	het	HET	HOMO	HET	HOMO	HET	WT	HET	het	WT	wt	HET	HET	WT	wt	HOMO	WT	HET	HET	HET	WT	HET	HET	HET	WT	HET	HOMO	HET	het	HET	HET	HET
chr20	51024672	51024691	plus	ERVK	BTLTR1J	intergenic	.	.	0.379433	het	WT	HOMO	WT	WT	HET	WT	HET	HET	HOMO	WT	WT	WT	WT	WT	HOMO	het	HET	WT	HET	HET	HOMO	HET	WT	WT	HET	wt	HET	HET	HET	WT	het	HET	WT	WT	het	HET	WT	HET	HET
chr20	51529656	51529662	minus	ERVK	BTLTR1	genic	antisense	ENSBTAG00000025893_51049217_51567420_+	0.00347222	WT	WT	WT	WT	WT	WT	WT	WT	WT	WT	WT	WT	WT	WT	WT	WT	WT	WT	WT	WT	WT	WT	WT	WT	WT	WT	WT	WT	WT	WT	WT	WT	WT	WT	HET	WT	WT	WT	WT	WT
chr20	52177978	52177984	minus	ERV1	ERV1-1-LTR_BT	intergenic	.	.	0.0347222	wt	WT	wt	WT	wt	WT	WT	WT	WT	wt	WT	WT	WT	WT	WT	WT	WT	WT	WT	WT	WT	WT	WT	WT	WT	WT	WT	WT	WT	WT	WT	WT	WT	WT	wt	HET	WT	WT	WT	WT
chr20	52209082	52209089	plus	ERVK	BTLTR1B	intergenic	.	.	0.0763889	WT	HET	WT	wt	het	WT	WT	WT	WT	WT	WT	WT	WT	WT	WT	WT	WT	WT	WT	WT	WT	WT	WT	WT	WT	WT	WT	WT	WT	WT	WT	WT	WT	WT	HET	WT	WT	WT	WT	HET
chr20	53220273	53220280	minus	ERVK	ERV2-1-LTR_BT	intergenic	.	.	0.150735	.	wt	het	het	wt	wt	wt	wt	.	het	het	wt	wt	wt	het	wt	wt	het	wt	WT	WT	wt	het	het	WT	wt	wt	wt	wt	wt	wt	het	wt	het	wt	wt	wt	.	wt	wt
chr20	55054978	55054983	plus	ERVK	ERV2-1-LTR_BT	intergenic	.	.	0.315972	HET	WT	WT	WT	HET	HOMO	WT	HET	WT	WT	HET	HET	WT	HET	HET	HET	HET	WT	HET	het	WT	HET	WT	WT	HOMO	HET	HOMO	HET	HOMO	WT	HET	HET	HOMO	wt	HET	WT	WT	WT	HET	WT
chr20	58262556	58262562	plus	ERVK	BTLTR1B	intergenic	.	.	0.00694444	WT	WT	WT	WT	WT	WT	WT	WT	WT	WT	WT	WT	WT	WT	WT	WT	WT	WT	WT	WT	WT	WT	WT	wt	WT	WT	WT	WT	WT	wt	WT	WT	WT	WT	WT	WT	wt	WT	WT	WT
chr20	59064102	59064117	plus	ERVK	BTLTR1J	intergenic	.	.	0.603704	HET	HET	.	.	WT	HET	HET	HET	HOMO	.	HET	WT	HOMO	het	HOMO	WT	HET	HOMO	HET	HOMO	HOMO	HOMO	HET	het	WT	HET	WT	HET	HET	.	.	HET	HET	HOMO	HET	HET	HOMO	.	HET	HET
chr20	59759182	59759188	minus	ERVK	BTLTR1	intergenic	.	.	0.295139	HET	WT	HET	WT	HET	wt	WT	HET	HET	WT	WT	HET	WT	HET	WT	HET	het	HET	HET	WT	HET	WT	HET	WT	HET	HET	HET	WT	HET	WT	WT	WT	HET	WT	HET	WT	HET	WT	HET	HET
chr20	59912428	59912430	plus	ERVK	BTLTR1B	intergenic	.	.	0.96875	HOMO	HOMO	HOMO	HOMO	HOMO	HOMO	HOMO	HOMO	HOMO	HOMO	HOMO	HOMO	HOMO	HOMO	HOMO	HOMO	HOMO	HOMO	HOMO	HOMO	HOMO	HOMO	HOMO	HOMO	HOMO	HOMO	HOMO	HOMO	HOMO	HOMO	HOMO	HOMO	HOMO	HOMO	HOMO	HOMO	HOMO	HOMO	HOMO	HOMO
chr20	60846373	60846378	plus	ERVK	BTLTR1B	genic	sense	ENSBTAG00000053006_60843836_60846528_+	0.0347222	WT	WT	WT	wt	WT	WT	WT	WT	WT	WT	WT	wt	WT	WT	WT	WT	WT	WT	WT	WT	WT	WT	WT	HET	HET	WT	WT	WT	WT	WT	WT	WT	WT	WT	WT	WT	WT	WT	WT	WT
chr20	62139228	62139232	plus	ERV1	ERV1-1C-LTR_BT	genic	sense	ENSBTAG00000017222_61624947_62314149_+	0.588889	WT	HET	.	WT	HOMO	het	WT	HOMO	HET	het	WT	HOMO	HET	HET	WT	HET	HOMO	het	het	HET	het	WT	het	het	HOMO	HOMO	HET	WT	het	WT	het	WT	HET	HET	WT	HOMO	HOMO	het	het	HOMO
chr20	62161135	62161137	minus	ERVK	BTLTR1	genic	antisense	ENSBTAG00000017222_61624947_62314149_+	0.623134	HOMO	HET	HOMO	HOMO	WT	HOMO	HOMO	WT	HOMO	HET	HOMO	het	HET	het	HOMO	HET	WT	HOMO	HET	.	HOMO	HOMO	HET	HOMO	het	WT	HET	HOMO	HET	.	HET	HOMO	HET	HET	HOMO	HET	het	HET	HET	HET
chr20	65971545	65971550	plus	ERVK	BTLTR1	intergenic	.	.	0.1875	WT	WT	WT	HET	WT	HET	HET	HET	HET	HET	HET	HOMO	HET	het	HET	WT	HET	WT	HOMO	HET	HET	WT	WT	HET	WT	WT	WT	HET	HET	HET	WT	WT	WT	WT	HET	WT	WT	WT	WT	WT
chr20	66857774	66857779	plus	ERVK	BTLTR1B	intergenic	.	.	0.229167	HET	HET	HOMO	WT	WT	WT	HET	WT	HET	WT	WT	WT	WT	WT	WT	wt	WT	het	WT	WT	HET	WT	WT	het	WT	WT	wt	WT	WT	WT	HET	WT	WT	HET	WT	WT	het	HET	WT	WT
chr20	67249642	67249650	minus	ERVK	ERV2-1-LTR_BT	intergenic	.	.	0.152778	WT	wt	WT	HET	WT	HET	HET	WT	HET	HET	HET	WT	HET	HET	HET	HET	WT	WT	HET	HET	HET	WT	WT	HET	WT	WT	WT	HET	HET	HET	wt	WT	WT	WT	HET	WT	wt	WT	wt	WT
chr20	69279185	69279190	plus	ERVK	BTLTR1	intergenic	.	.	0.00694444	WT	WT	WT	WT	WT	WT	wt	WT	WT	WT	WT	WT	WT	WT	WT	WT	WT	WT	WT	WT	WT	WT	WT	WT	WT	WT	WT	WT	WT	WT	WT	WT	WT	WT	WT	WT	WT	WT	WT	WT
chr20	70102118	70102123	plus	ERVK	BTLTR1	intergenic	.	.	0.03125	WT	WT	WT	WT	wt	WT	WT	WT	WT	HET	WT	WT	WT	WT	HET	WT	WT	WT	WT	WT	WT	WT	WT	WT	WT	WT	WT	HET	WT	HET	WT	WT	WT	WT	WT	WT	WT	WT	WT	WT
chr21	11317103	11317111	plus	ERVL_MaLR	MLT1D	intergenic	.	.	0.28629	WT	WT	HET	.	WT	WT	HET	HET	WT	HET	WT	HET	HET	HET	HET	HET	HET	WT	HET	WT	.	WT	WT	HET	HET	.	HET	WT	WT	WT	HET	.	WT	HET	HET	.	HET	HET	WT	HET
chr21	12565528	12565533	plus	ERVK	BTLTR1B1	intergenic	.	.	0.0208333	WT	WT	WT	WT	WT	WT	WT	wt	WT	WT	WT	WT	het	WT	WT	WT	wt	WT	WT	HET	WT	WT	WT	WT	WT	WT	WT	WT	WT	WT	WT	WT	WT	WT	WT	WT	WT	WT	WT	WT
chr21	13533897	13533902	minus	ERVK	BTLTR1B	intergenic	.	.	0.0729167	WT	WT	WT	WT	WT	WT	het	HET	WT	WT	WT	WT	HET	WT	WT	WT	WT	HET	WT	WT	WT	WT	WT	WT	WT	WT	WT	HET	WT	WT	WT	WT	WT	WT	WT	WT	WT	het	WT	het
chr21	19854289	19854294	plus	ERVK	BTLTR1	intergenic	.	.	0.0454545	WT	WT	WT	WT	WT	WT	WT	WT	WT	WT	WT	WT	HET	WT	wt	WT	WT	WT	WT	WT	WT	WT	WT	WT	WT	WT	HET	WT	WT	WT	WT	WT	WT	WT	WT	HET	WT	WT	WT	HET
chr21	19955010	19955013	plus	ERV1	ERV1-2-I_BT	intergenic	.	.	0.152778	HET	HET	het	WT	WT	WT	WT	WT	HET	WT	WT	HET	HET	WT	WT	WT	WT	WT	WT	HET	WT	WT	het	WT	WT	WT	WT	HET	WT	WT	WT	WT	WT	HET	WT	WT	WT	WT	WT	WT
chr21	20067815	20067819	plus	ERV1	ERV1-1C-LTR_BT	intergenic	.	.	0.146853	WT	WT	WT	HET	WT	WT	WT	WT	WT	WT	WT	WT	HET	wt	WT	WT	WT	WT	HET	WT	HET	HET	WT	WT	WT	WT	WT	WT	HET	het	WT	WT	HET	HET	HET	WT	WT	WT	WT	HET
chr21	21036693	21036696	minus	ERVK	BTLTR1J	genic	antisense	ENSBTAG00000002418_21011537_21053211_+	0.496503	HET	HET	WT	WT	HOMO	HET	HET	HET	het	HET	HET	het	HOMO	HOMO	HET	HET	HOMO	WT	WT	HOMO	WT	HET	HET	HET	HET	HET	HET	HET	het	HET	HOMO	HET	HET	WT	WT	HET	HOMO	HET	het	HOMO
chr21	25684181	25684187	minus	ERVK	BTLTR1	intergenic	.	.	0.0625	WT	HET	WT	HET	WT	WT	WT	WT	WT	WT	WT	WT	WT	WT	wt	WT	WT	WT	WT	WT	WT	wt	WT	WT	WT	WT	WT	WT	WT	WT	WT	WT	WT	WT	WT	WT	WT	HET	WT	WT
chr21	26802743	26802748	minus	ERVK	BTLTR1	intergenic	.	.	0.0486111	WT	WT	wt	WT	HET	WT	wt	WT	HET	WT	WT	WT	WT	HET	WT	WT	WT	WT	WT	WT	WT	WT	WT	WT	WT	WT	WT	WT	WT	WT	WT	WT	WT	WT	WT	WT	wt	wt	WT	WT
chr21	27196475	27196490	plus	ERVK	BTLTR1J	intergenic	.	.	0.180556	WT	WT	WT	het	HET	WT	HET	HET	WT	het	het	WT	WT	het	het	het	HET	WT	wt	HET	WT	HET	WT	het	HET	het	WT	WT	HET	het	HOMO	het	het	het	WT	HET	WT	WT	WT	WT
chr21	30960901	30960905	plus	ERVK	BTLTR1J	genic	sense	ENSBTAG00000013657_30945440_30973322_+	0.03125	WT	WT	WT	WT	WT	WT	HET	WT	WT	wt	wt	WT	WT	WT	WT	WT	wt	WT	WT	WT	WT	WT	WT	WT	WT	WT	WT	WT	WT	WT	WT	WT	WT	WT	WT	WT	WT	WT	HET	WT
chr21	3190755	3190758	minus	ERV1	ERV1-1C-LTR_BT	intergenic	.	.	0.041958	WT	WT	WT	WT	WT	WT	WT	WT	HET	WT	wt	WT	WT	WT	WT	WT	WT	WT	WT	WT	wt	WT	WT	WT	WT	WT	WT	WT	WT	WT	WT	WT	WT	WT	WT	WT	HOMO	WT	WT	WT
chr21	3386214	3386222	plus	ERVK	BTLTR1B	intergenic	.	.	0.0314685	WT	WT	WT	WT	WT	wt	WT	WT	HET	WT	WT	WT	WT	WT	WT	WT	WT	WT	WT	wt	WT	WT	WT	WT	WT	WT	WT	WT	WT	WT	WT	wt	WT	WT	WT	WT	HET	WT	WT	WT
chr21	37759514	37759527	plus	ERVL_MaLR	MLT1D	intergenic	.	.	0.0944056	WT	HET	WT	HET	wt	WT	HET	WT	WT	WT	WT	WT	WT	WT	HET	wt	WT	wt	HET	WT	wt	WT	HET	WT	wt	WT	WT	WT	wt	WT	WT	WT	WT	WT	WT	wt	wt	HET	WT	WT
chr21	39962813	39962819	minus	ERVK	ERV2-1-I_BT	intergenic	.	.	0.0590278	WT	HET	WT	WT	wt	WT	HET	WT	wt	WT	WT	wt	HET	wt	WT	WT	WT	WT	WT	WT	WT	WT	WT	WT	WT	WT	HET	WT	WT	WT	WT	WT	WT	WT	WT	WT	WT	WT	WT	HET
chr21	3998542	3998548	plus	ERVK	ERV2-1-LTR_BT	genic	antisense	ENSBTAG00000013422_3866347_4146441_-	0.0451389	HET	WT	het	WT	WT	WT	WT	WT	WT	WT	wt	WT	WT	WT	WT	WT	WT	WT	WT	WT	WT	WT	WT	WT	WT	WT	WT	WT	WT	WT	WT	WT	WT	WT	WT	WT	WT	WT	WT	WT
chr21	42700148	42700158	minus	ERVK	BTLTR1J	intergenic	.	.	0.313559	HET	.	HET	HET	wt	HET	.	HOMO	WT	WT	HET	.	WT	.	WT	WT	HOMO	WT	HET	HET	HET	HET	HET	.	WT	HET	WT	.	HET	HET	WT	WT	HET	WT	HET	WT	.	HET	HET	HET
chr21	49372599	49372606	plus	ERVK	ERV2-1-LTR_BT	intergenic	.	.	0.00347222	WT	WT	WT	WT	WT	WT	WT	WT	WT	WT	WT	wt	WT	WT	WT	HET	WT	WT	WT	WT	WT	WT	WT	WT	WT	WT	WT	WT	WT	WT	WT	WT	WT	WT	WT	WT	WT	WT	wt	wt
chr21	50326371	50326376	plus	ERVK	BTLTR1	intergenic	.	.	0.583333	WT	HOMO	WT	HET	HOMO	HET	HOMO	HET	HET	HOMO	HET	HET	HOMO	HET	het	HET	HET	HET	HET	HET	HOMO	HOMO	WT	HET	HOMO	HOMO	HOMO	WT	HOMO	HOMO	HOMO	WT	HET	HOMO	HOMO	HOMO	HOMO	HET	HET	HET
chr21	53282537	53282542	minus	ERVK	BTLTR1B	intergenic	.	.	0.769231	HET	HOMO	HOMO	het	HOMO	HET	.	HOMO	het	HOMO	HET	HET	het	HET	HET	HOMO	HET	HOMO	HET	HOMO	het	HOMO	HOMO	het	HOMO	HOMO	HOMO	HOMO	HOMO	HOMO	HOMO	WT	het	HOMO	HET	HOMO	HOMO	HET	HET	HET
chr21	5370095	5370101	minus	ERVK	BTLTR1B	genic	antisense	ENSBTAG00000007357_5285464_5375159_+	0.34375	HET	WT	het	WT	HET	het	HET	HET	WT	HET	HET	HET	wt	HET	het	het	HET	HET	WT	WT	WT	HET	het	het	HET	wt	het	HET	HET	HET	HET	WT	HET	het	WT	WT	WT	HET	het	HET
chr21	58909287	58909296	plus	ERVL	ERV3-16A3_I-int	intergenic	.	.	0.343478	outlier	HET	HET	WT	HET	HET	WT	outlier	WT	outlier	HET	outlier	wt	HET	WT	HET	outlier	HET	HET	outlier	HET	WT	HET	HET	WT	HET	HET	WT	HET	HET	HET	outlier	het	HET	het	HET	het	HET	HET	WT
chr21	59127999	59128004	minus	ERV1	ERV1-1-I_BT	intergenic	.	.	0	WT	WT	WT	WT	WT	WT	WT	WT	WT	WT	WT	WT	WT	WT	WT	WT	WT	wt	WT	WT	WT	wt	WT	WT	wt	WT	WT	WT	WT	WT	WT	WT	WT	WT	WT	WT	WT	WT	WT	wt
chr21	59397900	59397905	minus	ERVK	ERV2-1-LTR_BT	intergenic	.	.	0.621212	HOMO	HOMO	HOMO	het	het	.	het	WT	het	HOMO	HET	het	.	het	het	het	WT	.	HOMO	WT	HOMO	het	HOMO	het	HOMO	.	.	het	HET	het	het	HOMO	het	het	HOMO	.	HOMO	het	.	het
chr21	60715539	60715542	minus	ERV1	ERV1-1-LTR_BT	intergenic	.	.	0.480469	HOMO	HOMO	HET	HET	HET	het	HET	WT	HET	HET	WT	HET	HET	HET	HET	HET	WT	WT	HOMO	WT	HOMO	HOMO	HOMO	HET	HOMO	HOMO	.	HET	HOMO	.	HET	HET	.	HET	HET	HOMO	HOMO	HET	HET	HET
chr21	61557316	61557319	plus	ERVL_MaLR	MLT1A	intergenic	.	.	0.58209	HET	HOMO	.	HET	het	HET	het	HET	wt	HOMO	HET	HOMO	HOMO	HET	HOMO	HOMO	HET	HET	HOMO	het	HET	HET	HOMO	het	het	HOMO	.	HOMO	HET	het	het	HOMO	het	HET	HET	HET	het	het	het	HET
chr21	68240649	68240654	plus	ERVK	ERV2-1-LTR_BT	intergenic	.	.	0.0815603	het	WT	WT	WT	HET	WT	WT	HET	WT	WT	WT	WT	wt	WT	WT	HET	WT	wt	WT	WT	WT	WT	WT	WT	WT	WT	WT	HET	WT	WT	WT	WT	WT	WT	wt	WT	WT	WT	wt	WT
chr21	68517252	68517266	minus	ERV1	ERV1-1-LTR_BT	genic	antisense	ENSBTAG00000020402_68467407_68581286_+	0.21875	WT	WT	HET	HET	WT	HET	WT	WT	WT	WT	WT	WT	WT	HET	WT	WT	HET	WT	WT	HET	WT	HET	HET	WT	HET	HOMO	HOMO	WT	HOMO	HOMO	HET	HET	HOMO	WT	HET	HET	WT	WT	wt	WT
chr21	9225527	9225534	plus	ERVK	BTLTR1B	intergenic	.	.	0.0451389	WT	WT	WT	WT	WT	HET	WT	WT	WT	WT	WT	WT	WT	WT	WT	het	WT	WT	WT	WT	WT	WT	HET	wt	WT	WT	wt	WT	WT	WT	WT	HET	wt	WT	WT	WT	WT	WT	WT	WT
chr21	9831836	9831839	minus	ERV1	LTR13B_BT	intergenic	.	.	0.113475	WT	WT	WT	WT	HET	WT	WT	WT	HET	WT	WT	HET	WT	WT	WT	WT	WT	HET	HET	WT	WT	WT	WT	WT	WT	HET	WT	WT	WT	WT	HET	HET	WT	WT	WT	HET	WT	WT	WT	WT
chr22	12870118	12870123	plus	ERV1	ERV1-1-LTR_BT	intergenic	.	.	0.00694444	WT	wt	WT	WT	WT	WT	WT	WT	WT	WT	WT	WT	WT	WT	WT	WT	WT	WT	WT	WT	WT	wt	WT	WT	WT	WT	WT	WT	WT	WT	WT	wt	WT	WT	WT	WT	WT	WT	WT	WT
chr22	1397536	1397541	minus	ERVK	ERV2-1-LTR_BT	intergenic	.	.	0.163194	HET	wt	HET	WT	WT	HET	wt	WT	WT	wt	HET	WT	WT	WT	WT	HET	WT	HET	WT	HET	WT	WT	WT	WT	HET	WT	WT	HET	WT	WT	WT	WT	WT	WT	HET	WT	WT	WT	WT	HET
chr22	182506	182513	minus	ERVK	ERV2-1-LTR_BT	intergenic	.	.	0.34375	het	wt	het	.	het	WT	het	WT	WT	het	.	het	het	het	.	het	het	het	wt	.	.	.	het	WT	het	wt	.	.	het	.	wt	WT	WT	WT	het	WT	.	het	.	.
chr22	185011	185016	plus	ERV1	ERV1-1-LTR_BT	intergenic	.	.	0.402439	HET	HET	HET	.	HET	WT	HET	WT	WT	HET	.	HET	het	HET	HOMO	HET	HET	HET	WT	.	HOMO	HOMO	HET	WT	HET	WT	.	HOMO	HET	.	WT	WT	WT	WT	HET	WT	HOMO	HET	.	.
chr22	18512169	18512173	minus	ERV1	ERV1-1-LTR_BT	intergenic	.	.	0.041958	WT	WT	wt	WT	WT	WT	WT	WT	WT	WT	WT	HET	WT	WT	WT	WT	wt	WT	WT	WT	WT	WT	WT	WT	WT	WT	WT	HET	WT	WT	WT	WT	WT	het	WT	WT	WT	WT	WT	WT
chr22	19101715	19101716	plus	ERV1	ERV1-1-LTR_BT	genic	antisense	ENSBTAG00000013047_18673820_19567204_-	0.03125	WT	WT	WT	WT	WT	WT	WT	WT	WT	WT	WT	WT	WT	WT	WT	WT	WT	het	WT	WT	HET	WT	HET	WT	WT	WT	WT	WT	WT	WT	WT	WT	WT	WT	WT	WT	WT	WT	WT	WT
chr22	19225792	19225798	plus	ERVK	BTLTR1J	genic	antisense	ENSBTAG00000013047_18673820_19567204_-	0.268657	HET	HET	WT	.	HET	HET	WT	wt	HET	HET	HET	WT	HET	WT	HET	.	WT	HET	WT	HET	HET	HET	WT	het	HET	.	WT	HET	HET	.	WT	HET	WT	WT	WT	WT	HET	WT	HET	HET
chr22	20008418	20008430	plus	ERV1	ERV1-1-I_BT	intergenic	.	.	0.0555556	WT	WT	WT	WT	HET	WT	WT	WT	WT	WT	HET	WT	WT	WT	HET	HET	WT	WT	WT	WT	WT	HET	WT	WT	HET	WT	WT	HET	HET	HET	WT	WT	WT	wt	WT	WT	HET	WT	WT	WT
chr22	20579193	20579197	minus	ERVK	BTLTR1	intergenic	.	.	0.944444	HOMO	HOMO	HOMO	HOMO	HOMO	HOMO	HOMO	HET	HOMO	HOMO	HOMO	HOMO	HOMO	HOMO	HOMO	HOMO	HOMO	HOMO	HOMO	HOMO	HET	HOMO	HOMO	HOMO	HOMO	HOMO	HOMO	HET	HOMO	HOMO	HOMO	HOMO	HOMO	HOMO	HOMO	HOMO	HOMO	HOMO	HOMO	HOMO
chr22	21955424	21955429	minus	ERVK	BTLTR1B	genic	antisense	ENSBTAG00000039855_21901729_21995165_+	0.0138889	WT	WT	WT	WT	WT	WT	WT	WT	WT	WT	WT	WT	wt	WT	WT	WT	WT	WT	WT	WT	WT	WT	WT	WT	WT	WT	WT	WT	WT	WT	WT	WT	WT	WT	WT	WT	WT	WT	WT	WT
chr22	22265335	22265342	minus	ERVK	ERV2-1-LTR_BT	intergenic	.	.	0.298611	HET	WT	HET	WT	HET	HET	HOMO	het	WT	het	WT	HOMO	HET	HET	HET	WT	HET	HET	HOMO	HET	HET	WT	het	HET	WT	WT	HET	WT	WT	WT	HET	WT	WT	WT	HET	HET	WT	HET	HET	WT
chr22	22808141	22808148	plus	ERVK	ERV2-1-LTR_BT	intergenic	.	.	0.09375	WT	WT	WT	HET	WT	HET	WT	WT	WT	WT	HET	WT	WT	WT	wt	het	WT	WT	WT	HET	WT	WT	WT	HET	WT	WT	WT	WT	WT	WT	WT	WT	WT	WT	HET	WT	WT	WT	WT	WT
chr22	22879365	22879376	minus	ERVK	BTLTR1J	intergenic	.	.	0.964539	HOMO	HOMO	HOMO	HOMO	HOMO	HOMO	HOMO	HOMO	HOMO	HOMO	HOMO	HOMO	HOMO	HOMO	HOMO	HOMO	HOMO	HOMO	HOMO	HOMO	HET	HOMO	HOMO	HOMO	HOMO	HOMO	HOMO	HOMO	HOMO	HOMO	HOMO	HOMO	HOMO	HOMO	HOMO	HOMO	HOMO	HOMO	HOMO	HOMO
chr22	37142238	37142249	minus	ERVK	BTLTR1J	genic	antisense	ENSBTAG00000021835_37061676_37323258_+	0.447552	HET	WT	WT	HET	wt	HOMO	HOMO	HET	WT	WT	HET	HET	HET	HET	HET	WT	HET	HET	HET	HOMO	HOMO	HET	HET	HOMO	WT	HET	WT	HET	het	wt	HET	HET	HET	WT	WT	WT	HET	WT	HET	HET
chr22	37765281	37765286	plus	ERVK	BTLTR1	intergenic	.	.	0.0451389	WT	WT	WT	WT	wt	WT	WT	WT	WT	WT	WT	WT	wt	WT	WT	WT	WT	WT	WT	WT	WT	WT	wt	WT	WT	WT	WT	WT	WT	WT	WT	WT	WT	WT	WT	WT	WT	WT	wt	WT
chr22	3793977	3793983	plus	ERVK	ERV2-1-LTR_BT	intergenic	.	.	0.0104167	WT	WT	WT	WT	wt	WT	WT	WT	WT	WT	WT	WT	WT	WT	WT	WT	WT	WT	WT	WT	WT	WT	WT	WT	WT	WT	wt	WT	WT	wt	WT	WT	WT	WT	WT	wt	WT	WT	WT	WT
chr22	41015289	41015294	minus	ERVK	BTLTR1	genic	antisense	ENSBTAG00000014418_40819274_41605063_+	0.00694444	WT	WT	WT	WT	wt	WT	WT	WT	WT	WT	WT	WT	WT	WT	WT	WT	WT	WT	WT	WT	wt	WT	WT	wt	WT	WT	WT	WT	WT	WT	WT	WT	WT	WT	WT	WT	WT	WT	WT	WT
chr22	41563302	41563308	minus	ERVK	BTLTR1B	genic	antisense	ENSBTAG00000014418_40819274_41605063_+	0.0381944	WT	WT	WT	WT	wt	WT	WT	HET	WT	WT	HET	HET	WT	WT	WT	WT	WT	wt	WT	WT	WT	WT	wt	WT	WT	WT	WT	WT	WT	WT	WT	WT	WT	WT	WT	WT	WT	WT	WT	WT
chr22	41574507	41574516	plus	ERVK	ERV2-1-I_BT	genic	sense	ENSBTAG00000014418_40819274_41605063_+	0.034965	WT	WT	WT	WT	WT	WT	WT	HET	WT	WT	HET	HET	WT	WT	WT	WT	WT	WT	WT	WT	WT	WT	WT	WT	WT	WT	WT	WT	WT	WT	WT	WT	WT	WT	WT	WT	WT	WT	WT	WT
chr22	41795786	41795801	plus	ERVK	BTLTR1J	intergenic	.	.	0.469231	HET	HOMO	HET	HET	.	WT	WT	WT	HET	.	HET	WT	HET	HET	HET	HET	HET	HET	HET	WT	WT	HET	HET	WT	.	HET	HOMO	HOMO	HET	HET	WT	HET	WT	HOMO	HET	HET	HOMO	HET	HET	HOMO
chr22	41884981	41884986	minus	ERVK	BTLTR1	genic	sense	ENSBTAG00000054841_41861490_42005435_-	0.0868056	wt	WT	WT	WT	WT	WT	WT	WT	HET	HET	WT	WT	WT	WT	HET	WT	WT	WT	WT	WT	WT	WT	WT	WT	WT	wt	HET	WT	WT	WT	HET	HET	HET	WT	WT	HET	WT	WT	WT	WT
chr22	44069099	44069104	minus	ERVK	BTLTR1	genic	antisense	ENSBTAG00000014091_44017422_44330646_+	0.115385	WT	WT	WT	HET	WT	HET	WT	WT	WT	WT	WT	WT	WT	WT	WT	WT	WT	WT	WT	het	WT	WT	WT	WT	WT	het	WT	WT	WT	WT	WT	HET	HET	het	WT	WT	WT	WT	WT	WT
chr22	46929659	46929662	plus	ERVK	BTLTR1	intergenic	.	.	0.178322	HET	HOMO	HET	WT	HET	WT	wt	WT	WT	HET	WT	WT	WT	wt	WT	WT	WT	HET	het	WT	WT	wt	WT	WT	HET	WT	WT	HET	WT	WT	WT	WT	WT	WT	het	HET	WT	HET	WT	WT
chr22	51637576	51637582	plus	ERVK	BTLTR1B	intergenic	.	.	0.00347222	WT	wt	WT	WT	WT	WT	WT	WT	WT	WT	WT	WT	WT	WT	WT	WT	WT	het	WT	WT	WT	WT	WT	WT	WT	WT	WT	WT	WT	WT	WT	WT	WT	WT	WT	WT	WT	WT	WT	WT
chr22	52792465	52792470	plus	ERVK	BTLTR1B	intergenic	.	.	0.00694444	WT	WT	WT	WT	WT	WT	WT	WT	WT	WT	WT	WT	WT	WT	WT	WT	WT	WT	WT	WT	WT	WT	WT	WT	WT	WT	wt	WT	WT	WT	WT	WT	WT	WT	WT	WT	WT	WT	WT	WT
chr22	53791456	53791461	minus	ERVK	ERV2-1-LTR_BT	genic	sense	ENSBTAG00000007315_53741196_53886985_-	0.340426	.	HET	het	wt	HOMO	WT	HET	het	HET	HOMO	WT	WT	WT	HET	het	WT	WT	het	HET	WT	het	WT	WT	WT	.	WT	het	HOMO	WT	WT	HET	WT	WT	HET	WT	HOMO	HET	het	WT	WT
chr22	726378	726379	plus	ERVK	BTLTR1	genic	antisense	ENSBTAG00000018026_717681_801535_-	0.22093	het	.	het	WT	WT	WT	wt	WT	.	WT	WT	WT	het	WT	WT	het	WT	het	.	WT	het	WT	het	WT	WT	WT	WT	WT	WT	WT	het	WT	WT	het	WT	het	wt	het	het	het
chr22	819810	819816	plus	ERVK	BTLTR1	intergenic	.	.	0.0486111	WT	WT	HET	HET	WT	WT	WT	WT	WT	WT	WT	HET	WT	WT	WT	WT	WT	WT	WT	HET	WT	WT	WT	WT	WT	WT	WT	WT	WT	WT	WT	WT	WT	WT	WT	WT	WT	WT	WT	WT
chr22	8588151	8588156	minus	ERVK	BTLTR1B	intergenic	.	.	0.145833	HET	WT	WT	HET	WT	HET	WT	WT	WT	HET	HET	HET	WT	HET	wt	WT	WT	WT	WT	HET	HET	WT	WT	WT	WT	HET	WT	WT	WT	WT	WT	WT	WT	WT	WT	WT	WT	WT	WT	WT
chr22	9102349	9102356	minus	ERVK	BTLTR1	intergenic	.	.	0.00694444	WT	WT	WT	WT	WT	WT	WT	WT	WT	WT	WT	WT	WT	WT	WT	WT	WT	WT	WT	WT	HET	WT	WT	WT	WT	WT	WT	WT	WT	WT	WT	WT	WT	WT	WT	WT	WT	WT	WT	WT
chr23	1133922	1133929	plus	ERVK	BTLTR1	intergenic	.	.	0.00694444	WT	wt	WT	WT	WT	wt	WT	WT	WT	WT	WT	WT	wt	WT	WT	WT	WT	WT	WT	WT	WT	WT	WT	wt	WT	WT	WT	WT	WT	WT	WT	wt	wt	WT	wt	WT	WT	WT	WT	WT
chr23	11825311	11825315	plus	ERVK	BTLTR1J	genic	sense	ENSBTAG00000000527_11729171_12057180_+	0.653846	HOMO	HOMO	HOMO	het	HOMO	HET	HOMO	WT	HOMO	HOMO	het	HOMO	HOMO	HET	HOMO	HOMO	WT	HOMO	HOMO	HET	HOMO	het	HOMO	het	HET	HOMO	HOMO	HOMO	HET	HET	HOMO	HET	het	HOMO	het	HET	HOMO	HOMO	het	HET
chr23	12784704	12784709	plus	ERVK	ERV2-1-LTR_BT	genic	sense	ENSBTAG00000014063_12560570_12888737_+	0.0208333	WT	WT	WT	WT	WT	WT	WT	WT	WT	WT	WT	WT	WT	WT	WT	WT	WT	WT	WT	WT	WT	WT	WT	WT	WT	WT	WT	HET	WT	WT	WT	WT	WT	wt	WT	WT	WT	WT	WT	WT
chr23	161520	161525	plus	ERVK	BTLTR1	intergenic	.	.	0.205674	het	HOMO	WT	WT	WT	WT	wt	WT	HET	HET	WT	HET	WT	WT	WT	WT	HET	het	HET	WT	WT	WT	WT	WT	WT	het	WT	WT	WT	WT	.	WT	WT	WT	WT	WT	.	WT	WT	HET
chr23	16313904	16313909	minus	ERVK	BTLTR1B	genic	antisense	ENSBTAG00000005967_16255756_16363361_+	0.131944	WT	WT	WT	HOMO	HET	WT	HET	HET	WT	HET	HET	WT	WT	HET	HET	HET	HET	WT	WT	HET	WT	HET	HET	WT	HET	WT	HET	HET	HET	HET	WT	WT	WT	WT	WT	WT	HET	WT	WT	WT
chr23	17862653	17862656	minus	ERV1	ERV1-1C-LTR_BT	genic	antisense	ENSBTAG00000053813_17838739_17863033_+	0.352113	HET	WT	WT	WT	HET	HET	WT	HET	WT	HET	HET	WT	HET	het	WT	WT	WT	HET	HET	HET	HET	HET	het	wt	WT	HET	WT	WT	HET	het	HET	HET	HET	WT	HET	WT	HET	HET	HET	het
chr23	1973593	1973610	minus	ERVK	ERV2-3-LTR_BT	intergenic	.	.	0.148936	WT	.	WT	WT	WT	WT	WT	WT	WT	HET	WT	WT	WT	WT	WT	WT	WT	WT	WT	WT	WT	WT	HET	WT	WT	WT	WT	WT	WT	WT	WT	WT	WT	wt	WT	WT	wt	WT	WT	HET
chr23	21369790	21369804	plus	ERV1	ERV1-1-I_BT	intergenic	.	.	0.306338	WT	HET	WT	WT	WT	WT	WT	WT	HET	WT	HET	WT	HET	WT	WT	WT	HET	HET	WT	HET	HET	WT	het	het	WT	WT	WT	WT	WT	WT	WT	het	WT	HET	het	HET	WT	WT	HOMO	HET
chr23	21400368	21400374	plus	ERVK	ERV2-1-LTR_BT	intergenic	.	.	0.307692	HET	WT	HET	HOMO	HET	WT	WT	HET	WT	HET	HET	HET	WT	WT	HET	.	HET	wt	wt	HET	WT	HOMO	HET	WT	HOMO	WT	HOMO	HOMO	HET	HET	WT	WT	WT	WT	WT	WT	HET	HET	WT	HET
chr23	23706569	23706573	plus	ERV1	MER34B-int	intergenic	.	.	0.210145	HET	WT	WT	WT	WT	WT	WT	HET	WT	WT	WT	WT	WT	WT	WT	WT	HET	WT	WT	WT	WT	HET	HET	HET	het	WT	HET	HET	WT	WT	WT	WT	WT	HET	WT	WT	WT	WT	HET	WT
chr23	24525011	24525026	minus	ERVK	BTLTR1	intergenic	.	.	0.29078	WT	het	.	het	het	het	wt	het	het	HET	het	het	wt	wt	HET	het	het	WT	wt	het	wt	het	het	het	het	wt	wt	het	het	het	wt	HET	wt	het	het	wt	het	WT	WT	WT
chr23	25681805	25681815	plus	ERVK	BTLTR1B	intergenic	.	.	0.417323	HET	HET	HET	HET	WT	HET	HOMO	HET	HOMO	WT	het	WT	HOMO	.	HET	het	WT	wt	HET	WT	.	HET	WT	WT	HET	HET	WT	WT	WT	WT	HET	.	het	HOMO	.	.	WT	HET	HET	het
chr23	25769077	25769082	minus	ERVK	ERV2-3-LTR_BT	intergenic	.	.	0.2	het	WT	WT	wt	wt	WT	WT	WT	WT	wt	het	WT	WT	het	WT	WT	WT	WT	WT	het	het	wt	het	WT	WT	WT	wt	wt	het	het	WT	HET	het	het	het	het	WT	WT	WT	wt
chr23	25869766	25869771	plus	ERVK	ERV2-1B-LTR_BT	genic	sense	ENSBTAG00000034939_25858687_25883331_+	0.219858	WT	WT	HET	wt	HET	HET	WT	WT	wt	HET	HET	HET	WT	HET	WT	WT	WT	HET	HET	WT	HET	WT	HET	WT	WT	HET	WT	WT	WT	WT	HET	HET	WT	HET	HET	HET	WT	HET	WT	WT
chr23	26425651	26425656	minus	ERVK	ERV2-1-LTR_BT	intergenic	.	.	0.377863	WT	WT	het	.	het	het	het	WT	WT	.	HET	HET	het	.	het	HET	WT	.	HET	WT	het	HET	het	WT	HET	.	het	het	HET	HET	.	HET	HET	het	het	.	HET	.	HET	HET
chr23	26676017	26676021	plus	ERV1	ERV1-1C-LTR_BT	intergenic	.	.	0.533835	.	HET	HET	HET	HET	HET	HET	WT	.	HET	HET	HET	HET	het	HET	HET	HET	HET	HET	HET	het	HET	HET	HET	HET	HET	het	HET	het	HET	HET	HOMO	HET	HET	HET	het	het	HET	HET	HET
chr23	27892338	27892344	plus	ERVK	ERV2-3-LTR_BT	genic	antisense	ENSBTAG00000054342_27841095_27913198_-	0.00420168	WT	WT	WT	WT	WT	WT	WT	WT	WT	WT	wt	WT	WT	WT	WT	WT	WT	WT	WT	WT	WT	OUTLIER	wt	WT	OUTLIER	WT	WT	OUTLIER	OUTLIER	OUTLIER	WT	WT	WT	WT	outlier	wt	WT	WT	WT	WT
chr23	28056345	28056350	minus	ERV1	ERV1-1-LTR_BT	genic	antisense	ENSBTAG00000007075_27943564_28059869_+	0.175182	wt	wt	WT	het	het	WT	WT	het	WT	HET	WT	WT	WT	WT	het	het	WT	WT	WT	WT	wt	HOMO	het	wt	.	WT	het	HOMO	het	HET	WT	WT	WT	WT	WT	wt	het	WT	WT	WT
chr23	29209152	29209153	minus	ERVK	BTLTR1B	intergenic	.	.	0.0610687	WT	HET	WT	WT	WT	WT	WT	HET	WT	WT	HET	HET	WT	WT	WT	WT	HET	WT	WT	OUTLIER	WT	WT	WT	outlier	WT	WT	WT	WT	HET	outlier	WT	WT	outlier	wt	WT	WT	WT	WT	WT	WT
chr23	29277769	29277775	plus	ERVK	BTLTR1	intergenic	.	.	0.269231	WT	HET	WT	WT	HET	WT	WT	WT	OUTLIER	HET	WT	WT	WT	WT	HET	HET	WT	het	WT	WT	WT	HET	HET	WT	HET	WT	HET	HOMO	HET	HET	WT	HET	WT	WT	WT	WT	HET	WT	WT	WT
chr23	29296978	29296984	plus	ERVK	BTLTR1	intergenic	.	.	0.03125	HET	WT	WT	WT	WT	WT	WT	WT	HOMO	WT	wt	WT	WT	WT	WT	WT	WT	WT	WT	WT	WT	WT	WT	WT	WT	WT	WT	WT	WT	WT	WT	WT	WT	WT	WT	WT	WT	WT	WT	HET
chr23	29313935	29313945	minus	ERVL_MaLR	MLT1G	intergenic	.	.	0.100719	HET	WT	WT	WT	WT	WT	wt	WT	.	WT	WT	WT	WT	WT	WT	WT	WT	het	WT	WT	WT	WT	WT	WT	WT	wt	WT	WT	WT	WT	WT	het	WT	wt	WT	WT	wt	WT	WT	het
chr23	29489102	29489105	plus	ERV1	ERV1-1-LTR_BT	intergenic	.	.	0.035461	HET	WT	WT	WT	WT	WT	WT	WT	het	WT	WT	wt	WT	WT	WT	WT	WT	WT	WT	WT	wt	wt	WT	WT	WT	WT	WT	WT	WT	WT	WT	WT	WT	WT	WT	WT	outlier	WT	WT	HET
chr23	2956553	2956554	plus	ERVL_MaLR	MLT1C	intergenic	.	.	0.184783	HET	WT	het	WT	WT	WT	WT	WT	HET	WT	het	WT	HET	WT	WT	WT	WT	HET	WT	WT	WT	het	WT	HET	WT	wt	WT	WT	HET	HET	WT	WT	HET	WT	het	wt	HET	WT	HOMO	HET
chr23	31321257	31321263	minus	ERVK	BTLTR1B	intergenic	.	.	0.00694444	WT	WT	WT	WT	WT	WT	WT	WT	WT	WT	WT	WT	WT	WT	WT	WT	WT	WT	WT	WT	WT	WT	WT	WT	WT	WT	WT	WT	WT	wt	WT	wt	WT	WT	WT	WT	WT	WT	WT	WT
chr23	32074316	32074321	minus	ERVK	BTLTR1	intergenic	.	.	0.0555556	wt	WT	WT	WT	WT	WT	WT	WT	WT	wt	wt	WT	wt	wt	WT	WT	WT	WT	WT	HET	WT	WT	WT	wt	wt	WT	WT	WT	het	HET	WT	WT	HET	WT	WT	WT	WT	WT	WT	WT
chr23	34100477	34100483	minus	ERVK	BTLTR1	intergenic	.	.	0.0104895	wt	WT	WT	WT	WT	WT	WT	WT	WT	WT	WT	HET	WT	WT	WT	WT	WT	WT	WT	WT	WT	WT	WT	WT	WT	wt	WT	WT	WT	WT	WT	WT	WT	WT	WT	WT	WT	WT	WT	WT
chr23	37836398	37836406	plus	ERVK	BTLTR1	intergenic	.	.	0.552448	WT	het	HOMO	het	het	HOMO	HOMO	HET	HOMO	HET	HOMO	HOMO	het	HOMO	HET	WT	HOMO	het	HOMO	HOMO	het	WT	het	HOMO	WT	het	WT	HET	WT	wt	het	HET	wt	HOMO	HOMO	het	WT	HOMO	HOMO	HET
chr23	39929903	39929917	minus	ERVK	BTLTR1J	genic	sense	ENSBTAG00000016924_39867875_40003014_-	0.1875	WT	het	HET	het	WT	WT	HOMO	WT	HOMO	WT	WT	WT	HET	het	het	wt	het	WT	het	WT	het	WT	WT	WT	WT	WT	WT	WT	WT	WT	WT	WT	WT	WT	HET	WT	WT	WT	WT	WT
chr23	41205540	41205546	minus	ERVK	BTLTR1	intergenic	.	.	0.135417	WT	WT	HET	HET	WT	WT	HOMO	WT	WT	WT	WT	WT	HET	HET	HET	wt	HET	WT	het	WT	het	WT	WT	WT	WT	WT	WT	WT	WT	WT	WT	WT	WT	WT	HET	WT	WT	WT	WT	WT
chr23	41641362	41641367	minus	ERVK	ERV2-1-LTR_BT	genic	sense	ENSBTAG00000012938_41486442_41715140_-	0.180556	HET	WT	HET	het	WT	WT	HOMO	WT	WT	WT	WT	WT	HET	HET	HET	het	HET	WT	HET	WT	HET	WT	WT	WT	WT	wt	WT	WT	WT	WT	WT	wt	WT	WT	HET	wt	WT	WT	WT	WT
chr23	42284377	42284380	minus	ERV1	ERV1-1C-LTR_BT	intergenic	.	.	0.00347222	WT	WT	WT	wt	wt	WT	WT	WT	wt	WT	WT	WT	WT	WT	wt	WT	WT	WT	WT	WT	WT	WT	WT	WT	WT	WT	wt	WT	WT	WT	WT	wt	wt	WT	WT	WT	WT	WT	WT	WT
chr23	42830846	42830852	plus	ERVK	BTLTR1B	genic	antisense	ENSBTAG00000054058_42786869_42868903_-	0.0520833	WT	wt	WT	WT	WT	WT	WT	WT	WT	WT	HET	WT	wt	WT	WT	WT	WT	WT	WT	WT	WT	WT	WT	WT	WT	WT	WT	WT	WT	WT	WT	WT	WT	WT	HET	WT	WT	WT	WT	WT
chr23	51183071	51183077	minus	ERVK	BTLTR1B	genic	antisense	ENSBTAG00000012058_51168216_51604000_+	0.0659722	WT	WT	WT	WT	wt	HET	WT	wt	wt	WT	WT	het	WT	WT	HET	WT	WT	wt	WT	HET	HET	WT	het	HET	WT	wt	WT	wt	WT	WT	WT	WT	WT	WT	WT	WT	WT	WT	WT	WT
chr23	6419450	6419465	minus	ERVK	BTLTR1J	genic	sense	ENSBTAG00000014581_6197413_6480455_-	0.260417	WT	HET	WT	WT	HET	WT	WT	WT	WT	WT	het	HET	HET	WT	WT	WT	WT	WT	WT	WT	WT	WT	HET	WT	HET	WT	WT	HET	WT	WT	WT	HET	WT	HET	WT	HET	WT	WT	HET	HOMO
chr24	104581	104586	minus	ERVK	ERV2-1-LTR_BT	intergenic	.	.	0.101399	WT	WT	HET	WT	WT	WT	WT	WT	wt	WT	HET	WT	HET	WT	WT	WT	HET	WT	WT	het	het	WT	WT	WT	WT	WT	WT	WT	WT	WT	WT	WT	WT	WT	WT	WT	WT	WT	.	WT
chr24	12364881	12364888	minus	ERVK	BTLTR1B	intergenic	.	.	0.0868056	HET	WT	WT	WT	WT	WT	WT	WT	WT	WT	WT	WT	wt	WT	WT	WT	WT	WT	WT	WT	WT	WT	WT	WT	WT	WT	WT	wt	WT	WT	wt	WT	HET	WT	WT	WT	HET	WT	WT	WT
chr24	12587262	12587267	minus	ERVK	ERV2-1-LTR_BT	intergenic	.	.	0.131944	WT	WT	wt	HET	WT	WT	HET	HOMO	WT	WT	WT	HET	HET	HOMO	WT	het	HET	WT	het	WT	WT	WT	WT	HET	WT	HET	WT	WT	WT	WT	HET	WT	WT	HET	WT	WT	WT	WT	WT	WT
chr24	13075216	13075224	minus	ERV1	ERV1-1-I_BT	intergenic	.	.	0.445255	het	het	het	het	het	het	het	het	het	het	het	HET	het	WT	het	het	wt	het	het	het	HET	het	het	het	het	WT	het	het	het	het	wt	wt	het	.	HET	het	het	WT	het	het
chr24	17626976	17626981	plus	ERVK	BTLTR1	intergenic	.	.	0.0833333	WT	WT	WT	WT	WT	WT	WT	WT	HET	WT	WT	WT	WT	WT	WT	WT	WT	WT	WT	WT	WT	WT	WT	WT	WT	WT	WT	WT	WT	WT	WT	WT	WT	WT	wt	HET	WT	WT	WT	WT
chr24	22396796	22396810	minus	ERVK	BTLTR1	genic	sense	ENSBTAG00000012307_22130833_22449938_-	0.231343	WT	WT	HET	HET	WT	WT	HET	HET	WT	WT	WT	WT	HET	.	WT	wt	HET	WT	HET	HET	het	HET	WT	het	HET	HET	WT	WT	HET	HET	HET	HET	HET	WT	WT	HET	WT	WT	HET	HET
chr24	22398368	22398374	minus	ERVK	BTLTR1B	genic	sense	ENSBTAG00000012307_22130833_22449938_-	0.0880282	wt	HET	WT	WT	WT	WT	WT	WT	WT	WT	WT	HET	WT	WT	WT	WT	HET	wt	WT	WT	WT	WT	WT	WT	WT	HET	WT	WT	WT	WT	WT	WT	WT	WT	WT	HET	WT	WT	WT	HET
chr24	23248968	23248983	plus	ERVK	BTLTR1J	genic	sense	ENSBTAG00000010299_22850105_23337742_+	0.65625	HET	HOMO	HET	HET	HOMO	HOMO	HET	HET	HOMO	HOMO	het	HOMO	HET	WT	HET	HET	HET	HET	HET	HOMO	HOMO	HET	het	HET	HET	HET	HET	HOMO	het	het	WT	HET	HOMO	HOMO	HET	HOMO	WT	WT	WT	HOMO
chr24	23327688	23327693	minus	ERVK	BTLTR1B	genic	antisense	ENSBTAG00000010299_22850105_23337742_+	0.104895	WT	WT	WT	HET	WT	HET	WT	WT	WT	WT	HET	.	WT	WT	WT	WT	WT	WT	WT	.	HOMO	WT	WT	WT	WT	WT	WT	WT	wt	WT	WT	wt	WT	WT	WT	WT	HET	WT	WT	HET
chr24	27685323	27685326	minus	ERV1	ERV1-1C-LTR_BT	intergenic	.	.	0.00694444	wt	WT	WT	WT	WT	WT	WT	WT	WT	WT	WT	WT	WT	WT	WT	WT	WT	WT	WT	WT	WT	WT	WT	WT	WT	WT	WT	WT	WT	WT	WT	WT	WT	WT	WT	WT	WT	WT	WT	WT
chr24	27884291	27884296	minus	ERVK	BTLTR1B1	intergenic	.	.	0.0138889	WT	WT	WT	WT	WT	wt	WT	WT	WT	WT	WT	WT	WT	WT	WT	WT	HET	WT	WT	WT	WT	WT	WT	WT	WT	HET	WT	WT	WT	WT	WT	WT	WT	WT	WT	WT	WT	WT	WT	WT
chr24	28968580	28968585	minus	ERVK	BTLTR1	intergenic	.	.	0.295139	HET	WT	WT	HET	WT	HET	HET	HOMO	WT	WT	HET	HET	het	HOMO	HET	HET	HOMO	HET	HET	HET	WT	HET	HET	HET	WT	HET	HET	WT	HET	HET	wt	HET	WT	WT	HET	HET	het	HET	HET	WT
chr24	29332767	29332772	plus	ERVK	ERV2-1-LTR_BT	intergenic	.	.	0.00694444	WT	WT	WT	WT	WT	WT	WT	WT	WT	WT	WT	WT	wt	WT	WT	WT	WT	WT	WT	wt	WT	WT	WT	WT	WT	WT	WT	WT	WT	WT	WT	WT	WT	wt	WT	WT	WT	WT	WT	WT
chr24	33344967	33344970	plus	ERV1	ERV1-1-LTR_BT	genic	antisense	ENSBTAG00000008705_33306982_33408139_-	0.0739437	HET	HET	WT	HET	WT	WT	WT	WT	WT	WT	WT	WT	HET	WT	WT	WT	WT	WT	WT	WT	wt	WT	WT	WT	WT	HET	WT	WT	WT	WT	WT	HET	HET	WT	WT	HET	WT	HET	WT	WT
chr24	36814471	36814478	minus	ERVK	ERV2-1-LTR_BT	intergenic	.	.	0.00347222	WT	WT	WT	WT	WT	WT	WT	WT	HET	WT	WT	WT	WT	WT	WT	WT	WT	WT	WT	WT	wt	WT	WT	WT	WT	WT	WT	WT	WT	WT	WT	WT	WT	WT	WT	WT	WT	WT	WT	WT
chr24	37328027	37328034	plus	ERVK	BTLTR1B	genic	antisense	ENSBTAG00000019585_37255784_37379159_-	0.0243056	wt	WT	WT	WT	WT	WT	wt	WT	HET	wt	WT	WT	WT	WT	wt	WT	WT	WT	WT	WT	WT	WT	WT	WT	WT	WT	WT	WT	WT	WT	WT	WT	WT	wt	WT	WT	WT	WT	WT	WT
chr24	4219433	4219438	minus	ERVK	BTLTR1B1	intergenic	.	.	0.00694444	wt	WT	WT	wt	WT	wt	WT	wt	WT	WT	WT	WT	WT	WT	WT	WT	WT	WT	WT	WT	WT	WT	WT	WT	WT	wt	wt	WT	WT	WT	WT	wt	wt	WT	WT	WT	WT	wt	WT	WT
chr24	4492608	4492613	minus	ERVK	BTLTR1	intergenic	.	.	0.197917	WT	HET	WT	WT	WT	HET	WT	WT	WT	WT	WT	HET	wt	HET	WT	WT	WT	HET	wt	WT	HET	WT	WT	WT	WT	WT	WT	wt	WT	WT	WT	HET	WT	HET	WT	HET	HET	WT	WT	HOMO
chr24	50887224	50887229	plus	ERVK	BTLTR1B	intergenic	.	.	0.269231	WT	het	WT	WT	het	WT	WT	WT	WT	WT	WT	wt	WT	HET	het	WT	WT	het	WT	WT	WT	WT	WT	WT	HOMO	WT	WT	HOMO	.	HET	WT	wt	WT	WT	WT	WT	HET	WT	HET	HET
chr24	51434859	51434866	plus	ERVK	ERV2-1-LTR_BT	intergenic	.	.	0.00347222	WT	WT	WT	WT	wt	wt	WT	HET	WT	WT	WT	wt	WT	WT	wt	wt	WT	WT	WT	WT	WT	wt	WT	wt	wt	WT	WT	WT	WT	WT	WT	wt	wt	WT	WT	WT	WT	WT	wt	WT
chr24	51602735	51602741	minus	ERVK	ERV2-1-LTR_BT	intergenic	.	.	0.0277778	WT	WT	WT	WT	WT	WT	WT	WT	WT	WT	WT	HET	WT	WT	WT	WT	WT	WT	WT	WT	WT	wt	WT	wt	WT	WT	HET	WT	WT	WT	WT	WT	WT	WT	WT	WT	WT	WT	WT	WT
chr24	52603333	52603338	minus	ERVK	ERV2-1-LTR_BT	genic	antisense	ENSBTAG00000048378_52200944_53036688_+	0.0277778	WT	WT	WT	WT	WT	WT	WT	WT	WT	WT	WT	WT	WT	WT	wt	WT	WT	WT	WT	WT	WT	WT	WT	WT	WT	WT	WT	WT	WT	WT	WT	WT	WT	HET	WT	WT	WT	WT	WT	WT
chr24	52692105	52692110	minus	ERVK	BTLTR1B	genic	antisense	ENSBTAG00000048378_52200944_53036688_+	0.00347222	WT	WT	WT	WT	WT	WT	WT	WT	WT	WT	WT	WT	WT	WT	WT	WT	wt	WT	WT	WT	WT	WT	WT	WT	WT	WT	WT	WT	WT	WT	WT	WT	WT	WT	WT	WT	WT	WT	WT	WT
chr24	59821998	59822004	minus	ERVK	BTLTR1B	intergenic	.	.	0.42446	WT	HET	HOMO	HOMO	HET	HET	HET	HET	WT	HOMO	HET	HET	WT	HET	WT	HET	HET	HET	HOMO	HET	.	HOMO	HET	.	HET	WT	HET	WT	HET	HET	HOMO	HET	HET	HET	HET	HET	HET	HOMO	HOMO	HOMO
chr24	60506555	60506562	plus	ERVK	BTLTR1B	genic	antisense	ENSBTAG00000016663_60492609_60601514_-	0.545775	het	HET	HOMO	HOMO	HOMO	HET	HET	HET	WT	HOMO	HOMO	HET	het	HET	HET	HOMO	het	HET	HET	het	HET	HOMO	het	HET	HOMO	HOMO	het	HOMO	HOMO	HOMO	het	WT	HOMO	HOMO	HET	HET	HET	HOMO	HOMO	HOMO
chr24	61905891	61905896	plus	ERVK	ERV2-3-LTR_BT	intergenic	.	.	0.031746	WT	WT	OUTLIER	WT	OUTLIER	WT	WT	WT	OUTLIER	WT	WT	WT	WT	WT	OUTLIER	WT	WT	wt	wt	WT	WT	WT	WT	WT	WT	HET	HET	WT	OUTLIER	OUTLIER	HET	HET	OUTLIER	WT	WT	WT	OUTLIER	OUTLIER	WT	WT
chr24	61933170	61933176	minus	ERVK	BTLTR1	genic	sense	ENSBTAG00000048720_61926351_61935647_-	0.373239	het	WT	HOMO	HET	HOMO	HET	HET	HET	HOMO	WT	WT	WT	WT	HET	HOMO	het	WT	HET	WT	het	WT	HET	WT	HET	HET	HET	WT	het	HOMO	HOMO	HET	WT	HOMO	WT	HET	HET	HOMO	HOMO	HET	HET
chr24	8424374	8424379	plus	ERVK	BTLTR1B1	intergenic	.	.	0.0833333	WT	HET	WT	HET	WT	WT	HET	HET	WT	WT	WT	HET	WT	HOMO	WT	WT	HET	WT	HET	WT	WT	WT	WT	HET	WT	WT	WT	WT	WT	WT	wt	WT	WT	HET	WT	WT	WT	WT	WT	WT
chr25	10011118	10011123	minus	ERVK	BTLTR1B	intergenic	.	.	0.0729167	WT	WT	WT	WT	WT	wt	HET	WT	HET	WT	WT	WT	WT	WT	WT	WT	WT	WT	WT	WT	WT	WT	WT	WT	WT	WT	WT	wt	wt	WT	WT	WT	WT	WT	WT	WT	WT	HET	WT	WT
chr25	11569347	11569352	plus	ERVK	BTLTR1B	intergenic	.	.	0.234266	WT	het	WT	WT	het	WT	het	WT	het	HOMO	WT	WT	WT	wt	WT	het	het	het	WT	WT	WT	WT	WT	het	wt	het	HOMO	WT	WT	wt	het	het	het	WT	WT	het	WT	het	WT	het
chr25	14172250	14172252	plus	ERVK	BTLTR1	genic	antisense	ENSBTAG00000015988_14124964_14252413_-	0.152778	WT	WT	WT	het	HET	HET	HET	het	WT	WT	HET	WT	HET	WT	HET	WT	HET	WT	WT	wt	WT	WT	HET	HET	WT	WT	wt	WT	WT	WT	HET	WT	WT	WT	WT	WT	HET	WT	HET	WT
chr25	15609786	15609800	plus	ERV1	ERV1-2C-LTR_BT	genic	sense	ENSBTAG00000005523_15541403_15887474_+	0.00347222	WT	WT	WT	WT	WT	WT	WT	WT	WT	WT	WT	HET	WT	WT	WT	WT	WT	WT	WT	WT	WT	WT	WT	WT	WT	WT	WT	WT	WT	WT	WT	WT	WT	WT	WT	WT	WT	wt	WT	WT
chr25	16810476	16810482	plus	ERVK	BTLTR1B	intergenic	.	.	0.100694	WT	WT	WT	het	HET	HET	het	HET	WT	HET	HET	WT	WT	WT	WT	WT	HET	WT	WT	WT	WT	WT	WT	HOMO	WT	WT	HET	WT	WT	WT	WT	WT	WT	WT	WT	WT	WT	HET	WT	WT
chr25	19694624	19694629	minus	ERVK	ERV2-1-LTR_BT	genic	antisense	ENSBTAG00000008188_19694092_19769282_+	0.00694444	WT	WT	WT	wt	WT	WT	WT	WT	WT	WT	WT	WT	WT	WT	WT	WT	WT	WT	WT	wt	WT	WT	WT	HET	wt	WT	wt	WT	WT	WT	wt	WT	WT	WT	WT	WT	WT	WT	WT	WT
chr25	20225380	20225387	minus	ERVK	ERV2-1-LTR_BT	genic	antisense	ENSBTAG00000018870_20165984_20233744_+	0.166667	WT	WT	WT	WT	WT	HET	WT	HET	HET	WT	wt	HET	HOMO	HET	WT	WT	WT	HET	HOMO	het	HET	WT	WT	wt	WT	WT	wt	HET	WT	HET	WT	HET	HET	WT	WT	WT	WT	WT	HET	WT
chr25	21317134	21317139	minus	ERVK	BTLTR1	genic	antisense	ENSBTAG00000006410_21293320_21322278_+	0.125	WT	HET	WT	HET	WT	WT	WT	WT	WT	WT	WT	WT	WT	WT	WT	WT	WT	WT	WT	WT	WT	WT	WT	wt	WT	HET	WT	WT	WT	WT	WT	WT	WT	WT	WT	WT	WT	het	WT	het
chr25	36536438	36536444	minus	ERVK	BTLTR1B	genic	sense	ENSBTAG00000049666_36530341_36569035_-	0.0972222	WT	HET	WT	HET	WT	WT	WT	HET	WT	WT	WT	WT	WT	WT	WT	WT	WT	het	WT	HET	HET	WT	WT	WT	WT	WT	WT	WT	WT	WT	WT	WT	WT	WT	WT	WT	WT	HET	WT	WT
chr25	36730681	36730688	plus	ERVK	BTLTR1	genic	antisense	ENSBTAG00000054260_36710741_36759920_-	0.173611	HET	WT	WT	WT	HET	WT	wt	WT	WT	HET	HET	WT	WT	wt	HET	WT	HET	HET	wt	WT	WT	WT	WT	WT	WT	HET	HET	WT	WT	WT	WT	WT	WT	wt	WT	WT	HET	WT	WT	het
chr25	36731854	36731859	minus	ERVK	ERV2-1-LTR_BT	genic	sense	ENSBTAG00000054260_36710741_36759920_-	0.375	HET	WT	HOMO	WT	HOMO	WT	WT	WT	WT	HOMO	HET	WT	WT	WT	HOMO	HET	HET	het	WT	HET	WT	WT	HET	WT	WT	HET	HOMO	WT	WT	WT	WT	WT	WT	HET	HET	WT	HET	WT	HET	HOMO
chr25	36759517	36759524	plus	ERVK	BTLTR1B	genic	antisense	ENSBTAG00000054260_36710741_36759920_-	0.328358	HET	WT	HOMO	WT	.	WT	WT	WT	WT	.	HET	WT	WT	WT	HOMO	HET	HET	HET	WT	HET	WT	WT	HET	WT	WT	HET	HOMO	WT	WT	WT	WT	WT	WT	het	het	WT	HET	WT	HET	.
chr25	39790253	39790259	plus	ERVK	BTLTR1	genic	antisense	ENSBTAG00000004035_39452546_40061787_-	0.0277778	WT	WT	WT	WT	WT	WT	WT	WT	WT	WT	WT	WT	WT	WT	HET	WT	WT	WT	WT	WT	WT	WT	HET	WT	WT	WT	WT	WT	WT	WT	WT	WT	WT	wt	WT	WT	WT	WT	WT	WT
chr25	41035031	41035036	plus	ERVK	BTLTR1B	genic	sense	ENSBTAG00000002474_40984697_41222673_+	0.223404	HET	HET	WT	WT	WT	WT	het	WT	het	het	wt	WT	HET	WT	WT	WT	WT	HET	WT	WT	WT	WT	WT	het	WT	HOMO	WT	WT	WT	WT	WT	.	WT	WT	WT	WT	HOMO	het	WT	het
chr25	5675706	5675719	plus	ERV1	MER31-int	intergenic	.	.	0.253571	HET	HET	HET	WT	HET	WT	WT	HET	WT	WT	WT	WT	wt	WT	WT	HET	HET	HET	WT	WT	WT	WT	WT	WT	WT	wt	HET	WT	WT	WT	HET	HET	WT	het	WT	wt	HET	WT	het	het
chr25	5796468	5796474	minus	ERVK	ERV2-1-LTR_BT	intergenic	.	.	0.0277778	WT	WT	WT	WT	WT	WT	wt	WT	WT	WT	WT	WT	WT	WT	WT	WT	WT	WT	WT	WT	WT	HET	WT	WT	WT	WT	WT	WT	het	WT	WT	WT	HET	wt	WT	WT	WT	WT	WT	WT
chr25	6358412	6358413	minus	ERV1	LTR1_BT	intergenic	.	.	0.395833	WT	HET	het	WT	HOMO	WT	HET	WT	HET	HET	het	WT	WT	HET	HET	het	WT	WT	WT	WT	het	het	HET	HET	HET	WT	het	HOMO	het	HET	HOMO	HET	HET	het	HET	HET	WT	HOMO	HET	HET
chr25	6408105	6408112	minus	ERVK	BTLTR1	intergenic	.	.	0.0729167	WT	WT	WT	WT	WT	HET	WT	wt	WT	WT	WT	WT	HET	WT	HET	WT	WT	wt	WT	WT	WT	WT	HET	WT	WT	WT	WT	WT	WT	WT	WT	WT	WT	WT	WT	WT	WT	WT	WT	WT
chr26	11698147	11698152	minus	ERVK	ERV2-1-LTR_BT	intergenic	.	.	0.145833	WT	WT	WT	HET	WT	HET	HET	HET	HET	WT	het	HET	HET	HET	WT	WT	HET	WT	HET	het	HOMO	WT	WT	het	WT	WT	WT	WT	wt	WT	WT	WT	WT	WT	WT	WT	WT	WT	WT	WT
chr26	11754411	11754415	minus	ERV1	ERV1-1C-LTR_BT	intergenic	.	.	0.0173611	HET	WT	WT	WT	WT	WT	WT	WT	WT	WT	WT	WT	WT	WT	WT	WT	WT	WT	WT	WT	WT	WT	WT	WT	WT	WT	WT	WT	WT	WT	WT	WT	WT	WT	WT	WT	WT	WT	WT	WT
chr26	1227041	1227044	minus	ERVK	BTLTR1J	intergenic	.	.	0.0763889	WT	WT	WT	WT	WT	WT	WT	WT	HET	WT	WT	WT	WT	HET	wt	WT	WT	WT	WT	WT	HET	WT	WT	WT	WT	WT	WT	WT	WT	WT	WT	WT	WT	HET	WT	WT	WT	WT	WT	WT
chr26	12490508	12490515	plus	ERVK	ERV2-1-LTR_BT	intergenic	.	.	0.0347222	WT	WT	WT	WT	WT	WT	WT	WT	WT	WT	WT	WT	WT	WT	WT	WT	WT	WT	WT	WT	WT	WT	WT	HET	WT	WT	WT	WT	WT	WT	WT	WT	WT	het	WT	WT	WT	WT	WT	WT
chr26	14273261	14273268	minus	ERV1	ERV1-1-I_BT	genic	antisense	ENSBTAG00000021116_14225044_14401744_+	0.0763889	HET	HET	WT	WT	WT	WT	HET	WT	WT	WT	WT	WT	WT	WT	WT	WT	WT	WT	WT	WT	WT	wt	WT	WT	WT	WT	wt	WT	WT	WT	WT	WT	WT	WT	WT	WT	HET	wt	WT	WT
chr26	16073640	16073645	minus	ERVK	ERV2-1-LTR_BT	intergenic	.	.	0.118056	WT	WT	WT	WT	WT	WT	HET	WT	HET	WT	WT	WT	HET	HET	WT	WT	WT	WT	WT	WT	WT	WT	WT	WT	WT	WT	wt	WT	WT	WT	WT	WT	WT	WT	WT	WT	WT	WT	WT	HET
chr26	27463867	27463874	minus	ERVK	BTLTR1	intergenic	.	.	0.0868056	WT	WT	WT	WT	WT	wt	WT	WT	HET	WT	WT	WT	WT	WT	HET	WT	WT	HET	WT	WT	WT	WT	HET	WT	WT	WT	WT	WT	WT	WT	WT	HET	WT	WT	WT	HET	HET	HET	WT	WT
chr26	28506292	28506303	minus	ERVK	BTLTR1J	intergenic	.	.	0.861702	HOMO	HOMO	HOMO	HOMO	HOMO	HOMO	HOMO	HOMO	HET	HOMO	HOMO	HOMO	HOMO	HOMO	het	HOMO	HOMO	HOMO	HOMO	HOMO	HOMO	HOMO	het	HOMO	HOMO	HOMO	HOMO	HOMO	HOMO	HOMO	HOMO	HET	HOMO	HOMO	HOMO	HET	WT	HET	HOMO	HOMO
chr26	3134025	3134031	plus	ERVK	BTLTR1	intergenic	.	.	0.00347222	WT	WT	WT	WT	WT	WT	WT	WT	WT	WT	WT	WT	WT	WT	WT	WT	WT	HET	WT	WT	WT	WT	WT	WT	WT	WT	WT	wt	WT	WT	WT	WT	WT	WT	WT	wt	WT	WT	WT	WT
chr26	36041980	36041987	plus	ERVK	BTLTR1J	genic	sense	ENSBTAG00000017709_35537128_36348728_+	0.232639	WT	WT	WT	HET	WT	HOMO	HET	HOMO	HET	WT	HET	HET	het	HET	HET	HET	HET	WT	HET	HET	HET	HET	HET	HET	WT	WT	WT	WT	WT	WT	WT	WT	HET	WT	WT	WT	HOMO	HET	WT	WT
chr26	36996373	36996379	minus	ERVK	BTLTR1	genic	antisense	ENSBTAG00000052800_36990938_37008905_+	0.0138889	WT	WT	WT	WT	WT	WT	WT	WT	WT	WT	WT	WT	WT	WT	HET	WT	WT	WT	WT	WT	WT	WT	HET	WT	WT	WT	WT	WT	WT	WT	WT	WT	WT	WT	WT	WT	WT	WT	WT	WT
chr26	40221650	40221652	minus	ERVK	BTLTR1F	intergenic	.	.	0.0798611	WT	WT	WT	WT	WT	WT	WT	WT	WT	WT	WT	WT	WT	WT	WT	WT	WT	WT	WT	WT	HET	WT	WT	WT	WT	WT	WT	WT	WT	WT	WT	HET	WT	WT	WT	HET	WT	WT	WT	WT
chr26	4289151	4289161	plus	ERVK	BTLTR1J	intergenic	.	.	0.211679	HET	HET	HET	WT	HET	WT	WT	HET	WT	het	WT	WT	WT	HET	HET	WT	WT	HET	HET	WT	HET	WT	HET	HET	WT	WT	WT	HET	HET	HET	WT	WT	WT	.	WT	WT	HET	WT	wt	HET
chr26	50068003	50068008	plus	ERVK	BTLTR1B	intergenic	.	.	0.03125	WT	wt	WT	WT	WT	WT	WT	WT	HET	wt	WT	WT	WT	WT	WT	WT	WT	WT	WT	WT	WT	WT	WT	WT	WT	WT	WT	WT	WT	WT	wt	WT	WT	WT	WT	WT	WT	WT	WT	WT
chr26	50553587	50553592	minus	ERVK	BTLTR1	intergenic	.	.	0.338028	HET	HET	wt	WT	WT	wt	WT	WT	.	WT	HET	HET	HET	het	WT	HET	WT	WT	WT	HET	WT	HET	WT	HET	WT	WT	HET	WT	HET	HET	WT	HET	wt	HET	HET	het	HET	HET	WT	HOMO
chr26	51745307	51745312	minus	ERVK	ERV2-1-LTR_BT	genic	antisense	ENSBTAG00000000951_51737604_51822703_+	0.0381944	WT	WT	WT	WT	WT	WT	WT	WT	wt	wt	WT	WT	WT	WT	WT	WT	WT	WT	WT	WT	WT	wt	WT	WT	WT	het	WT	WT	WT	WT	WT	WT	WT	WT	WT	het	WT	WT	WT	WT
chr26	5515008	5515013	minus	ERVK	BTLTR1	genic	antisense	ENSBTAG00000045905_4657603_5569857_+	0.138889	HET	WT	wt	WT	WT	WT	WT	WT	WT	WT	WT	wt	WT	WT	WT	HET	WT	WT	WT	WT	WT	WT	WT	WT	WT	WT	WT	WT	HET	HET	HOMO	WT	HOMO	HET	het	WT	wt	het	WT	HET
chr27	11242009	11242018	minus	ERVK	BTLTR1B	intergenic	.	.	0.447552	WT	HOMO	WT	HOMO	HOMO	HOMO	HET	WT	WT	HOMO	WT	HOMO	HET	HET	HET	HOMO	HET	HOMO	WT	HOMO	HET	HET	HET	HOMO	.	HET	HOMO	HET	het	HET	HET	HET	WT	HET	HET	WT	het	HOMO	HET	HET
chr27	13796259	13796264	plus	ERVK	BTLTR1	intergenic	.	.	0.297203	het	HET	HOMO	WT	WT	WT	WT	WT	HET	HET	WT	HET	HET	WT	WT	.	HET	HET	het	WT	HET	WT	HET	WT	HET	HET	WT	WT	WT	HET	WT	wt	WT	HET	WT	WT	HET	HET	HET	HET
chr27	15108672	15108677	plus	ERVK	ERV2-1-LTR_BT	genic	sense	ENSBTAG00000018863_15073007_15119509_+/ENSBTAG00000004344_15078089_15243974_-	0.128472	WT	WT	WT	WT	WT	HET	WT	HET	wt	het	wt	WT	WT	wt	WT	WT	WT	WT	WT	WT	WT	WT	WT	WT	wt	HET	WT	HET	WT	WT	HET	WT	HET	WT	WT	WT	HET	WT	WT	HET
chr27	16341391	16341392	minus	ERV1	ALTR2B1_BT	intergenic	.	.	0.182482	HET	HET	het	WT	WT	WT	WT	WT	.	WT	HET	WT	HET	WT	WT	WT	HET	HET	WT	WT	WT	WT	WT	HET	wt	WT	HET	WT	WT	WT	WT	HET	WT	WT	.	HET	WT	WT	HOMO	HET
chr27	17322279	17322285	minus	ERVK	BTLTR1	genic	sense	ENSBTAG00000049149_17260791_17397347_-	0.0243056	WT	WT	WT	WT	WT	WT	WT	WT	WT	WT	WT	WT	WT	WT	WT	WT	WT	WT	WT	WT	WT	WT	WT	WT	WT	WT	WT	WT	WT	WT	WT	WT	WT	WT	WT	WT	WT	WT	WT	WT
chr27	18053212	18053217	minus	ERVK	ERV2-1-LTR_BT	intergenic	.	.	0.383803	WT	wt	WT	HET	HOMO	HET	HET	HET	HOMO	HOMO	wt	WT	WT	WT	HET	.	HOMO	WT	HET	HET	HET	HOMO	HET	wt	HOMO	.	HET	HET	HOMO	HOMO	HET	HET	HET	HET	HET	HET	WT	HET	HET	HET
chr27	18602138	18602139	plus	ERV1	ERV1-1-I_BT	intergenic	.	.	0.0173611	WT	WT	WT	WT	WT	WT	WT	WT	WT	WT	WT	WT	WT	WT	WT	WT	WT	WT	WT	WT	WT	WT	WT	WT	WT	WT	WT	WT	WT	wt	WT	WT	WT	WT	WT	WT	WT	WT	WT	WT
chr27	2070911	2070916	plus	ERVK	ERV2-1-LTR_BT	intergenic	.	.	0.166667	HOMO	wt	WT	WT	WT	WT	WT	WT	WT	HET	WT	wt	WT	WT	WT	WT	WT	WT	WT	WT	WT	HET	WT	WT	WT	HET	WT	WT	HET	HET	WT	WT	HET	WT	WT	WT	wt	WT	WT	HET
chr27	20847447	20847452	plus	ERVK	ERV2-1-LTR_BT	intergenic	.	.	0.0694444	WT	WT	WT	WT	WT	WT	WT	HET	WT	WT	WT	WT	HET	WT	WT	WT	WT	WT	WT	WT	WT	WT	WT	WT	wt	WT	WT	HET	WT	WT	HET	WT	HET	WT	HET	WT	HET	WT	WT	HET
chr27	30183073	30183078	plus	ERVK	BTLTR1	intergenic	.	.	0.0208333	WT	WT	WT	wt	WT	WT	WT	WT	WT	WT	wt	WT	WT	WT	WT	WT	WT	WT	WT	WT	wt	WT	WT	WT	wt	WT	WT	WT	WT	WT	WT	WT	WT	WT	WT	WT	WT	WT	WT	WT
chr27	31980428	31980432	plus	ERV1	ERV1-1C-LTR_BT	intergenic	.	.	0.222222	WT	WT	WT	WT	WT	WT	WT	HET	WT	WT	HET	HET	WT	WT	het	wt	WT	HET	WT	WT	het	WT	WT	WT	het	WT	het	WT	WT	WT	WT	WT	WT	WT	WT	wt	HET	wt	het	WT
chr27	32482291	32482303	minus	ERV1	MER90	intergenic	.	.	0.274809	HET	HET	HET	WT	HET	WT	WT	WT	WT	HET	HET	WT	WT	WT	HET	het	WT	HET	HET	WT	WT	WT	HET	HET	WT	HET	HET	wt	wt	WT	WT	WT	WT	HET	WT	HET	HET	HET	HET	HET
chr27	35844258	35844265	plus	ERVK	ERV2-1-LTR_BT	genic	antisense	ENSBTAG00000017420_35579543_35955896_-	0.0625	WT	WT	WT	WT	WT	WT	WT	WT	het	WT	WT	HET	WT	WT	WT	WT	WT	WT	WT	WT	WT	WT	WT	WT	HET	WT	WT	WT	WT	WT	WT	HET	WT	WT	WT	WT	WT	WT	WT	WT
chr27	38223660	38223669	minus	ERVK	BTLTR1	genic	antisense	ENSBTAG00000004613_37958250_38233860_+	0.0555556	wt	WT	wt	WT	HET	WT	WT	HET	HET	WT	WT	WT	het	WT	WT	WT	WT	WT	WT	WT	wt	WT	WT	WT	WT	WT	WT	WT	WT	WT	het	WT	WT	WT	het	WT	wt	HOMO	WT	HET
chr27	38386770	38386775	plus	ERVK	BTLTR1	intergenic	.	.	0.310714	HET	.	WT	WT	WT	WT	HET	HET	het	het	HET	WT	WT	het	HET	HOMO	WT	WT	WT	WT	het	het	het	WT	WT	WT	het	het	WT	het	HET	WT	het	.	HET	wt	HOMO	WT	HET	WT
chr27	38525052	38525057	minus	ERVK	BTLTR1B	intergenic	.	.	0.0104167	WT	het	wt	WT	WT	WT	WT	WT	WT	WT	WT	WT	wt	WT	WT	WT	WT	WT	WT	WT	WT	WT	WT	WT	WT	WT	WT	WT	WT	WT	WT	WT	WT	WT	WT	WT	WT	WT	WT	wt
chr27	39789997	39789999	plus	ERVK	BTLTR1	intergenic	.	.	0.532143	WT	HOMO	WT	WT	HET	WT	HET	HET	HOMO	HET	HET	HET	HET	WT	het	HET	HET	HOMO	HET	WT	het	WT	HET	HET	HET	HET	HET	WT	WT	WT	HET	HET	WT	HET	het	HET	HET	HOMO	HOMO	HOMO
chr27	42319534	42319548	plus	ERV1	ERV1-1-LTR_BT	intergenic	.	.	0.570423	HOMO	WT	HOMO	HOMO	het	HET	het	HOMO	HET	HOMO	HET	HET	het	HOMO	HET	HET	het	HET	HOMO	HET	het	HOMO	.	HOMO	HET	HOMO	het	HOMO	HOMO	HOMO	het	HOMO	HOMO	HET	HOMO	HOMO	HET	WT	WT	WT
chr27	4374872	4374878	plus	ERVK	ERV2-1-LTR_BT	intergenic	.	.	0.0208333	WT	WT	WT	WT	wt	WT	WT	WT	WT	HET	WT	WT	WT	WT	WT	WT	WT	WT	WT	WT	WT	WT	WT	WT	WT	HET	WT	WT	WT	WT	WT	WT	WT	WT	WT	WT	WT	WT	WT	WT
chr28	10011361	10011366	minus	ERVK	BTLTR1	genic	antisense	ENSBTAG00000022886_9910803_10517659_+	0.114583	WT	WT	WT	HET	HET	WT	WT	HET	WT	WT	WT	wt	WT	WT	WT	WT	WT	WT	WT	HET	WT	WT	WT	HET	WT	WT	WT	WT	WT	WT	WT	WT	wt	WT	HET	WT	WT	WT	WT	WT
chr28	12056880	12056885	plus	ERVK	BTLTR1	intergenic	.	.	0.00347222	WT	WT	WT	WT	WT	WT	WT	WT	WT	wt	WT	WT	WT	WT	WT	WT	WT	WT	WT	WT	WT	WT	WT	WT	WT	wt	WT	WT	WT	wt	WT	WT	WT	WT	WT	WT	WT	WT	WT	WT
chr28	17071854	17071869	plus	ERV1	ERV1-1-I_BT	intergenic	.	.	0.0243056	wt	WT	WT	WT	WT	WT	wt	WT	WT	WT	WT	wt	WT	WT	WT	WT	WT	WT	WT	WT	WT	WT	WT	WT	WT	WT	WT	WT	WT	WT	WT	WT	WT	HET	WT	WT	WT	WT	WT	WT
chr28	17078918	17078922	plus	ERVK	ERV2-1-LTR_BT	intergenic	.	.	0.0208333	WT	WT	WT	WT	WT	WT	WT	WT	WT	WT	WT	WT	WT	WT	WT	WT	WT	WT	WT	WT	wt	wt	WT	WT	HET	WT	wt	WT	WT	WT	WT	WT	wt	WT	WT	wt	WT	WT	WT	wt
chr28	17256255	17256262	plus	ERVK	ERV2-1-LTR_BT	intergenic	.	.	0.197917	WT	WT	WT	HET	WT	WT	HET	WT	WT	WT	HET	HET	HET	HOMO	WT	wt	HET	WT	het	WT	HET	HET	WT	WT	HET	het	HET	HET	HET	HET	HET	HET	HET	WT	WT	WT	WT	HET	WT	WT
chr28	1728062	1728067	plus	ERVK	BTLTR1	intergenic	.	.	0.0104167	WT	wt	WT	WT	WT	WT	WT	WT	WT	WT	WT	WT	WT	WT	WT	WT	WT	wt	WT	WT	WT	WT	WT	WT	WT	WT	WT	wt	wt	WT	WT	WT	WT	WT	WT	WT	wt	WT	wt	WT
chr28	17491760	17491766	plus	ERVK	ERV2-1-LTR_BT	intergenic	.	.	0.0208333	WT	WT	WT	WT	WT	wt	WT	WT	WT	WT	WT	WT	WT	WT	WT	WT	WT	WT	WT	WT	WT	WT	WT	WT	WT	WT	WT	WT	WT	WT	WT	WT	WT	WT	WT	WT	WT	WT	WT	WT
chr28	1929649	1929655	plus	ERVK	BTLTR1B	intergenic	.	.	0.0104167	WT	WT	WT	WT	WT	WT	WT	WT	WT	WT	WT	WT	WT	WT	WT	WT	WT	WT	WT	WT	WT	WT	WT	WT	WT	WT	WT	WT	WT	WT	WT	WT	WT	WT	WT	WT	WT	WT	WT	WT
chr28	21403026	21403028	minus	ERVK	BTLTR1	intergenic	.	.	0.416667	WT	het	het	HET	het	het	HET	het	HET	het	HET	HET	het	WT	WT	het	HET	het	WT	het	HET	wt	HET	HET	WT	het	het	HET	het	HET	WT	WT	HET	HET	HET	HET	het	HET	het	het
chr28	22590970	22590977	minus	ERVK	BTLTR1B	genic	sense	ENSBTAG00000045699_22282909_24121400_-	0.246528	WT	WT	HET	HET	WT	WT	HET	HET	WT	wt	HET	HET	HET	HOMO	HET	WT	HET	WT	HET	WT	HOMO	HET	WT	WT	HET	HOMO	HET	HET	WT	HET	HET	WT	HET	WT	WT	WT	WT	HET	HET	HET
chr28	24939022	24939027	plus	ERVK	ERV2-1-LTR_BT	genic	sense	ENSBTAG00000037756_24918286_25035716_+	0.00347222	WT	wt	WT	WT	WT	WT	WT	WT	WT	WT	WT	WT	WT	WT	WT	HET	WT	WT	WT	WT	WT	WT	WT	WT	WT	WT	WT	WT	WT	WT	WT	WT	WT	WT	WT	WT	WT	WT	WT	WT
chr28	2578760	2578765	plus	ERVK	BTLTR1	intergenic	.	.	0.0104167	WT	WT	WT	WT	WT	WT	WT	WT	WT	WT	WT	wt	WT	WT	WT	WT	WT	WT	WT	WT	WT	WT	WT	WT	WT	WT	wt	WT	WT	WT	WT	WT	WT	WT	WT	WT	WT	WT	WT	WT
chr28	26766916	26766929	plus	ERV1	MER87B_BT	intergenic	.	.	0.118056	HET	WT	WT	WT	WT	HET	WT	HET	HOMO	WT	WT	WT	WT	WT	WT	WT	WT	HET	HET	HET	WT	WT	WT	HOMO	WT	HET	WT	wt	WT	WT	WT	WT	WT	wt	WT	WT	HET	HET	WT	WT
chr28	34518494	34518503	plus	ERVK	BTLTR1B	intergenic	.	.	0.0590278	het	WT	WT	wt	WT	wt	WT	wt	WT	WT	WT	WT	WT	WT	wt	wt	WT	wt	WT	WT	WT	HET	WT	WT	wt	WT	wt	WT	het	WT	WT	WT	WT	wt	WT	WT	wt	wt	WT	WT
chr28	36398810	36398815	plus	ERVK	BTLTR1B1	intergenic	.	.	0.192593	.	wt	het	wt	het	wt	wt	wt	HET	.	WT	het	het	WT	WT	het	WT	het	WT	WT	het	wt	HET	wt	.	WT	HET	wt	.	WT	.	HET	WT	WT	WT	WT	het	het	WT	HET
chr28	38654514	38654522	plus	ERVK	BTLTR1B	intergenic	.	.	0.132143	wt	wt	het	wt	wt	wt	wt	wt	wt	het	WT	WT	wt	WT	wt	WT	WT	het	WT	wt	wt	het	wt	wt	wt	WT	wt	WT	HET	wt	het	wt	WT	wt	HET	wt	wt	wt	het	wt
chr28	40825260	40825265	minus	ERVK	BTLTR1	genic	sense	ENSBTAG00000019623_40404330_41087444_-	0.0559441	WT	wt	WT	WT	HET	WT	WT	WT	HET	HET	WT	WT	WT	WT	WT	HET	WT	WT	WT	WT	WT	WT	HET	WT	het	WT	wt	WT	HET	WT	WT	HET	WT	WT	WT	WT	.	WT	WT	WT
chr28	43174957	43174963	minus	ERV1	ERV1-1C-LTR_BT	genic	antisense	ENSBTAG00000023028_43020182_43268260_+	0.34058	HET	WT	het	HET	WT	HET	WT	HET	WT	HET	het	HET	HET	.	het	HET	HET	HET	WT	WT	.	HET	HET	het	HET	HET	het	het	wt	HET	HET	HET	HET	het	HET	HET	WT	WT	HET	WT
chr28	44725630	44725636	plus	ERVK	BTLTR1B	intergenic	.	.	0.00347222	wt	WT	WT	WT	WT	wt	WT	WT	WT	WT	WT	WT	WT	WT	WT	WT	WT	WT	WT	wt	wt	WT	WT	WT	WT	wt	WT	WT	WT	WT	WT	wt	WT	WT	WT	WT	WT	WT	WT	WT
chr28	45129164	45129170	minus	ERVK	BTLTR1B	intergenic	.	.	0.159722	HET	HET	wt	wt	het	wt	wt	WT	wt	WT	wt	WT	het	WT	WT	het	wt	WT	HET	WT	WT	HET	wt	WT	WT	wt	het	WT	HET	het	wt	WT	het	WT	WT	WT	WT	WT	wt	HET
chr28	4837301	4837306	plus	ERVK	BTLTR1	genic	sense	ENSBTAG00000050839_4454729_4869058_+	0.0243056	WT	WT	WT	WT	WT	wt	WT	WT	WT	WT	WT	WT	WT	WT	WT	WT	WT	wt	WT	WT	WT	WT	WT	WT	WT	WT	WT	WT	WT	WT	WT	WT	WT	WT	WT	WT	WT	wt	WT	WT
chr28	5885105	5885110	plus	ERVK	BTLTR1	genic	antisense	ENSBTAG00000000535_5877005_6186839_-	0.0104167	WT	WT	WT	WT	WT	WT	WT	WT	WT	wt	WT	wt	WT	WT	WT	WT	WT	WT	WT	WT	WT	wt	WT	WT	WT	WT	WT	WT	WT	WT	WT	WT	WT	WT	WT	WT	WT	WT	WT	WT
chr28	7174346	7174351	plus	ERVK	BTLTR1B	intergenic	.	.	0.361111	HET	WT	HET	HET	HET	WT	HET	HET	WT	WT	HET	WT	HET	WT	HET	WT	WT	HET	HET	WT	HET	WT	het	HET	HET	HET	WT	WT	WT	WT	HET	WT	WT	HET	HOMO	HOMO	WT	HET	HET	WT
chr28	7873364	7873378	plus	ERVL_MaLR	MLT1G	intergenic	.	.	0.18705	WT	WT	WT	WT	WT	WT	WT	WT	HET	WT	HET	WT	HET	WT	HET	WT	WT	.	HET	WT	WT	WT	HET	WT	WT	WT	WT	WT	WT	WT	WT	WT	WT	HET	HET	WT	WT	HET	HET	HET
chr28	946164	946171	plus	ERVK	BTLTR1B	intergenic	.	.	0.0902778	het	WT	WT	WT	WT	wt	WT	WT	WT	WT	WT	WT	WT	HET	WT	WT	wt	WT	WT	WT	WT	HET	WT	WT	WT	WT	wt	WT	HET	WT	WT	WT	WT	het	WT	WT	WT	WT	WT	wt
chr29	11452001	11452006	minus	ERVK	BTLTR1	genic	antisense	ENSBTAG00000027868_11312721_12251182_+	0.204861	HET	WT	WT	het	HET	WT	WT	HET	WT	WT	WT	HET	WT	WT	HET	het	WT	WT	HET	wt	HET	WT	wt	WT	WT	HET	WT	HET	WT	WT	WT	WT	HET	WT	WT	HET	WT	WT	wt	wt
chr29	12366825	12366830	minus	ERVK	BTLTR1	intergenic	.	.	0.895833	HET	HOMO	HOMO	HOMO	HET	HOMO	HOMO	HOMO	HOMO	HOMO	HOMO	HOMO	HOMO	HOMO	HET	HOMO	HOMO	HOMO	HOMO	HOMO	HOMO	HOMO	HOMO	HOMO	HOMO	HOMO	HOMO	HET	HOMO	HOMO	HOMO	HOMO	HET	HOMO	HOMO	het	HOMO	HOMO	HOMO	HOMO
chr29	12459602	12459616	minus	ERVL_MaLR	MLT1G-int	genic	sense	ENSBTAG00000001391_12412710_12472521_-	0.673759	HET	HOMO	HOMO	HET	HET	HET	HET	WT	HET	HOMO	HET	HET	HOMO	WT	HOMO	HOMO	het	HOMO	HET	HET	HET	HET	HET	HET	HET	het	HOMO	HOMO	HET	WT	HET	HOMO	HET	HET	HOMO	HET	HOMO	HOMO	HOMO	HOMO
chr29	18933944	18933951	minus	ERVK	ERV2-1-LTR_BT	intergenic	.	.	0.00364964	WT	WT	WT	WT	WT	WT	WT	WT	.	WT	WT	WT	WT	WT	WT	WT	WT	WT	WT	WT	WT	WT	WT	WT	WT	WT	WT	WT	WT	WT	WT	WT	.	WT	WT	WT	WT	.	WT	WT
chr29	22634958	22634962	plus	ERV1	ERV1-1C-LTR_BT	genic	antisense	ENSBTAG00000019394_22553732_22641639_-	0.114583	HET	WT	WT	HET	WT	WT	WT	HET	HET	WT	WT	het	WT	WT	WT	WT	WT	WT	HET	HET	HET	HET	WT	WT	WT	WT	WT	WT	HET	HET	WT	WT	WT	WT	WT	WT	HET	WT	WT	WT
chr29	22823973	22823978	plus	ERVK	BTLTR1	intergenic	.	.	0.197917	HET	HET	WT	HET	WT	WT	WT	het	HOMO	WT	WT	HOMO	HET	WT	HET	WT	WT	wt	HET	HET	HET	HET	HET	WT	WT	WT	WT	WT	het	HET	WT	WT	WT	WT	WT	WT	HET	WT	HET	WT
chr29	24479351	24479356	minus	ERVK	BTLTR1	genic	sense	ENSBTAG00000013421_24440296_24562058_-	0.207746	HET	HET	WT	WT	het	WT	WT	WT	HET	WT	HET	WT	HET	WT	HET	het	WT	WT	WT	WT	WT	WT	HET	WT	HET	WT	wt	het	WT	WT	WT	WT	HET	WT	WT	WT	WT	WT	WT	wt
chr29	26252335	26252340	minus	ERVK	ERV2-1-LTR_BT	intergenic	.	.	0.0138889	WT	WT	WT	WT	WT	WT	WT	WT	WT	wt	WT	HET	WT	WT	WT	WT	WT	WT	WT	WT	wt	WT	WT	WT	WT	het	wt	WT	WT	wt	wt	WT	WT	WT	WT	WT	WT	WT	WT	WT
chr29	27394195	27394210	plus	ERV1	ERV1-1-LTR_BT	intergenic	.	.	0.0486111	WT	WT	WT	WT	HET	wt	WT	WT	WT	WT	WT	WT	WT	WT	wt	wt	WT	HET	WT	WT	WT	WT	WT	WT	HET	WT	wt	WT	WT	WT	WT	HET	WT	WT	WT	WT	WT	WT	WT	WT
chr29	3368735	3368752	minus	ERV1	ERV1-1-LTR_BT	intergenic	.	.	0.00347222	wt	WT	WT	WT	WT	wt	WT	WT	WT	WT	WT	WT	WT	WT	WT	WT	WT	WT	WT	WT	wt	WT	WT	WT	WT	WT	WT	WT	WT	WT	WT	WT	WT	WT	WT	WT	WT	wt	WT	WT
chr29	34898621	34898622	minus	ERV1	LTR11_BT	genic	sense	ENSBTAG00000010032_34576918_34994005_-	0.100694	WT	WT	WT	WT	WT	WT	WT	WT	WT	HET	WT	WT	WT	WT	HET	HET	WT	WT	WT	WT	HET	HET	HET	WT	HET	wt	HET	HET	WT	HET	WT	WT	WT	WT	WT	WT	HET	WT	WT	WT
chr29	36982591	36982596	plus	ERVK	ERV2-1-LTR_BT	intergenic	.	.	0.0520833	WT	WT	HET	WT	WT	WT	WT	WT	WT	WT	WT	WT	WT	WT	WT	WT	WT	WT	WT	WT	WT	WT	WT	WT	WT	WT	WT	WT	WT	WT	WT	WT	WT	WT	WT	WT	WT	WT	WT	WT
chr29	37386047	37386052	minus	ERVK	BTLTR1	intergenic	.	.	0.00694444	wt	WT	WT	WT	WT	WT	WT	WT	WT	WT	WT	WT	WT	WT	WT	WT	WT	WT	WT	wt	WT	WT	WT	WT	WT	WT	WT	WT	WT	WT	wt	WT	WT	WT	WT	WT	WT	WT	WT	WT
chr29	38509899	38509904	plus	ERVK	ERV2-3-LTR_BT	intergenic	.	.	0.444056	HET	HET	WT	HET	HET	HET	HET	HET	HET	het	HET	HET	HET	HET	HET	HET	HET	HET	HET	HET	HET	HET	HET	HET	HET	HET	het	HET	HET	HET	HET	HET	HET	HET	HET	HET	HET	HET	HET	HET
chr29	385288	385293	minus	ERVK	ERV2-1-LTR_BT	intergenic	.	.	0.169014	WT	WT	WT	WT	HET	het	WT	HET	WT	wt	HET	wt	WT	HET	WT	WT	HET	.	HET	het	het	HOMO	HOMO	HET	HET	WT	WT	wt	HET	HOMO	WT	WT	wt	HET	WT	wt	WT	WT	WT	WT
chr29	39029200	39029205	minus	ERVK	ERV2-1-LTR_BT	intergenic	.	.	0.0520833	WT	HET	WT	WT	WT	WT	WT	WT	WT	wt	WT	WT	WT	WT	WT	WT	wt	WT	WT	WT	WT	WT	wt	WT	wt	WT	WT	het	wt	WT	WT	WT	wt	WT	WT	WT	WT	WT	WT	WT
chr29	39327189	39327194	minus	ERVK	BTLTR1	intergenic	.	.	0.373239	het	HET	HET	WT	HOMO	HET	WT	WT	wt	HET	WT	WT	WT	WT	WT	HET	HET	het	HET	WT	HET	WT	WT	WT	het	HET	HET	HET	het	WT	HOMO	het	HET	HET	HET	HET	WT	het	WT	WT
chr29	40646345	40646348	plus	ERVK	BTLTR1B	intergenic	.	.	0.486014	HET	het	WT	.	WT	het	HOMO	HOMO	HOMO	HET	HET	HOMO	HOMO	HOMO	HET	HET	HOMO	HET	HET	HOMO	HET	HOMO	HET	HET	HOMO	WT	HOMO	HET	HET	HET	WT	WT	HET	WT	WT	HET	HOMO	WT	WT	WT
chr29	41353851	41353856	plus	ERVK	ERV2-1-LTR_BT	intergenic	.	.	0.0416667	WT	wt	WT	WT	WT	WT	WT	WT	wt	WT	HET	WT	WT	WT	WT	WT	WT	WT	WT	WT	WT	WT	WT	WT	WT	HET	WT	WT	wt	WT	wt	het	WT	WT	HET	WT	WT	WT	HET	HET
chr29	41894472	41894478	plus	ERVK	ERV2-1-LTR_BT	genic	sense	ENSBTAG00000011019_41863567_41932878_+	0.00359712	wt	wt	WT	wt	WT	wt	WT	WT	WT	WT	WT	WT	wt	WT	wt	WT	wt	WT	wt	outlier	wt	WT	wt	WT	WT	WT	WT	WT	wt	WT	wt	wt	wt	WT	WT	WT	wt	WT	wt	WT
chr29	46411207	46411212	minus	ERVK	BTLTR1	genic	antisense	ENSBTAG00000015183_46378071_46413304_+	0.0174825	WT	WT	wt	WT	WT	WT	WT	WT	WT	WT	WT	WT	WT	WT	WT	WT	WT	WT	WT	WT	WT	WT	WT	WT	het	wt	WT	WT	WT	WT	wt	WT	WT	WT	WT	WT	WT	WT	wt	WT
chr29	4760337	4760343	plus	ERV1	LTR11_BT	intergenic	.	.	0.171329	het	het	WT	WT	het	WT	WT	WT	WT	WT	het	WT	WT	WT	WT	WT	het	het	WT	het	WT	het	WT	WT	het	wt	het	WT	WT	het	WT	het	WT	het	WT	het	wt	WT	WT	WT
chr29	49705122	49705128	plus	ERVK	BTLTR1	intergenic	.	.	0.3125	HET	HOMO	HET	het	HET	.	het	WT	WT	HET	WT	WT	WT	WT	het	HET	wt	WT	WT	HET	WT	HET	.	WT	HOMO	WT	HET	het	.	HOMO	.	wt	WT	WT	WT	HET	het	.	WT	wt
chr29	5293972	5293984	plus	ERV1	ERV1-1-I_BT	intergenic	.	.	0.0451389	WT	WT	WT	wt	WT	HET	WT	WT	WT	WT	WT	WT	WT	WT	WT	WT	WT	WT	WT	WT	WT	WT	WT	wt	WT	WT	WT	WT	WT	WT	WT	WT	WT	WT	WT	WT	WT	WT	WT	WT
chr29	5782821	5782826	minus	ERVK	BTLTR1B1	intergenic	.	.	0.0590278	WT	WT	WT	WT	wt	HET	HET	WT	WT	WT	HET	WT	WT	HET	WT	WT	het	WT	WT	WT	HET	WT	WT	HET	WT	WT	WT	WT	WT	WT	WT	WT	WT	WT	WT	WT	WT	WT	WT	WT
chr29	6839346	6839351	minus	ERVK	BTLTR1B1	intergenic	.	.	0.492754	WT	WT	HET	HET	WT	HET	HET	HOMO	HET	.	WT	HOMO	HET	HET	HET	.	WT	HOMO	.	HET	HET	WT	het	HET	WT	HOMO	HET	HOMO	HET	WT	HOMO	WT	HET	HET	HOMO	HET	HET	HET	HOMO	HOMO
chr29	7709621	7709626	minus	ERVK	BTLTR1	genic	antisense	ENSBTAG00000050697_7709602_7710432_+	0.0798611	WT	WT	WT	WT	WT	WT	WT	WT	HET	WT	WT	WT	WT	WT	WT	WT	WT	WT	WT	WT	WT	HET	het	WT	WT	WT	WT	WT	HET	HET	WT	WT	WT	WT	WT	WT	WT	WT	WT	wt
chr29	7782771	7782790	minus	ERVL_MaLR	MLT1D	intergenic	.	.	0.517361	HOMO	HOMO	WT	het	het	HET	HOMO	het	HET	HET	HET	HET	HET	het	HET	WT	HET	HET	HOMO	het	HOMO	HET	WT	HOMO	HET	HOMO	WT	het	WT	HET	HOMO	WT	HOMO	HOMO	het	HOMO	HET	HOMO	het	HET
chr29	9945953	9945964	plus	ERVK	BTLTR1J	intergenic	.	.	0.251852	HET	HOMO	WT	WT	HET	WT	WT	WT	WT	WT	HET	WT	WT	WT	HET	het	HET	WT	WT	WT	HET	WT	WT	WT	WT	HET	HET	HET	WT	wt	WT	HET	HET	HET	WT	HET	WT	HET	wt	WT
chr3	100653842	100653854	minus	ERV1	ERV1-1-I_BT	genic	antisense	ENSBTAG00000011244_100579652_100718934_+	0.0277778	WT	WT	WT	wt	wt	WT	WT	WT	WT	wt	WT	WT	WT	wt	het	WT	WT	WT	WT	WT	WT	WT	WT	WT	WT	WT	wt	WT	WT	WT	WT	WT	WT	wt	WT	wt	WT	WT	WT	WT
chr3	103018761	103018766	minus	ERVK	BTLTR1	genic	sense	ENSBTAG00000037810_102984293_103053509_-	0.0173611	WT	WT	WT	HET	wt	WT	WT	WT	WT	wt	WT	WT	WT	WT	WT	WT	WT	HET	WT	WT	WT	WT	wt	WT	WT	WT	WT	WT	WT	WT	WT	wt	WT	WT	wt	wt	WT	WT	WT	WT
chr3	103095347	103095352	minus	ERVK	BTLTR1	intergenic	.	.	0.255245	WT	HET	HET	WT	WT	WT	HET	WT	WT	HET	HET	WT	HOMO	WT	WT	WT	HET	HET	HET	WT	WT	WT	WT	HET	HET	WT	WT	WT	WT	WT	HET	WT	WT	HET	HET	HET	WT	WT	WT	HET
chr3	103763510	103763515	minus	ERVK	BTLTR1	intergenic	.	.	0.0555556	WT	HET	WT	WT	WT	WT	WT	WT	WT	WT	WT	WT	WT	WT	WT	WT	WT	wt	WT	WT	WT	WT	WT	WT	wt	WT	WT	WT	wt	WT	WT	WT	WT	WT	WT	WT	HET	WT	WT	WT
chr3	10479055	10479070	plus	ERVK	BTLTR1	intergenic	.	.	0.0104167	WT	WT	wt	WT	wt	WT	WT	WT	WT	wt	WT	wt	wt	WT	WT	WT	wt	WT	WT	WT	WT	WT	WT	HET	WT	WT	WT	WT	WT	WT	WT	WT	WT	WT	WT	WT	WT	WT	WT	wt
chr3	106028912	106028919	plus	ERVK	ERV2-1-LTR_BT	genic	sense	ENSBTAG00000013367_106020188_106037050_+	0.0138889	WT	WT	WT	WT	WT	WT	WT	WT	WT	WT	WT	WT	WT	WT	WT	WT	HET	WT	WT	WT	WT	WT	WT	WT	WT	WT	WT	WT	WT	WT	WT	WT	WT	WT	WT	WT	WT	WT	WT	WT
chr3	106765000	106765006	plus	ERVK	BTLTR1	genic	antisense	ENSBTAG00000021024_106591094_106927295_-	0.188811	WT	WT	WT	HET	WT	WT	WT	HET	het	het	HOMO	.	WT	WT	het	WT	HOMO	WT	het	HET	HET	WT	WT	WT	WT	WT	WT	WT	WT	WT	WT	WT	WT	WT	HET	WT	WT	WT	WT	wt
chr3	108772443	108772446	minus	ERVK	BTLTR1B	intergenic	.	.	0.325	WT	HET	het	het	HET	het	HET	HET	WT	WT	WT	WT	WT	HOMO	HOMO	wt	WT	HET	het	WT	WT	het	HOMO	HET	het	HET	WT	HOMO	WT	HET	WT	WT	het	WT	het	HET	het	het	het	het
chr3	111265025	111265030	plus	ERVK	BTLTR1	intergenic	.	.	0.00347222	WT	WT	WT	WT	WT	WT	WT	WT	WT	WT	WT	wt	WT	WT	WT	WT	WT	WT	WT	WT	WT	WT	WT	WT	WT	WT	wt	WT	WT	WT	WT	WT	WT	WT	WT	WT	WT	WT	WT	WT
chr3	113610954	113610959	minus	ERVK	BTLTR1B	genic	antisense	ENSBTAG00000014652_113586057_113672155_+	0.0451389	.	WT	WT	WT	WT	WT	WT	wt	WT	WT	WT	WT	WT	WT	WT	WT	WT	WT	WT	WT	WT	WT	WT	WT	WT	WT	WT	WT	WT	WT	WT	WT	WT	WT	WT	WT	WT	WT	WT	WT
chr3	114269313	114269318	plus	ERVK	BTLTR1	intergenic	.	.	0.0277778	WT	WT	WT	WT	WT	WT	WT	WT	WT	WT	WT	het	WT	WT	WT	WT	WT	WT	WT	WT	WT	WT	WT	WT	WT	WT	WT	WT	WT	WT	WT	WT	WT	WT	WT	WT	HET	WT	WT	WT
chr3	114712031	114712036	minus	ERVK	ERV2-1-LTR_BT	intergenic	.	.	0.0833333	WT	WT	WT	WT	WT	WT	WT	wt	het	WT	WT	WT	WT	WT	wt	WT	wt	WT	WT	WT	WT	het	WT	WT	WT	WT	WT	WT	WT	WT	WT	WT	het	WT	WT	het	WT	het	wt	WT
chr3	116477309	116477311	minus	ERVK	BTLTR1B	intergenic	.	.	0.170139	WT	WT	WT	het	WT	WT	HOMO	WT	HET	WT	HET	HET	WT	HET	HET	WT	HET	WT	WT	het	HET	WT	HET	WT	WT	HET	WT	WT	WT	WT	HET	HET	WT	WT	WT	WT	WT	WT	WT	WT
chr3	117637719	117637725	plus	ERVK	BTLTR1	intergenic	.	.	0.223776	WT	WT	HET	WT	HET	het	HET	WT	WT	WT	WT	WT	het	WT	WT	WT	WT	HET	WT	HET	WT	WT	WT	HET	WT	WT	WT	WT	HET	HET	HET	WT	WT	HET	WT	WT	WT	WT	wt	WT
chr3	119281694	119281700	plus	ERVK	BTLTR1B	genic	antisense	ENSBTAG00000054805_119281416_119282366_-	0.0659722	WT	WT	WT	WT	WT	WT	het	WT	wt	wt	WT	WT	wt	WT	WT	WT	WT	WT	WT	WT	WT	WT	WT	WT	WT	WT	WT	WT	WT	WT	WT	WT	WT	WT	WT	wt	WT	WT	WT	WT
chr3	120638152	120638158	minus	ERVK	BTLTR1B	intergenic	.	.	0.0948905	WT	WT	HET	wt	WT	.	WT	het	het	het	HET	wt	het	WT	WT	WT	WT	WT	.	het	WT	WT	WT	WT	WT	WT	WT	WT	WT	WT	WT	HET	WT	WT	WT	WT	WT	WT	WT	het
chr3	12876057	12876062	plus	ERVK	ERV2-1-LTR_BT	intergenic	.	.	0.46875	HET	HOMO	HET	HET	HOMO	HET	HOMO	HET	HET	HET	WT	HET	HOMO	WT	HOMO	WT	HOMO	HET	HET	het	HET	WT	HET	HET	HET	WT	HET	HOMO	WT	HET	HET	WT	WT	HET	WT	HET	HOMO	HET	HOMO	HET
chr3	16399845	16399860	plus	ERVL_MaLR	MLT1J-int	genic	sense	ENSBTAG00000004987_16347123_16447546_+	0.114583	het	HET	WT	WT	WT	WT	WT	WT	WT	wt	WT	WT	WT	WT	wt	HET	WT	WT	WT	WT	WT	HET	HET	wt	wt	WT	het	WT	HET	wt	WT	WT	WT	wt	het	HET	wt	wt	WT	WT
chr3	21055354	21055361	minus	ERVK	ERV2-1-LTR_BT	intergenic	.	.	0.0115385	WT	HET	WT	WT	WT	WT	WT	WT	WT	WT	WT	WT	WT	WT	.	WT	WT	WT	WT	WT	WT	outlier	WT	WT	WT	WT	WT	WT	outlier	WT	WT	WT	WT	WT	WT	WT	WT	outlier	WT	WT
chr3	27844140	27844145	plus	ERVK	BTLTR1B	intergenic	.	.	0.0520833	WT	WT	WT	WT	WT	wt	WT	WT	HET	WT	WT	WT	WT	WT	WT	WT	WT	WT	WT	WT	WT	WT	WT	WT	WT	wt	WT	WT	WT	HET	WT	WT	het	HET	WT	WT	WT	WT	WT	WT
chr3	27886892	27886898	plus	ERVK	BTLTR1B	intergenic	.	.	0.0520833	WT	WT	WT	WT	WT	WT	WT	WT	HET	WT	WT	WT	WT	WT	WT	wt	WT	WT	WT	WT	WT	WT	WT	WT	WT	WT	WT	WT	WT	HET	WT	WT	HET	het	WT	WT	WT	WT	WT	WT
chr3	30252522	30252532	minus	ERVK	BTLTR1J	genic	sense	ENSBTAG00000008525_30209587_30272272_-	0.267606	WT	WT	HET	HET	WT	HOMO	het	WT	WT	WT	het	WT	WT	HET	wt	WT	HET	WT	WT	HET	HET	WT	wt	WT	WT	HET	WT	wt	WT	WT	WT	het	het	WT	WT	WT	wt	HET	het	HET
chr3	33401781	33401786	minus	ERVK	BTLTR1B	intergenic	.	.	0.121528	HET	WT	WT	WT	HET	WT	WT	HET	WT	HET	WT	WT	WT	WT	HET	WT	WT	WT	WT	WT	WT	WT	WT	HET	HET	wt	het	HET	WT	HET	wt	WT	WT	WT	WT	WT	WT	WT	WT	WT
chr3	3373068	3373084	minus	ERVK	BTLTR1J	intergenic	.	.	0.821429	het	HOMO	HET	HOMO	HOMO	HOMO	HOMO	HOMO	HOMO	HOMO	HET	HOMO	het	HOMO	HOMO	HET	HOMO	het	HOMO	het	HOMO	HOMO	HOMO	HOMO	HOMO	HET	HOMO	HOMO	HOMO	HOMO	HOMO	het	HOMO	HOMO	WT	HOMO	HOMO	HOMO	HET	HET
chr3	40730180	40730182	minus	ERVK	BTLTR1	intergenic	.	.	0.0138889	WT	wt	WT	WT	WT	WT	WT	WT	WT	WT	WT	WT	WT	WT	WT	WT	WT	WT	WT	WT	WT	WT	WT	WT	WT	WT	WT	WT	WT	WT	HET	WT	WT	WT	WT	HET	WT	WT	WT	WT
chr3	44580711	44580716	minus	ERVK	ERV2-1-LTR_BT	genic	sense	ENSBTAG00000031461_44501668_44620479_-	0.0909091	WT	WT	WT	HET	WT	WT	WT	HET	HET	WT	HET	HET	HET	WT	WT	WT	HET	HET	HET	HET	WT	WT	HET	HET	WT	WT	WT	WT	WT	WT	WT	WT	WT	WT	WT	WT	WT	WT	WT	WT
chr3	45287939	45287941	plus	ERV1	ERV1-1-I_BT	intergenic	.	.	0.0381944	WT	WT	WT	wt	WT	WT	WT	HET	WT	WT	WT	WT	WT	WT	WT	WT	WT	WT	WT	WT	WT	WT	WT	HET	WT	WT	WT	WT	WT	WT	WT	wt	WT	WT	WT	WT	WT	WT	WT	WT
chr3	4538557	4538562	plus	ERVK	ERV2-1-LTR_BT	intergenic	.	.	0.208333	WT	WT	wt	HET	WT	HET	HET	HET	WT	HET	HET	HOMO	het	HOMO	wt	het	HET	wt	HET	HOMO	HET	HET	WT	HOMO	WT	WT	HET	wt	HET	WT	HET	wt	wt	wt	WT	wt	WT	HET	wt	WT
chr3	46627732	46627737	minus	ERVK	BTLTR1J	intergenic	.	.	0.680556	HOMO	het	HOMO	HOMO	HOMO	HOMO	HET	het	het	HOMO	HET	HET	HOMO	HOMO	HET	WT	HOMO	het	HOMO	HOMO	HOMO	het	HET	het	HOMO	HOMO	HOMO	HET	WT	het	HET	HOMO	het	HOMO	HET	WT	HOMO	HET	HOMO	het
chr3	50003607	50003621	minus	ERV1	ERV1-1-LTR_BT	genic	sense	ENSBTAG00000004383_49925230_50044652_-	0.0173611	WT	WT	WT	WT	WT	wt	WT	WT	wt	WT	WT	HET	WT	WT	WT	WT	WT	WT	WT	wt	WT	WT	WT	WT	WT	WT	WT	WT	WT	WT	WT	WT	WT	WT	WT	WT	WT	WT	WT	WT
chr3	54117602	54117608	minus	ERVK	ERV2-1-LTR_BT	intergenic	.	.	0.486014	HET	WT	HET	HET	HET	HET	WT	HET	HOMO	HET	HOMO	HOMO	HET	WT	HET	HET	HET	HET	HOMO	HOMO	WT	HET	HOMO	HET	HET	HET	HET	HOMO	HOMO	HET	HET	wt	HET	HET	HET	WT	HET	HOMO	HET	WT
chr3	54352691	54352696	minus	ERVK	ERV2-1-LTR_BT	intergenic	.	.	0.0034965	WT	wt	WT	WT	wt	WT	WT	WT	WT	WT	WT	WT	WT	WT	WT	outlier	WT	WT	WT	WT	WT	WT	WT	WT	WT	WT	HET	WT	WT	WT	WT	WT	wt	WT	WT	WT	WT	WT	wt	WT
chr3	56167793	56167798	plus	ERVK	BTLTR1	intergenic	.	.	0.199301	WT	WT	HET	HET	HET	WT	HET	WT	WT	HET	HET	WT	WT	WT	HET	WT	WT	HET	WT	WT	WT	WT	HET	WT	WT	het	HET	HET	WT	WT	HET	WT	WT	WT	WT	HET	WT	HOMO	wt	WT
chr3	57658782	57658786	minus	ERVK	ERV2-1B-LTR_BT	intergenic	.	.	0.258741	WT	WT	HOMO	HET	HET	WT	WT	WT	WT	HET	HET	WT	WT	WT	HET	WT	WT	HET	HET	WT	WT	WT	HET	WT	WT	HOMO	WT	HET	WT	wt	HOMO	WT	WT	WT	HET	HET	WT	HOMO	WT	WT
chr3	58035318	58035332	minus	ERV1	ERV1-1-LTR_BT	genic	antisense	ENSBTAG00000053371_58016771_58037455_+	0.09375	wt	wt	HET	WT	WT	WT	WT	WT	WT	WT	WT	WT	WT	WT	WT	WT	WT	HET	HET	WT	WT	WT	WT	WT	WT	HET	WT	WT	WT	WT	HET	WT	WT	WT	het	WT	WT	wt	WT	WT
chr3	58430742	58430747	minus	ERV1	ERV1-1C-LTR_BT	genic	antisense	ENSBTAG00000021051_58374383_58469385_+	0.34375	WT	HET	wt	HET	HET	HET	HET	HET	HET	HET	HET	HET	HET	HET	HET	het	HOMO	HET	HET	HET	HOMO	wt	WT	HET	WT	WT	HET	WT	HET	HOMO	WT	HET	HOMO	WT	HET	HET	WT	WT	HET	HET
chr3	61466992	61466998	minus	ERVK	BTLTR1	intergenic	.	.	0.0486111	WT	WT	WT	WT	WT	WT	WT	WT	WT	WT	WT	WT	wt	WT	WT	het	WT	wt	WT	WT	WT	HET	HET	WT	HET	WT	wt	HET	HET	WT	WT	WT	WT	WT	WT	WT	WT	WT	WT	WT
chr3	6243702	6243707	minus	ERVK	ERV2-1-LTR_BT	intergenic	.	.	0.034965	WT	WT	WT	WT	WT	WT	WT	WT	WT	WT	WT	WT	WT	WT	WT	HET	WT	WT	WT	WT	WT	WT	WT	WT	WT	HET	WT	WT	WT	wt	WT	WT	WT	WT	WT	WT	WT	WT	WT	HET
chr3	63573653	63573667	minus	ERVK	BTLTR1J	intergenic	.	.	0.795833	HOMO	HOMO	.	HOMO	HOMO	HOMO	HOMO	HOMO	HET	HET	HET	HOMO	.	HET	HET	HET	HOMO	HOMO	HOMO	HOMO	HOMO	WT	HET	HOMO	HET	.	HET	WT	.	HOMO	.	HOMO	.	.	.	.	HOMO	HOMO	HOMO	HOMO
chr3	64147606	64147611	plus	ERVK	BTLTR1B1	intergenic	.	.	0.0243056	WT	WT	WT	WT	WT	WT	WT	WT	WT	WT	WT	WT	WT	WT	wt	WT	WT	WT	WT	WT	WT	WT	WT	WT	WT	WT	wt	WT	WT	WT	WT	WT	WT	WT	WT	WT	WT	WT	WT	WT
chr3	66425757	66425764	plus	ERVL	MLT2B1	intergenic	.	.	0.828358	HET	HET	het	HOMO	HOMO	HOMO	HOMO	HOMO	HOMO	HOMO	HOMO	het	HOMO	HOMO	HOMO	HOMO	HOMO	HET	HET	HOMO	HOMO	HOMO	HOMO	HOMO	HOMO	het	.	HOMO	HOMO	HOMO	het	HOMO	HOMO	HET	.	HOMO	HOMO	HOMO	HOMO	.
chr3	6646445	6646450	plus	ERVK	BTLTR1	genic	antisense	ENSBTAG00000005976_6634642_6664654_-	0.0138889	WT	WT	WT	WT	WT	WT	HET	WT	WT	WT	WT	WT	WT	WT	WT	WT	WT	WT	WT	WT	WT	WT	WT	WT	WT	WT	wt	WT	WT	WT	WT	WT	WT	WT	WT	WT	WT	WT	WT	WT
chr3	67859925	67859927	minus	ERVK	BTLTR1	intergenic	.	.	0.207143	WT	HET	HET	WT	HET	HET	HET	WT	WT	HET	HET	WT	WT	HET	HET	WT	HET	WT	WT	het	.	WT	HET	WT	WT	WT	WT	HET	WT	WT	WT	WT	WT	WT	HET	wt	WT	HOMO	WT	WT
chr3	71146521	71146523	minus	ERVK	BTLTR1B	intergenic	.	.	0.318182	HET	HET	het	HET	WT	WT	wt	HOMO	HET	WT	HET	HOMO	HOMO	WT	WT	HET	wt	HET	HOMO	wt	WT	WT	WT	HOMO	WT	HET	HET	WT	HET	HET	HET	wt	HET	WT	HET	HET	HET	WT	HET	het
chr3	71506373	71506374	plus	ERVK	BTLTR1B	intergenic	.	.	0.0902778	wt	WT	WT	wt	WT	WT	wt	HET	WT	WT	WT	WT	WT	WT	HET	WT	WT	HET	WT	WT	WT	WT	HET	HET	WT	WT	WT	WT	WT	WT	WT	HET	WT	WT	WT	WT	WT	WT	HET	HET
chr3	71605458	71605463	plus	ERVK	BTLTR1B	intergenic	.	.	0.714789	HOMO	HET	HET	WT	HOMO	HOMO	HOMO	WT	HET	HOMO	HET	HET	WT	HOMO	HOMO	HET	HOMO	HET	WT	HOMO	HOMO	HOMO	HOMO	WT	HOMO	WT	HET	HOMO	HOMO	HOMO	WT	HOMO	HOMO	HOMO	HET	WT	WT	HOMO	HET	HET
chr3	7295031	7295036	plus	ERVK	ERV2-1-LTR_BT	intergenic	.	.	0.00347222	WT	WT	WT	WT	WT	WT	WT	WT	WT	WT	WT	WT	WT	wt	WT	WT	WT	WT	WT	WT	WT	WT	WT	WT	WT	WT	WT	WT	WT	WT	WT	WT	WT	WT	wt	WT	WT	WT	WT	WT
chr3	75075460	75075480	minus	ERVK	BTLTR1J	genic	sense	ENSBTAG00000009338_75039363_75644478_-	0.341549	HET	WT	WT	wt	HET	HET	WT	HET	WT	HOMO	HET	WT	WT	WT	HET	HET	HET	wt	WT	HET	WT	HET	HET	HET	HOMO	HET	HET	het	HET	HET	HET	HET	HET	HET	HET	HET	WT	WT	HOMO	HOMO
chr3	76619779	76619785	minus	ERVK	BTLTR1B	intergenic	.	.	0.0416667	WT	WT	WT	WT	WT	WT	WT	het	WT	WT	WT	WT	WT	WT	WT	WT	WT	WT	WT	WT	WT	WT	WT	HET	WT	WT	WT	WT	WT	WT	WT	WT	WT	WT	WT	WT	wt	WT	HET	HET
chr3	81265154	81265159	plus	ERVK	BTLTR1B	genic	antisense	ENSBTAG00000040268_81244951_81315175_-	0.40625	HOMO	HET	HOMO	HOMO	HET	HET	HET	WT	WT	WT	WT	HET	het	HET	WT	HET	HET	HET	HET	het	HET	WT	WT	WT	WT	WT	HET	HET	HET	HET	HET	WT	HET	HET	WT	WT	HOMO	HOMO	WT	WT
chr3	8312514	8312521	minus	ERVK	BTLTR1B	intergenic	.	.	0.940559	HET	HOMO	HOMO	HOMO	HOMO	HOMO	HOMO	HOMO	HOMO	HOMO	HOMO	HOMO	HOMO	HOMO	HET	HOMO	HOMO	HOMO	HOMO	HOMO	HOMO	HOMO	het	HOMO	HOMO	HOMO	HOMO	HOMO	HOMO	HOMO	HOMO	HOMO	HOMO	HOMO	HOMO	HOMO	HOMO	HOMO	HOMO	HOMO
chr3	91296552	91296557	minus	ERVK	BTLTR1B	intergenic	.	.	0.160839	WT	WT	WT	WT	HET	WT	WT	WT	WT	.	het	het	WT	WT	HET	WT	HET	WT	WT	HET	WT	WT	het	WT	WT	WT	WT	WT	HET	het	WT	WT	WT	WT	HET	WT	WT	.	WT	WT
chr3	95191245	95191260	plus	ERVL	LTR32_BT	intergenic	.	.	0.309917	.	HET	.	WT	het	HET	HET	.	.	wt	HET	HET	WT	WT	WT	wt	HET	.	.	WT	.	wt	WT	.	WT	HOMO	wt	HET	wt	WT	HET	HET	HET	WT	HET	het	het	.	HET	HET
chr3	96538500	96538505	plus	ERVK	ERV2-1-LTR_BT	intergenic	.	.	0.348592	HOMO	HET	HOMO	WT	WT	HET	WT	HET	HET	WT	WT	WT	HET	WT	HET	HET	WT	WT	WT	WT	WT	HET	het	WT	HOMO	HOMO	WT	WT	het	het	WT	WT	HET	het	het	HOMO	WT	WT	HET	HOMO
chr3	97837595	97837601	minus	ERVK	ERV2-1-LTR_BT	genic	antisense	ENSBTAG00000003128_97776435_97942867_+	0.0173611	WT	WT	WT	WT	WT	WT	WT	WT	WT	WT	WT	WT	WT	WT	WT	WT	WT	WT	WT	WT	WT	WT	WT	WT	WT	WT	WT	WT	WT	WT	WT	WT	wt	WT	WT	WT	WT	WT	WT	WT
chr3	98666516	98666530	plus	ERV1	ERV1-1C-LTR_BT	intergenic	.	.	0.187943	WT	HET	HET	WT	wt	WT	WT	WT	WT	WT	WT	WT	.	WT	HET	HET	WT	WT	WT	WT	WT	HET	het	WT	het	WT	WT	WT	HET	HET	WT	WT	WT	HET	WT	HET	WT	WT	WT	HET
chr4	101373115	101373122	plus	ERVK	BTLTR1	genic	antisense	ENSBTAG00000019980_101062654_101568352_-	0.125	WT	WT	WT	WT	WT	WT	HOMO	HET	WT	HET	HET	HET	het	het	HET	het	WT	WT	WT	WT	WT	HET	het	WT	HET	WT	WT	het	WT	HET	WT	WT	WT	HET	wt	WT	WT	WT	WT	WT
chr4	102334033	102334038	plus	ERVK	BTLTR1B1	genic	antisense	ENSBTAG00000031265_102292874_102379468_-	0.211806	WT	WT	WT	HOMO	HET	het	WT	HET	wt	HET	HET	WT	WT	HET	WT	WT	HET	wt	het	HET	HET	wt	WT	HOMO	het	WT	HET	wt	HET	WT	WT	WT	WT	wt	WT	WT	WT	WT	WT	WT
chr4	105375561	105375581	minus	ERV1	ERV1-1C-LTR_BT	genic	antisense	ENSBTAG00000046152_105285315_105466927_+	0.334615	HOMO	wt	WT	het	het	HET	.	het	HET	HET	HET	HET	HOMO	.	HET	HET	wt	.	HET	het	WT	het	HET	WT	.	het	het	HET	het	HOMO	het	het	het	WT	wt	.	wt	.	HET	WT
chr4	105780269	105780274	plus	ERVK	ERV2-1-LTR_BT	intergenic	.	.	0.03125	WT	WT	WT	WT	WT	WT	WT	WT	WT	WT	WT	WT	HET	WT	WT	WT	WT	WT	WT	WT	WT	WT	WT	WT	WT	WT	WT	WT	WT	WT	HET	WT	WT	WT	WT	WT	wt	HET	HET	WT
chr4	106002697	106002702	plus	ERVK	ERV2-1-LTR_BT	genic	antisense	ENSBTAG00000049004_105880111_106056262_-	0.171429	wt	WT	WT	het	HET	WT	het	HET	WT	HET	WT	HET	HET	HET	het	HET	WT	HET	HET	WT	WT	het	HET	WT	HET	WT	HET	HET	HET	HET	WT	WT	WT	WT	WT	WT	WT	het	WT	WT
chr4	108908627	108908628	minus	ERV1	ERV1-1C-LTR_BT	intergenic	.	.	0.114583	WT	WT	WT	WT	WT	WT	het	het	WT	HET	WT	HET	HET	HET	HET	het	WT	WT	HET	WT	WT	het	HET	WT	HET	WT	WT	HET	WT	het	WT	WT	WT	WT	WT	WT	WT	WT	WT	WT
chr4	108911902	108911910	plus	ERVK	BTLTR1	intergenic	.	.	0.562937	WT	HOMO	WT	WT	WT	HET	HOMO	HET	HET	HET	WT	HOMO	HET	HET	HOMO	HOMO	HET	WT	HOMO	HET	WT	HOMO	HOMO	WT	HOMO	WT	HET	HOMO	HET	HOMO	HET	HET	HET	HOMO	HOMO	WT	WT	HET	WT	HET
chr4	109560555	109560560	minus	ERVK	BTLTR1	intergenic	.	.	0.293706	HET	WT	HOMO	WT	HET	HET	HOMO	HET	WT	HET	WT	HET	HET	HET	HET	HET	WT	WT	HET	HET	WT	HET	HET	WT	HET	WT	WT	HET	WT	HOMO	HET	WT	WT	WT	HET	WT	WT	HOMO	WT	WT
chr4	110906184	110906190	plus	ERVK	BTLTR1B	intergenic	.	.	0.00347222	WT	WT	wt	WT	wt	wt	WT	WT	WT	wt	WT	WT	WT	WT	WT	HET	WT	WT	WT	WT	WT	WT	WT	wt	WT	WT	WT	wt	WT	WT	WT	WT	WT	WT	WT	wt	wt	WT	WT	WT
chr4	112520319	112520324	plus	ERVK	BTLTR1B	intergenic	.	.	0.157343	WT	WT	WT	HET	WT	WT	HOMO	HET	WT	HET	WT	HET	het	HET	HET	HET	WT	WT	HET	WT	WT	HET	HET	WT	het	het	het	HET	WT	het	HET	HET	WT	WT	WT	wt	WT	WT	WT	WT
chr4	112810191	112810196	minus	ERVK	BTLTR1B	genic	antisense	ENSBTAG00000007983_112791822_112813266_+	0.0694444	het	WT	HOMO	WT	het	WT	WT	WT	WT	WT	wt	WT	WT	WT	WT	WT	wt	WT	WT	WT	WT	WT	WT	WT	WT	wt	WT	WT	WT	WT	WT	WT	wt	WT	WT	WT	WT	WT	wt	WT
chr4	113083830	113083833	minus	ERVK	ERV2-1-LTR_BT	intergenic	.	.	0	wt	outlier	wt	WT	wt	WT	WT	WT	wt	WT	WT	WT	WT	WT	WT	WT	WT	wt	WT	WT	WT	WT	WT	WT	outlier	outlier	WT	WT	WT	WT	WT	WT	WT	WT	outlier	outlier	WT	WT	WT	WT
chr4	113882776	113882781	plus	ERVK	BTLTR1	intergenic	.	.	0.00357143	wt	wt	wt	WT	wt	wt	.	wt	wt	wt	wt	wt	wt	wt	WT	WT	wt	wt	wt	wt	wt	wt	wt	wt	wt	wt	wt	wt	wt	wt	wt	WT	wt	WT	WT	WT	WT	wt	wt	WT
chr4	113887109	113887110	plus	ERV1	ERV1-1-I_BT	intergenic	.	.	0.323529	HET	HOMO	WT	HET	HET	HOMO	HET	HET	WT	WT	het	wt	WT	WT	WT	HET	HET	WT	WT	HOMO	HET	WT	WT	HET	HET	HET	WT	WT	HET	HET	HET	WT	HET	HET	WT	.	WT	HET	WT	WT
chr4	115282352	115282357	plus	ERVK	BTLTR1B	intergenic	.	.	0.0590278	wt	WT	WT	WT	WT	WT	WT	WT	WT	HET	WT	WT	WT	WT	WT	WT	WT	WT	WT	WT	WT	WT	HET	WT	HET	WT	WT	WT	WT	WT	WT	wt	WT	WT	WT	WT	WT	wt	WT	WT
chr4	116638754	116638757	minus	ERVK	ERV2-1-LTR_BT	genic	antisense	ENSBTAG00000021941_116115071_116898738_+	0.00347222	WT	WT	WT	WT	WT	wt	WT	WT	WT	WT	WT	wt	WT	WT	WT	WT	WT	WT	WT	wt	WT	WT	WT	WT	WT	WT	wt	WT	WT	WT	WT	WT	WT	wt	wt	WT	WT	WT	WT	WT
chr4	119518126	119518129	minus	ERVK	ERV2-1-LTR_BT	intergenic	.	.	0.118881	WT	HET	WT	HET	WT	WT	HET	HET	WT	WT	HET	HET	WT	WT	WT	WT	HOMO	WT	WT	HET	WT	WT	WT	HOMO	WT	HET	HET	HET	wt	WT	WT	WT	WT	WT	WT	WT	WT	WT	wt	HET
chr4	119645553	119645558	plus	ERVK	BTLTR1	genic	antisense	ENSBTAG00000037649_119626462_119695643_-	0.00347222	WT	WT	wt	WT	WT	WT	WT	wt	wt	WT	WT	WT	WT	WT	WT	WT	WT	HET	WT	WT	WT	WT	WT	wt	WT	WT	wt	WT	WT	WT	WT	WT	WT	WT	WT	WT	WT	WT	WT	WT
chr4	119876141	119876146	plus	ERVK	BTLTR1B	intergenic	.	.	0.138889	WT	HET	WT	HET	WT	WT	HET	HET	WT	WT	HET	HET	WT	wt	WT	WT	HOMO	WT	WT	HET	WT	WT	WT	HOMO	WT	het	HET	het	WT	WT	WT	WT	HET	WT	WT	HET	WT	WT	WT	HET
chr4	12851750	12851755	minus	ERVK	ERV2-1-LTR_BT	intergenic	.	.	0.0104167	WT	WT	WT	WT	WT	WT	WT	WT	WT	WT	WT	WT	WT	wt	WT	WT	WT	WT	WT	wt	WT	WT	WT	WT	WT	WT	WT	WT	WT	WT	WT	WT	WT	WT	WT	WT	WT	WT	WT	WT
chr4	1503029	1503043	plus	ERV1	ERV1-1C-LTR_BT	intergenic	.	.	0.00694444	WT	WT	WT	WT	WT	WT	WT	WT	WT	WT	WT	WT	wt	WT	WT	WT	WT	WT	wt	WT	WT	WT	WT	WT	WT	WT	WT	WT	WT	WT	WT	HET	WT	WT	WT	WT	wt	WT	WT	WT
chr4	18621974	18621989	minus	ERVK	BTLTR1J	intergenic	.	.	0.0625	WT	WT	WT	WT	WT	WT	WT	WT	WT	WT	WT	HET	WT	WT	WT	WT	WT	WT	WT	WT	WT	WT	wt	WT	wt	WT	WT	WT	WT	WT	WT	WT	WT	WT	WT	HET	WT	WT	WT	WT
chr4	20293608	20293612	minus	ERVK	BTLTR1	intergenic	.	.	0.118056	WT	WT	WT	wt	het	WT	WT	WT	wt	WT	WT	WT	WT	WT	WT	het	HET	WT	WT	WT	WT	WT	WT	HET	WT	WT	WT	het	WT	WT	WT	WT	WT	HET	HET	WT	WT	het	WT	WT
chr4	20432209	20432214	plus	ERVK	BTLTR1B	intergenic	.	.	0.0173611	WT	WT	WT	HET	WT	WT	WT	WT	WT	WT	wt	WT	WT	WT	WT	WT	WT	WT	WT	WT	WT	WT	WT	wt	WT	WT	wt	WT	WT	WT	WT	WT	wt	WT	WT	WT	WT	WT	HET	HET
chr4	2266176	2266181	plus	ERVK	ERV2-1-LTR_BT	intergenic	.	.	0.0868056	wt	WT	HET	wt	HET	HET	WT	WT	WT	HET	WT	WT	WT	WT	WT	WT	WT	HET	HET	het	WT	WT	WT	WT	WT	WT	WT	WT	WT	WT	WT	WT	WT	WT	WT	WT	WT	HET	WT	WT
chr4	22745004	22745009	plus	ERVK	BTLTR1B	genic	antisense	ENSBTAG00000021905_22389767_23262263_-	0	WT	WT	WT	wt	WT	WT	WT	WT	WT	WT	WT	WT	WT	WT	WT	WT	WT	wt	WT	WT	WT	WT	WT	WT	WT	WT	WT	WT	WT	WT	WT	WT	WT	WT	WT	WT	WT	WT	WT	WT
chr4	23592878	23592883	minus	ERVK	ERV2-1-LTR_BT	genic	antisense	ENSBTAG00000054772_23549707_23818155_+/ENSBTAG00000034154_23557610_23947179_-	0.0763889	wt	HET	WT	WT	wt	wt	wt	wt	wt	wt	wt	WT	wt	WT	wt	WT	WT	HET	wt	WT	wt	HET	WT	wt	WT	wt	wt	WT	wt	WT	WT	wt	wt	WT	wt	WT	HET	wt	wt	WT
chr4	26817672	26817688	plus	ERV1	ERV1-1-LTR_BT	intergenic	.	.	0.00694444	WT	wt	WT	WT	WT	WT	WT	WT	WT	WT	WT	WT	WT	WT	WT	WT	WT	WT	WT	WT	WT	wt	WT	WT	WT	wt	WT	WT	WT	WT	HET	WT	WT	WT	WT	WT	wt	WT	WT	WT
chr4	2776545	2776553	plus	ERVK	ERV2-1-LTR_BT	intergenic	.	.	0.136364	WT	WT	wt	WT	WT	WT	WT	WT	WT	WT	het	WT	HET	HET	WT	WT	HET	WT	WT	WT	WT	WT	WT	WT	WT	WT	HET	wt	WT	WT	WT	WT	WT	HET	WT	WT	WT	WT	WT	HET
chr4	3097203	3097209	plus	ERVK	BTLTR1	intergenic	.	.	0.00694444	WT	WT	WT	WT	WT	WT	WT	WT	WT	WT	WT	HET	wt	WT	WT	WT	WT	WT	WT	WT	WT	WT	WT	WT	WT	WT	WT	WT	WT	WT	WT	WT	WT	WT	WT	WT	WT	WT	WT	WT
chr4	31880660	31880666	minus	ERVK	ERV2-1-LTR_BT	genic	antisense	ENSBTAG00000000604_31876899_31903130_+	0.145833	HET	WT	WT	WT	HET	WT	WT	WT	WT	WT	WT	WT	HET	WT	WT	WT	WT	WT	WT	WT	wt	WT	WT	HET	WT	WT	WT	WT	WT	WT	wt	WT	wt	WT	WT	WT	HET	HET	WT	WT
chr4	35969996	35970008	minus	ERVK	BTLTR1J	intergenic	.	.	0.486014	HOMO	WT	HET	WT	HET	WT	HET	HOMO	WT	HET	HET	WT	HET	HET	WT	HET	WT	HOMO	HOMO	WT	HET	HET	WT	het	WT	HOMO	HET	WT	HET	HET	HET	HOMO	HOMO	WT	HET	HET	HET	HET	WT	.
chr4	36189480	36189485	minus	ERVK	BTLTR1	intergenic	.	.	0.00347222	WT	WT	WT	WT	WT	WT	wt	WT	WT	WT	WT	WT	WT	WT	WT	WT	WT	WT	WT	WT	WT	WT	WT	WT	WT	wt	WT	WT	WT	WT	WT	WT	wt	WT	WT	WT	WT	WT	WT	WT
chr4	4016942	4016946	plus	ERV1	ERV1-1-I_BT	intergenic	.	.	0.114583	wt	HET	WT	WT	WT	WT	WT	HET	WT	WT	WT	WT	WT	HET	HET	WT	HET	WT	WT	HET	HET	WT	HET	HET	WT	WT	WT	WT	WT	WT	WT	WT	WT	WT	HET	WT	WT	WT	WT	WT
chr4	40279336	40279340	minus	ERVK	ERV2-1-LTR_BT	intergenic	.	.	0.0104167	WT	WT	WT	WT	WT	WT	WT	WT	WT	WT	WT	WT	WT	WT	WT	WT	WT	WT	WT	WT	WT	WT	WT	WT	HET	WT	WT	WT	WT	WT	WT	WT	WT	WT	WT	WT	WT	WT	WT	WT
chr4	41777168	41777175	plus	ERVK	BTLTR1B	genic	antisense	ENSBTAG00000053714_41775571_41794763_-	0.0208333	wt	WT	WT	WT	WT	WT	WT	WT	WT	WT	WT	WT	WT	WT	WT	WT	WT	WT	WT	WT	WT	WT	WT	WT	WT	WT	WT	WT	wt	WT	WT	WT	WT	WT	WT	HET	WT	WT	WT	WT
chr4	43198732	43198737	minus	ERVK	BTLTR1B	intergenic	.	.	0.0104167	WT	WT	WT	WT	WT	WT	WT	WT	HET	WT	WT	WT	WT	WT	WT	WT	WT	WT	WT	WT	WT	WT	WT	WT	WT	WT	wt	WT	WT	WT	WT	WT	WT	WT	WT	WT	WT	WT	WT	WT
chr4	4514299	4514301	plus	ERV1	MER92B	intergenic	.	.	0.130282	HET	WT	WT	WT	wt	WT	WT	WT	WT	WT	HET	WT	het	WT	WT	WT	WT	WT	WT	WT	HET	WT	WT	HET	WT	WT	HET	WT	WT	WT	WT	WT	WT	WT	WT	WT	WT	WT	WT	HET
chr4	45556097	45556102	plus	ERVK	ERV2-1-LTR_BT	genic	sense	ENSBTAG00000000189_45537952_46117403_+	0.0833333	HET	WT	HET	WT	HET	WT	HET	WT	WT	WT	WT	WT	WT	WT	WT	WT	WT	WT	WT	WT	WT	HET	WT	HET	WT	WT	WT	WT	WT	HET	HET	WT	het	WT	WT	WT	WT	HET	WT	WT
chr4	47381775	47381786	plus	ERVL_MaLR	MLT1K	intergenic	.	.	0.0243056	WT	WT	WT	WT	WT	WT	WT	WT	WT	WT	WT	WT	WT	WT	WT	WT	WT	WT	WT	WT	WT	WT	WT	WT	WT	WT	WT	WT	wt	WT	wt	WT	wt	HET	WT	WT	WT	WT	WT	WT
chr4	49110947	49110965	plus	ERVK	BTLTR1J	intergenic	.	.	0.3125	wt	HET	WT	het	HOMO	WT	HET	WT	het	het	HET	het	HET	het	het	HET	HOMO	het	WT	HET	wt	HET	HET	het	het	HET	HOMO	HOMO	het	HET	WT	HET	WT	het	HET	het	het	WT	HET	HET
chr4	49422672	49422677	plus	ERVK	BTLTR1B	genic	antisense	ENSBTAG00000006732_49248702_49563305_-	0.00347222	WT	WT	WT	WT	WT	WT	WT	wt	WT	WT	WT	WT	WT	WT	WT	WT	WT	WT	WT	WT	WT	WT	WT	WT	WT	WT	WT	WT	WT	WT	WT	WT	WT	WT	WT	WT	WT	WT	wt	wt
chr4	49872733	49872749	minus	ERV1	ERV1-1-LTR_BT	genic	sense	ENSBTAG00000050348_49799681_49987089_-	0.138889	WT	HET	WT	WT	WT	WT	WT	WT	HET	WT	WT	WT	WT	WT	HET	WT	WT	HET	WT	WT	WT	HET	HET	WT	HET	WT	HET	WT	HET	WT	WT	WT	WT	WT	WT	WT	HET	WT	wt	WT
chr4	52145772	52145778	minus	ERVK	BTLTR1B	intergenic	.	.	0.234266	HET	WT	HOMO	wt	WT	HOMO	HET	HET	wt	WT	WT	WT	HET	HET	WT	WT	wt	HET	HOMO	HET	HET	het	WT	HET	WT	WT	WT	WT	HET	HET	HET	WT	het	WT	HET	WT	WT	HET	WT	WT
chr4	55705182	55705189	plus	ERVK	ERV2-1-LTR_BT	intergenic	.	.	0.100694	WT	WT	WT	HET	WT	WT	wt	WT	het	WT	HET	WT	WT	WT	WT	HET	WT	wt	WT	WT	WT	WT	WT	WT	WT	HET	WT	WT	WT	WT	HET	het	HET	WT	WT	HET	WT	WT	WT	WT
chr4	59628016	59628022	minus	ERVK	BTLTR1B	intergenic	.	.	0.267361	HOMO	HET	HET	wt	WT	wt	HET	wt	HET	WT	WT	HET	WT	WT	HET	WT	WT	HET	WT	wt	HET	HET	HET	HET	HOMO	HET	het	WT	HET	wt	HET	wt	wt	WT	WT	WT	HOMO	HET	WT	WT
chr4	59740580	59740594	minus	ERV1	LTR9_BT	intergenic	.	.	0.224638	.	WT	HET	WT	WT	HET	HET	WT	WT	HET	WT	HET	WT	WT	WT	WT	WT	HET	WT	HET	het	HET	WT	HET	HET	WT	HET	HET	HET	het	HET	HET	HET	wt	WT	WT	HET	HET	wt	WT
chr4	64283614	64283620	plus	ERVK	BTLTR1B	intergenic	.	.	0.628472	HOMO	HET	HOMO	HET	WT	HET	HET	WT	HOMO	HET	HET	HET	WT	HET	HET	HET	HET	HOMO	HET	.	HET	HOMO	HET	het	HET	HOMO	HET	HET	HOMO	HET	HOMO	HOMO	HOMO	HET	WT	HOMO	HOMO	HET	WT	HET
chr4	669516	669519	minus	ERV1	ERV1-1-LTR_BT	intergenic	.	.	0.0833333	WT	WT	HET	WT	HET	WT	WT	WT	HET	HET	WT	WT	WT	WT	WT	WT	WT	HET	HET	WT	WT	WT	WT	WT	WT	WT	WT	WT	WT	WT	WT	WT	WT	WT	WT	WT	HET	HET	HET	WT
chr4	75303643	75303648	minus	ERVK	BTLTR1	intergenic	.	.	0.336806	WT	HET	WT	WT	WT	WT	WT	WT	HET	WT	WT	WT	wt	HET	HET	wt	WT	WT	WT	WT	WT	WT	WT	WT	HET	HOMO	HET	HET	HET	HET	HET	HOMO	HOMO	het	HET	het	WT	WT	HOMO	HOMO
chr4	81165422	81165428	minus	ERVK	BTLTR1B1	intergenic	.	.	0.267361	WT	HET	WT	HET	HET	HET	WT	HET	HET	HET	WT	WT	WT	HOMO	HET	WT	HET	WT	het	WT	HET	het	WT	HOMO	HET	WT	HOMO	WT	HET	WT	WT	HET	WT	WT	HET	WT	HET	WT	HET	HET
chr4	81968778	81968791	minus	ERV1	ERV1-1-LTR_BT	genic	antisense	ENSBTAG00000007305_81966837_82156974_+	0.00694444	WT	WT	WT	WT	WT	WT	WT	WT	WT	wt	WT	WT	WT	WT	WT	WT	WT	WT	WT	WT	WT	WT	WT	wt	WT	WT	WT	WT	WT	WT	wt	WT	WT	WT	wt	WT	WT	WT	WT	WT
chr4	8211492	8211499	minus	ERVK	BTLTR1	genic	antisense	ENSBTAG00000048664_7937943_8616503_+	0.0451389	wt	WT	HET	HET	WT	WT	WT	WT	WT	WT	WT	het	WT	WT	WT	WT	WT	WT	WT	WT	WT	WT	WT	WT	WT	WT	WT	WT	WT	WT	WT	WT	WT	WT	WT	WT	WT	HET	WT	WT
chr4	82714660	82714665	minus	ERVK	ERV2-3-LTR_BT	intergenic	.	.	0.369048	HET	HET	HET	HET	HET	outlier	HET	HET	HET	HET	.	.	HET	HET	HET	.	HET	HET	HET	HOMO	HET	HET	HET	outlier	WT	WT	HET	HET	WT	.	HET	HET	WT	HET	HET	WT	WT	WT	HET	HET
chr4	82815697	82815702	minus	ERVK	ERV2-3-I_BT	intergenic	.	.	0.0381944	WT	WT	WT	WT	WT	WT	WT	WT	het	WT	WT	WT	WT	WT	WT	WT	WT	WT	WT	WT	WT	WT	WT	WT	WT	WT	WT	WT	wt	WT	WT	WT	WT	WT	WT	WT	WT	WT	WT	WT
chr4	84826953	84826960	plus	ERV1	ERV1-2-LTR_BT	genic	sense	ENSBTAG00000032077_84688361_85251322_+	0.347222	het	HET	WT	HET	het	WT	HET	HET	WT	HET	het	HET	het	HET	HET	HET	HET	WT	WT	HET	HET	WT	HET	WT	WT	HET	WT	het	WT	HET	HET	HET	HET	het	WT	HET	HET	het	HET	WT
chr4	85217329	85217331	minus	ERV1	ERV1-1-LTR_BT	genic	antisense	ENSBTAG00000032077_84688361_85251322_+	0.229927	WT	HET	WT	HET	WT	HET	WT	HET	WT	HET	WT	HET	WT	.	HET	HET	HET	WT	HET	WT	HET	WT	WT	HOMO	HET	HET	HET	WT	WT	WT	WT	HET	WT	WT	HET	WT	WT	WT	WT	HET
chr4	88186325	88186330	plus	ERVK	ERV2-3-LTR_BT	genic	sense	ENSBTAG00000005548_88178402_88190862_+	0.164336	HOMO	HET	WT	WT	WT	HET	WT	WT	WT	WT	WT	HET	WT	HET	WT	WT	WT	WT	WT	HET	WT	HET	WT	WT	WT	WT	wt	WT	WT	HET	WT	WT	WT	WT	WT	WT	WT	WT	WT	WT
chr4	90749836	90749841	plus	ERVK	BTLTR1B	genic	antisense	ENSBTAG00000054974_90671659_91510132_-	0.170139	WT	WT	WT	WT	WT	WT	HOMO	het	WT	HET	HET	HET	HOMO	WT	HET	HET	WT	WT	WT	het	het	het	HET	WT	HET	WT	WT	het	WT	HET	HET	WT	WT	HOMO	WT	WT	HET	het	HET	WT
chr4	91730065	91730070	plus	ERVK	BTLTR1B1	intergenic	.	.	0.170139	WT	HET	WT	HET	WT	WT	WT	WT	WT	WT	WT	HET	wt	HET	WT	WT	WT	WT	WT	WT	wt	WT	WT	WT	WT	HET	WT	WT	HET	WT	HET	HET	HOMO	WT	WT	HET	WT	WT	WT	WT
chr4	94217462	94217469	minus	ERVK	BTLTR1B	intergenic	.	.	0.118056	WT	HET	WT	WT	WT	WT	WT	wt	WT	WT	WT	WT	WT	HET	WT	HET	HET	HET	WT	WT	WT	WT	WT	WT	WT	WT	WT	WT	WT	WT	WT	WT	WT	WT	WT	HET	WT	WT	WT	WT
chr4	945982	945988	minus	ERVK	BTLTR1	intergenic	.	.	0.152778	HET	WT	WT	WT	WT	WT	WT	WT	WT	WT	HET	WT	HET	WT	wt	HET	WT	WT	WT	WT	wt	WT	WT	WT	WT	HET	HET	HET	HET	WT	WT	HET	WT	WT	HET	WT	WT	HET	HET	HOMO
chr4	95526075	95526080	plus	ERVK	BTLTR1	intergenic	.	.	0.230769	WT	WT	wt	het	WT	HET	HET	HET	WT	HET	WT	WT	het	WT	HET	WT	het	WT	HET	WT	HOMO	WT	WT	HOMO	HET	WT	het	WT	wt	WT	HET	het	WT	WT	HET	WT	HET	HET	HET	HET
chr4	96328977	96328982	plus	ERVK	BTLTR1B	intergenic	.	.	0.00862069	wt	.	WT	.	wt	wt	wt	wt	WT	.	wt	wt	WT	wt	wt	WT	wt	.	WT	wt	WT	wt	WT	wt	WT	wt	wt	wt	WT	WT	wt	wt	WT	wt	wt	wt	wt	WT	wt	wt
chr4	98998139	98998144	plus	ERVK	BTLTR1B	genic	antisense	ENSBTAG00000047605_98980494_99055474_-	0.173611	HET	WT	HOMO	WT	HET	HET	WT	WT	WT	WT	WT	HET	WT	WT	WT	WT	WT	WT	het	HET	WT	WT	HET	WT	WT	het	WT	wt	WT	WT	WT	WT	WT	WT	WT	HET	HET	WT	HET	HET
chr5	101843096	101843101	plus	ERVK	BTLTR1	intergenic	.	.	0.00694444	WT	WT	WT	wt	WT	het	WT	WT	WT	WT	WT	WT	WT	WT	WT	WT	WT	WT	WT	WT	WT	WT	WT	WT	WT	WT	WT	WT	WT	WT	WT	WT	WT	WT	WT	WT	WT	WT	WT	WT
chr5	102328191	102328196	plus	ERVK	BTLTR1	intergenic	.	.	0.734266	HET	HOMO	HOMO	HOMO	HOMO	WT	HOMO	HET	WT	HOMO	HET	het	het	HET	HOMO	HET	HET	HOMO	HET	HOMO	HOMO	HOMO	HOMO	WT	HOMO	HET	het	het	HOMO	HOMO	HOMO	HOMO	HOMO	HOMO	HET	HOMO	HET	HET	WT	WT
chr5	104688758	104688768	plus	ERVK	BTLTR1	genic	sense	ENSBTAG00000012246_104359792_104696724_+	0	.	WT	wt	wt	.	wt	wt	wt	wt	wt	wt	wt	WT	wt	wt	wt	wt	wt	wt	wt	wt	wt	.	wt	WT	wt	WT	wt	wt	wt	wt	wt	wt	wt	wt	.	.	wt	wt	WT
chr5	107203609	107203614	plus	ERVK	ERV2-1-LTR_BT	genic	antisense	ENSBTAG00000014525_107170136_107208656_-	0.00347222	WT	WT	WT	wt	WT	WT	WT	WT	WT	wt	WT	WT	WT	WT	WT	WT	WT	WT	WT	WT	WT	WT	WT	WT	WT	WT	WT	WT	WT	WT	WT	WT	WT	WT	WT	WT	WT	WT	WT	WT
chr5	110305214	110305219	minus	ERVK	BTLTR1B	intergenic	.	.	0.496503	HOMO	HET	het	WT	HET	wt	HET	HET	HOMO	HOMO	HET	WT	wt	HET	HET	.	WT	HOMO	WT	het	het	HET	HET	HET	het	WT	HET	het	HOMO	HET	het	HET	HOMO	WT	WT	HET	HOMO	HET	het	HET
chr5	115208631	115208636	minus	ERVK	BTLTR1B	intergenic	.	.	0.105839	WT	WT	WT	HET	WT	WT	.	WT	het	wt	het	WT	HET	WT	WT	WT	het	WT	WT	het	.	WT	wt	WT	WT	WT	WT	WT	WT	WT	WT	WT	WT	WT	WT	WT	WT	WT	wt	WT
chr5	115697638	115697643	minus	ERVK	BTLTR1B	intergenic	.	.	0.237762	WT	HET	WT	WT	HET	WT	WT	WT	HOMO	HOMO	WT	WT	WT	HET	HET	HET	WT	WT	WT	WT	HET	HET	het	HET	HET	WT	HET	het	HOMO	WT	.	HET	WT	WT	WT	WT	HET	het	WT	WT
chr5	118290049	118290055	plus	ERVK	ERV2-1-LTR_BT	intergenic	.	.	0.0798611	wt	WT	WT	WT	WT	WT	WT	WT	WT	HET	WT	WT	WT	WT	HET	HET	HET	WT	WT	WT	WT	WT	het	WT	WT	WT	WT	HET	wt	WT	WT	WT	WT	wt	WT	WT	WT	WT	WT	WT
chr5	118587598	118587603	minus	ERVK	BTLTR1	intergenic	.	.	0.208333	WT	WT	het	WT	WT	WT	WT	WT	WT	WT	WT	WT	HET	WT	WT	WT	WT	WT	WT	HET	WT	WT	WT	HET	HET	WT	WT	WT	WT	WT	HOMO	WT	HET	HET	HET	HET	HET	HOMO	HET	WT
chr5	120024827	120024833	minus	ERVK	BTLTR1	intergenic	.	.	0.00347222	WT	WT	WT	WT	WT	WT	WT	wt	wt	WT	WT	WT	wt	WT	WT	WT	WT	wt	WT	WT	WT	WT	WT	WT	WT	wt	wt	WT	WT	WT	WT	WT	WT	WT	WT	WT	WT	WT	WT	WT
chr5	16391902	16391907	plus	ERVK	BTLTR1	intergenic	.	.	0.00694444	WT	WT	WT	WT	WT	WT	WT	WT	WT	WT	WT	WT	WT	WT	WT	WT	WT	WT	WT	WT	WT	WT	WT	WT	WT	WT	WT	WT	WT	WT	WT	WT	WT	WT	WT	WT	WT	WT	WT	WT
chr5	22919388	22919395	plus	ERVK	BTLTR1B	intergenic	.	.	0.270833	HET	HOMO	WT	HET	HET	HET	HET	HET	HET	WT	HET	HET	wt	WT	WT	HET	WT	WT	WT	HOMO	HET	WT	WT	HET	HET	WT	WT	HET	HET	HET	WT	WT	WT	HET	WT	HET	HET	HOMO	wt	WT
chr5	2609613	2609619	plus	ERVK	ERV2-1-LTR_BT	intergenic	.	.	0.00347222	WT	WT	WT	WT	WT	WT	WT	WT	WT	WT	WT	WT	WT	WT	WT	WT	WT	WT	WT	wt	wt	WT	WT	WT	WT	wt	WT	WT	WT	WT	WT	WT	WT	WT	WT	WT	WT	WT	WT	WT
chr5	28116061	28116076	plus	ERV1	ERV1-1-LTR_BT	genic	antisense	ENSBTAG00000021339_28054725_28174539_-	0.222222	WT	het	WT	WT	wt	WT	WT	HET	HET	HET	WT	wt	WT	WT	HET	WT	WT	WT	WT	WT	WT	WT	HET	WT	WT	het	WT	WT	WT	WT	het	het	HET	HET	HET	HET	WT	HET	het	HET
chr5	31629371	31629374	minus	ERV1	ERV1-1C-LTR_BT	intergenic	.	.	0.565217	HET	WT	HET	.	HOMO	HOMO	HOMO	HET	HOMO	HET	HET	wt	HET	HET	HOMO	HET	HOMO	HET	HOMO	HET	HOMO	HET	HOMO	HET	HOMO	HET	HET	HET	HET	HOMO	HET	het	HET	HET	HET	HET	HOMO	HET	WT	HET
chr5	31635993	31635998	minus	ERVK	BTLTR1B	intergenic	.	.	0.573427	HET	WT	HET	HOMO	.	HOMO	HOMO	HET	HOMO	HET	HET	WT	HET	HET	HOMO	HET	HOMO	HET	HOMO	HET	HOMO	HET	HOMO	HET	HOMO	HET	HET	HET	HET	HOMO	HET	HET	HET	HET	HET	HET	HOMO	HET	WT	HET
chr5	3285974	3285981	plus	ERVK	BTLTR1	intergenic	.	.	0.0277778	WT	WT	WT	WT	WT	WT	WT	WT	WT	WT	WT	WT	WT	WT	WT	WT	WT	HET	WT	WT	WT	WT	WT	WT	WT	WT	wt	WT	WT	WT	WT	WT	WT	WT	WT	WT	WT	WT	WT	WT
chr5	32973473	32973478	minus	ERVK	BTLTR1B	intergenic	.	.	0.00694444	wt	WT	WT	WT	WT	WT	WT	wt	WT	WT	WT	wt	WT	WT	WT	WT	WT	wt	WT	WT	WT	WT	WT	WT	WT	WT	WT	WT	WT	WT	WT	WT	WT	WT	WT	WT	WT	WT	WT	WT
chr5	35496177	35496182	plus	ERVK	ERV2-1-LTR_BT	genic	sense	ENSBTAG00000032183_35475234_35861464_+	0.0138889	WT	WT	WT	WT	WT	WT	WT	WT	WT	WT	WT	WT	het	WT	WT	WT	WT	WT	WT	WT	WT	WT	WT	WT	WT	WT	WT	WT	WT	WT	WT	WT	WT	WT	WT	WT	WT	WT	WT	WT
chr5	38734009	38734014	minus	ERVK	BTLTR1	intergenic	.	.	0.701439	het	HOMO	WT	HOMO	HOMO	HOMO	HOMO	HOMO	HOMO	het	HOMO	HOMO	HET	HOMO	HET	.	HOMO	WT	het	HOMO	HOMO	WT	het	HOMO	HET	het	WT	het	HET	.	HOMO	HOMO	HOMO	HOMO	het	HOMO	HOMO	HOMO	HOMO	HOMO
chr5	39599580	39599585	plus	ERVK	ERV2-1-LTR_BT	genic	antisense	ENSBTAG00000012624_39200973_39632049_-	0.0104167	WT	WT	WT	WT	WT	WT	WT	WT	WT	WT	WT	WT	WT	WT	wt	WT	WT	WT	WT	WT	WT	WT	WT	WT	WT	WT	WT	WT	WT	WT	WT	WT	WT	WT	WT	WT	WT	WT	WT	WT
chr5	40441789	40441807	minus	ERVK	BTLTR1J	intergenic	.	.	0.426573	HOMO	wt	het	het	HOMO	HET	HET	WT	HET	het	WT	het	het	WT	het	WT	het	WT	WT	het	het	WT	WT	het	het	WT	het	HOMO	het	HET	.	het	het	HET	WT	het	HOMO	HOMO	het	HOMO
chr5	4228365	4228370	plus	ERVK	BTLTR1B	intergenic	.	.	0.0451389	WT	WT	WT	het	WT	WT	WT	WT	WT	WT	WT	WT	WT	WT	WT	WT	WT	WT	WT	WT	WT	WT	WT	WT	WT	WT	WT	WT	WT	WT	WT	WT	WT	WT	WT	WT	WT	WT	WT	WT
chr5	42781075	42781081	minus	ERVK	BTLTR1J	genic	antisense	ENSBTAG00000015311_42611538_42884729_+	0.0625	WT	HET	WT	WT	WT	wt	WT	WT	WT	WT	wt	WT	WT	WT	WT	WT	WT	WT	WT	WT	WT	WT	het	WT	WT	HET	WT	WT	WT	WT	HET	WT	WT	HET	WT	WT	WT	WT	WT	WT
chr5	45484949	45484954	plus	ERVK	BTLTR1	intergenic	.	.	0.166667	HET	WT	HET	WT	HET	WT	WT	WT	WT	HET	WT	HET	HET	WT	WT	HET	WT	HET	HET	WT	WT	HET	HET	WT	HOMO	WT	HET	WT	WT	HET	WT	WT	WT	WT	HET	WT	HET	WT	WT	HET
chr5	46756005	46756010	minus	ERVK	BTLTR1B	intergenic	.	.	0.0347222	WT	HET	WT	WT	WT	WT	WT	WT	WT	WT	WT	WT	WT	WT	WT	WT	wt	WT	WT	WT	WT	WT	HET	WT	WT	WT	WT	WT	WT	WT	WT	WT	WT	HET	WT	WT	WT	WT	WT	wt
chr5	52758139	52758144	plus	ERVK	BTLTR1	intergenic	.	.	0.173611	WT	WT	HET	WT	HET	WT	WT	WT	WT	WT	WT	wt	HET	wt	WT	WT	WT	HOMO	WT	WT	WT	WT	WT	WT	WT	HET	HET	WT	wt	WT	WT	HET	HET	WT	HET	HET	WT	WT	HET	HOMO
chr5	52856814	52856819	plus	ERVL	LTR40a	intergenic	.	.	0.298611	HET	HET	WT	WT	het	HET	het	het	het	HET	het	WT	WT	het	HET	WT	WT	WT	WT	het	het	het	HET	het	WT	het	WT	WT	het	HET	WT	WT	WT	het	WT	het	WT	het	WT	WT
chr5	52912927	52912930	minus	ERVK	BTLTR1B	intergenic	.	.	0.00347222	WT	WT	WT	WT	WT	WT	WT	WT	WT	WT	WT	WT	WT	WT	WT	WT	WT	WT	WT	WT	wt	WT	wt	WT	WT	WT	WT	WT	WT	WT	WT	WT	WT	WT	WT	WT	WT	WT	WT	WT
chr5	58575436	58575440	minus	ERVK	BTLTR1B	intergenic	.	.	0.0104167	WT	WT	WT	WT	WT	WT	WT	WT	WT	wt	WT	WT	WT	WT	WT	WT	WT	HET	WT	WT	WT	WT	WT	WT	WT	WT	WT	WT	WT	WT	WT	WT	WT	WT	WT	WT	WT	WT	WT	WT
chr5	58627055	58627057	plus	ERV1	LTR5_BT	intergenic	.	.	0.638889	HET	WT	HOMO	HOMO	HET	HOMO	HET	HET	HET	HOMO	HOMO	WT	HET	HET	WT	HET	HET	HET	HET	HET	HET	HOMO	WT	HET	HOMO	HOMO	HOMO	WT	het	HOMO	HET	HET	HOMO	WT	HET	HOMO	HET	WT	HET	HOMO
chr5	59078078	59078084	minus	ERVK	BTLTR1	intergenic	.	.	0.913194	HOMO	HOMO	HOMO	HOMO	HOMO	HOMO	HOMO	HOMO	HOMO	HOMO	HOMO	HOMO	HOMO	HOMO	HOMO	HOMO	HOMO	HOMO	HOMO	HOMO	HOMO	HET	HOMO	HOMO	HOMO	HOMO	HOMO	HOMO	HET	HOMO	HET	HOMO	HOMO	HOMO	HOMO	HOMO	HOMO	HOMO	HOMO	HOMO
chr5	59276061	59276066	plus	ERVK	ERV2-1-LTR_BT	intergenic	.	.	0.00347222	WT	WT	WT	WT	WT	WT	WT	WT	WT	WT	WT	WT	WT	WT	WT	WT	WT	WT	WT	WT	WT	WT	WT	WT	WT	WT	WT	WT	WT	WT	wt	WT	WT	WT	WT	WT	WT	WT	WT	WT
chr5	61178250	61178255	plus	ERVK	ERV2-1-LTR_BT	intergenic	.	.	0.03125	WT	WT	WT	wt	WT	WT	WT	WT	WT	WT	WT	WT	WT	WT	WT	WT	WT	WT	WT	WT	WT	WT	WT	WT	WT	WT	WT	WT	WT	WT	WT	WT	WT	WT	WT	WT	WT	wt	HET	HET
chr5	68225832	68225837	plus	ERVK	ERV2-1-LTR_BT	genic	sense	ENSBTAG00000010644_68044447_68306547_+	0.00347222	WT	WT	WT	WT	WT	WT	WT	WT	WT	WT	WT	WT	WT	WT	WT	WT	WT	wt	WT	WT	WT	WT	WT	WT	WT	WT	wt	WT	WT	WT	WT	WT	WT	WT	WT	WT	WT	wt	WT	WT
chr5	70880108	70880113	plus	ERVK	BTLTR1	genic	sense	ENSBTAG00000027064_70577672_70908786_+	0.153846	WT	HET	WT	het	het	WT	WT	WT	HET	WT	WT	WT	WT	WT	WT	WT	HET	WT	WT	WT	HET	HET	WT	WT	WT	WT	WT	WT	het	het	WT	WT	WT	het	WT	WT	het	WT	WT	WT
chr5	73068534	73068539	minus	ERVK	ERV2-1-LTR_BT	intergenic	.	.	0.0902778	HET	HET	WT	WT	WT	WT	WT	WT	WT	WT	WT	WT	WT	WT	WT	WT	WT	WT	WT	WT	WT	wt	WT	WT	wt	WT	WT	WT	WT	WT	WT	WT	WT	wt	WT	WT	WT	WT	WT	WT
chr5	76120854	76120861	minus	ERVK	ERV2-1-LTR_BT	intergenic	.	.	0.239437	WT	WT	HOMO	HET	WT	HOMO	HET	HET	HET	HET	HET	WT	HET	WT	WT	WT	het	het	WT	HET	HET	WT	HET	WT	HET	WT	WT	wt	WT	WT	WT	WT	WT	WT	WT	HET	WT	WT	WT	WT
chr5	78372880	78372885	minus	ERVK	ERV2-1-LTR_BT	intergenic	.	.	0.0173611	WT	WT	WT	WT	WT	WT	WT	WT	WT	WT	WT	WT	WT	WT	WT	WT	WT	WT	WT	WT	WT	het	WT	WT	WT	WT	WT	WT	HET	HET	WT	wt	WT	WT	WT	WT	wt	WT	WT	WT
chr5	78708954	78708958	plus	ERVK	BTLTR1B	intergenic	.	.	0.0416667	WT	WT	WT	HET	het	WT	wt	WT	wt	wt	WT	WT	WT	wt	WT	WT	WT	WT	WT	WT	wt	WT	WT	WT	WT	WT	WT	WT	WT	WT	WT	WT	WT	WT	wt	WT	het	WT	WT	WT
chr5	78931185	78931205	minus	ERV1	ERV1-1-LTR_BT	intergenic	.	.	0.293706	WT	WT	het	het	WT	HOMO	HET	HET	het	HOMO	het	WT	het	WT	WT	HET	HET	het	WT	het	het	HET	het	WT	HOMO	WT	het	WT	WT	HET	WT	WT	wt	WT	WT	HET	HET	WT	WT	WT
chr5	79375728	79375733	plus	ERVK	BTLTR1	intergenic	.	.	0.0868056	WT	WT	wt	WT	WT	WT	het	WT	WT	WT	WT	HET	WT	HET	WT	WT	WT	WT	HOMO	WT	WT	WT	WT	HET	WT	WT	WT	WT	WT	WT	HET	WT	WT	WT	HET	WT	WT	het	WT	wt
chr5	80190838	80190841	plus	ERV1	ERV1-1C-LTR_BT	intergenic	.	.	0.187943	WT	WT	WT	WT	WT	HET	WT	HET	HET	HET	WT	WT	HET	WT	WT	WT	HET	WT	WT	WT	WT	WT	HET	HET	WT	WT	WT	WT	WT	WT	WT	WT	HET	WT	WT	HET	WT	WT	.	.
chr5	83267753	83267758	minus	ERVK	ERV2-1-LTR_BT	genic	antisense	ENSBTAG00000002313_82983642_83572811_+	0.00694444	WT	WT	WT	WT	WT	WT	WT	wt	WT	WT	WT	WT	WT	WT	WT	WT	WT	WT	WT	WT	wt	WT	WT	WT	WT	WT	WT	WT	WT	WT	WT	WT	WT	WT	WT	WT	WT	HET	wt	WT
chr5	85062333	85062347	minus	ERVK	BTLTR1J	genic	antisense	ENSBTAG00000013825_85057073_85174596_+	0.634921	HOMO	het	HET	WT	WT	HET	HOMO	het	HOMO	HOMO	.	HOMO	HET	HOMO	HET	HOMO	het	WT	HOMO	HET	WT	HET	HET	HOMO	HOMO	.	HET	HET	WT	HET	HOMO	HET	HOMO	HET	HET	HOMO	HOMO	HOMO	HOMO	HOMO
chr5	85718007	85718012	minus	ERVK	BTLTR1B	intergenic	.	.	0.0243056	WT	WT	wt	WT	WT	WT	WT	WT	wt	WT	WT	WT	WT	WT	wt	HET	WT	WT	WT	WT	WT	WT	WT	WT	WT	HET	WT	wt	wt	wt	wt	WT	wt	WT	WT	WT	WT	WT	WT	wt
chr5	953124	953130	minus	ERVK	BTLTR1B	intergenic	.	.	0.00347222	WT	WT	WT	WT	WT	WT	WT	WT	WT	WT	WT	WT	WT	WT	WT	WT	WT	WT	WT	WT	WT	WT	wt	WT	WT	WT	WT	wt	WT	WT	WT	WT	WT	WT	WT	WT	WT	WT	WT	WT
chr5	95736272	95736286	minus	ERVK	BTLTR1J	intergenic	.	.	0.895105	HOMO	HET	HET	HOMO	HOMO	HOMO	HOMO	HOMO	HOMO	HOMO	HOMO	HOMO	HOMO	HOMO	HOMO	HOMO	HOMO	HOMO	HOMO	HOMO	HOMO	HOMO	HOMO	HOMO	het	HET	HOMO	HOMO	het	HOMO	HET	het	HOMO	HOMO	HOMO	HET	HOMO	HET	HOMO	HOMO
chr5	98574108	98574112	minus	ERV1	ERV1-1C-LTR_BT	intergenic	.	.	0.0104167	WT	WT	WT	WT	WT	WT	WT	WT	WT	WT	WT	WT	WT	WT	WT	WT	WT	WT	WT	WT	WT	WT	WT	WT	WT	WT	WT	WT	WT	WT	WT	WT	WT	WT	WT	wt	WT	WT	WT	WT
chr5	99034030	99034035	plus	ERVL	LTR16A	genic	sense	ENSBTAG00000052617_99025895_99039979_+	0.183453	WT	HET	wt	WT	WT	HET	wt	HET	HET	WT	HET	.	HET	HET	HET	WT	HET	WT	HET	WT	HET	WT	het	.	WT	WT	WT	WT	WT	WT	WT	HET	WT	wt	HET	WT	WT	HET	HET	HET
chr5	99136585	99136590	minus	ERV1	ERV1-1-LTR_BT	intergenic	.	.	0.0104167	WT	WT	WT	WT	WT	HET	WT	WT	WT	WT	wt	WT	WT	WT	WT	WT	WT	WT	WT	outlier	WT	WT	WT	WT	WT	WT	WT	WT	wt	WT	wt	WT	WT	WT	WT	WT	wt	WT	WT	WT
chr5	99616878	99616880	minus	ERV1	ERV1-1-LTR_BT	intergenic	.	.	0.251773	HET	WT	HET	WT	WT	HET	WT	HET	HOMO	WT	HET	HET	het	HET	WT	WT	HET	WT	HOMO	WT	WT	WT	WT	HOMO	HET	HET	WT	WT	HET	WT	HET	HET	WT	WT	HET	HET	HET	HET	HET	HET
chr6	101038279	101038284	plus	ERVK	BTLTR1B	genic	antisense	ENSBTAG00000020048_100907869_101279063_-	0.0104167	wt	WT	wt	WT	WT	WT	WT	WT	WT	WT	WT	WT	WT	WT	WT	WT	wt	WT	WT	HET	WT	wt	WT	WT	WT	WT	WT	wt	WT	WT	WT	wt	WT	WT	WT	WT	WT	WT	WT	WT
chr6	105885376	105885382	plus	ERVK	ERV2-1-LTR_BT	intergenic	.	.	0.0347222	WT	WT	WT	WT	WT	wt	WT	WT	WT	WT	WT	WT	WT	WT	WT	WT	WT	HET	WT	WT	WT	WT	WT	WT	WT	WT	WT	WT	WT	WT	WT	WT	WT	WT	WT	WT	WT	WT	WT	WT
chr6	106266358	106266363	plus	ERVK	BTLTR1B	intergenic	.	.	0.108392	WT	WT	WT	WT	HET	WT	WT	WT	WT	HET	WT	WT	WT	WT	WT	WT	WT	HET	WT	WT	wt	.	WT	HET	WT	WT	wt	WT	HET	.	WT	WT	HET	HET	HET	WT	WT	het	wt	wt
chr6	106760825	106760830	plus	ERVK	BTLTR1B1	intergenic	.	.	0.048951	wt	WT	WT	wt	WT	WT	WT	WT	WT	WT	het	WT	WT	WT	WT	HET	het	WT	WT	WT	WT	WT	WT	wt	WT	HET	het	WT	WT	WT	WT	wt	WT	WT	WT	WT	wt	WT	WT	WT
chr6	107261683	107261689	plus	ERVK	ERV2-1-LTR_BT	intergenic	.	.	0.0104167	WT	WT	WT	WT	WT	WT	WT	WT	WT	wt	WT	WT	WT	WT	WT	WT	WT	WT	WT	WT	WT	WT	WT	WT	WT	WT	WT	WT	WT	WT	WT	WT	WT	WT	WT	WT	WT	WT	WT	WT
chr6	107275778	107275783	plus	ERVK	BTLTR1B	intergenic	.	.	0.1875	HET	WT	WT	HET	WT	HOMO	HET	WT	HET	HET	HET	HET	WT	HET	HET	het	HET	WT	HET	HET	WT	wt	HOMO	HOMO	HET	WT	WT	wt	HET	WT	WT	WT	WT	WT	WT	WT	HET	WT	WT	WT
chr6	107448554	107448563	minus	ERVK	BTLTR1	intergenic	.	.	0.0416667	WT	WT	WT	WT	HET	WT	WT	WT	WT	HET	WT	WT	WT	wt	WT	WT	WT	WT	WT	WT	wt	WT	WT	WT	WT	WT	WT	WT	WT	WT	wt	WT	WT	HET	HET	WT	WT	WT	WT	WT
chr6	115360477	115360482	plus	ERVK	ERV2-1-LTR_BT	intergenic	.	.	0.00347222	WT	WT	WT	WT	WT	WT	WT	WT	het	WT	WT	WT	WT	WT	WT	WT	WT	WT	WT	WT	WT	WT	WT	WT	WT	wt	WT	WT	WT	WT	WT	WT	WT	WT	WT	WT	WT	WT	WT	WT
chr6	15254046	15254051	minus	ERVK	BTLTR1	genic	antisense	ENSBTAG00000010564_15199666_15360477_+	0.0659722	WT	WT	WT	HET	WT	HET	WT	WT	WT	WT	WT	WT	WT	WT	WT	HET	HET	WT	WT	WT	HET	WT	WT	HET	WT	WT	HET	WT	WT	WT	WT	WT	WT	HET	WT	WT	WT	WT	WT	WT
chr6	15643115	15643120	minus	ERVK	BTLTR1B1	genic	antisense	ENSBTAG00000034501_15613508_15664735_+	0.0451389	WT	WT	wt	WT	WT	WT	WT	WT	WT	WT	wt	WT	WT	WT	WT	WT	WT	WT	WT	WT	WT	WT	WT	WT	WT	het	WT	WT	WT	WT	WT	HET	HET	WT	WT	HET	WT	WT	wt	WT
chr6	17706015	17706032	plus	ERVL	MER21C	intergenic	.	.	0.0486111	WT	HET	WT	WT	WT	WT	WT	WT	WT	WT	WT	WT	WT	wt	WT	WT	WT	WT	WT	WT	WT	WT	WT	WT	WT	HET	WT	WT	wt	WT	HET	HET	HET	WT	HET	HET	WT	wt	HET	WT
chr6	1960891	1960897	minus	ERVK	BTLTR1B1	intergenic	.	.	0.149306	WT	HET	WT	WT	WT	WT	WT	WT	HET	WT	WT	WT	WT	HET	HET	WT	WT	HET	WT	WT	HET	WT	wt	WT	WT	WT	WT	HET	WT	WT	WT	WT	WT	WT	HET	WT	HET	WT	WT	WT
chr6	24128403	24128408	minus	ERVK	ERV2-1-LTR_BT	intergenic	.	.	0.00347222	WT	WT	WT	WT	WT	wt	WT	WT	WT	WT	WT	WT	wt	WT	WT	WT	WT	WT	WT	WT	WT	WT	WT	WT	wt	WT	WT	WT	WT	WT	WT	wt	WT	WT	WT	WT	WT	WT	WT	WT
chr6	27302113	27302118	plus	ERVK	ERV2-1-LTR_BT	intergenic	.	.	0.00347222	WT	WT	WT	wt	wt	WT	WT	wt	WT	WT	WT	WT	WT	WT	WT	WT	wt	HET	WT	WT	WT	WT	WT	WT	wt	WT	WT	WT	WT	WT	wt	WT	WT	WT	WT	WT	WT	WT	WT	WT
chr6	2796692	2796697	minus	ERVK	BTLTR1B1	intergenic	.	.	0.0590278	WT	WT	WT	WT	WT	WT	WT	wt	WT	WT	WT	WT	WT	WT	WT	WT	WT	wt	WT	wt	WT	WT	WT	WT	WT	WT	WT	WT	WT	WT	WT	WT	WT	WT	WT	WT	WT	WT	WT	WT
chr6	2833211	2833227	minus	ERVK	BTLTR1B1	intergenic	.	.	0.00347222	WT	WT	WT	WT	WT	WT	WT	WT	WT	WT	wt	WT	WT	WT	WT	WT	WT	WT	WT	WT	wt	WT	WT	wt	WT	wt	het	WT	WT	WT	WT	WT	WT	wt	wt	wt	WT	WT	WT	WT
chr6	28557405	28557407	minus	ERVK	BTLTR1B	intergenic	.	.	0.0972222	WT	WT	HET	WT	HET	WT	WT	WT	WT	HET	WT	WT	WT	WT	het	HET	WT	WT	WT	WT	WT	HET	HET	WT	HOMO	WT	HET	HET	HET	HET	WT	WT	WT	WT	WT	WT	WT	WT	WT	WT
chr6	30769847	30769860	plus	ERVK	BTLTR1B	intergenic	.	.	0.00694444	WT	WT	WT	WT	WT	WT	wt	WT	WT	WT	WT	WT	wt	WT	WT	WT	WT	WT	WT	WT	WT	WT	WT	WT	WT	WT	WT	WT	WT	WT	WT	WT	WT	WT	WT	WT	WT	WT	WT	WT
chr6	32068006	32068007	minus	ERVK	BTLTR1	intergenic	.	.	0.461806	het	het	HET	HET	het	het	het	HET	het	HET	het	het	HET	het	HET	HET	het	het	het	het	het	HET	HET	HET	wt	het	WT	HET	HET	HET	het	het	het	HET	HET	het	HET	het	wt	HET
chr6	32240832	32240837	minus	ERVK	ERV2-1-LTR_BT	intergenic	.	.	0.0769231	WT	WT	WT	WT	WT	WT	WT	WT	WT	WT	WT	WT	WT	WT	WT	WT	WT	HET	WT	WT	WT	WT	WT	WT	wt	WT	WT	WT	het	WT	WT	WT	HET	WT	HET	WT	WT	WT	WT	WT
chr6	33746126	33746131	plus	ERVK	ERV2-1-LTR_BT	genic	antisense	ENSBTAG00000019808_33504739_34501208_-	0.00694444	WT	WT	WT	WT	WT	WT	WT	WT	WT	WT	HET	WT	WT	WT	WT	WT	WT	WT	WT	WT	WT	WT	wt	WT	wt	wt	WT	WT	WT	WT	WT	WT	WT	WT	WT	WT	WT	WT	WT	WT
chr6	35246470	35246473	plus	ERVK	BTLTR1J	intergenic	.	.	0.180556	WT	WT	HET	WT	HET	WT	WT	WT	WT	het	WT	WT	WT	WT	HET	HET	WT	WT	WT	WT	WT	HET	HET	WT	HOMO	WT	HET	HET	HET	HET	WT	WT	WT	WT	WT	wt	WT	WT	HET	WT
chr6	35440554	35440559	plus	ERVK	BTLTR1B	intergenic	.	.	0.157343	HET	WT	HET	WT	het	WT	WT	WT	WT	wt	WT	WT	wt	WT	WT	WT	WT	WT	WT	WT	WT	WT	WT	het	WT	WT	WT	wt	wt	WT	WT	WT	WT	HET	WT	HET	het	WT	WT	WT
chr6	37801260	37801266	plus	ERVK	BTLTR1B	intergenic	.	.	0.0972222	wt	WT	wt	WT	WT	WT	WT	WT	HET	WT	WT	WT	wt	WT	WT	het	WT	WT	WT	WT	WT	WT	WT	WT	WT	WT	WT	WT	WT	WT	WT	WT	WT	WT	HET	WT	HET	HET	HET	WT
chr6	38493867	38493872	plus	ERVK	BTLTR1	intergenic	.	.	0.270833	WT	HET	HET	WT	HET	WT	WT	WT	het	WT	wt	WT	WT	WT	HET	WT	WT	WT	WT	WT	HET	HET	HET	HET	WT	HET	WT	WT	WT	HET	HET	HET	HET	HET	WT	HOMO	WT	HET	WT	WT
chr6	4005724	4005730	plus	ERVK	BTLTR1	intergenic	.	.	0.204861	WT	HET	WT	WT	WT	WT	WT	WT	HET	WT	WT	HET	wt	HET	HET	HET	het	WT	WT	WT	HET	WT	WT	WT	WT	HET	WT	HET	WT	WT	wt	WT	HET	HET	HET	WT	HET	WT	wt	WT
chr6	4119292	4119297	minus	ERVK	BTLTR1	intergenic	.	.	0.114583	WT	WT	WT	HET	WT	WT	WT	WT	WT	HET	WT	WT	WT	WT	HET	WT	WT	HET	WT	WT	WT	HET	WT	WT	HET	HET	WT	WT	HOMO	HOMO	het	HET	HET	WT	HET	HET	WT	WT	WT	wt
chr6	42259245	42259253	plus	ERVK	ERV2-1-LTR_BT	intergenic	.	.	0.00347222	wt	WT	WT	WT	WT	WT	WT	WT	WT	WT	WT	wt	WT	WT	wt	WT	WT	WT	het	WT	wt	WT	WT	wt	WT	WT	wt	wt	WT	WT	WT	WT	WT	WT	WT	wt	wt	WT	WT	WT
chr6	45591959	45591966	minus	ERVK	ERV2-1-LTR_BT	intergenic	.	.	0.00347222	WT	WT	WT	WT	WT	WT	WT	WT	WT	wt	WT	WT	wt	WT	WT	WT	WT	wt	WT	WT	WT	WT	WT	WT	WT	WT	WT	WT	WT	WT	WT	wt	WT	WT	WT	WT	WT	WT	wt	WT
chr6	46791990	46791995	plus	ERVK	BTLTR1	intergenic	.	.	0.0729167	WT	WT	HET	HET	WT	HET	WT	WT	WT	WT	het	WT	WT	WT	HET	WT	WT	HET	WT	wt	WT	WT	HET	WT	WT	HET	WT	WT	WT	WT	HET	WT	WT	WT	WT	WT	WT	WT	WT	WT
chr6	51497049	51497064	plus	ERVK	BTLTR1J	intergenic	.	.	0.307692	het	WT	HET	het	het	HET	WT	WT	HET	het	WT	WT	WT	WT	HOMO	HET	WT	HET	WT	HET	WT	het	HOMO	WT	HOMO	WT	HOMO	HOMO	HET	HET	HET	WT	WT	WT	het	WT	WT	WT	WT	HET
chr6	52356755	52356758	plus	ERV1	ERV1-1C-LTR_BT	intergenic	.	.	0.0104167	WT	WT	WT	WT	WT	WT	WT	WT	WT	WT	WT	WT	WT	WT	WT	WT	WT	WT	WT	WT	WT	WT	WT	WT	WT	WT	WT	WT	WT	WT	WT	WT	WT	WT	WT	WT	WT	WT	WT	WT
chr6	54901783	54901786	minus	ERVK	BTLTR1B	intergenic	.	.	0.225694	WT	WT	WT	HOMO	WT	HOMO	WT	HET	HOMO	WT	WT	HOMO	HET	HET	HET	HET	HET	WT	WT	wt	WT	WT	HET	HET	WT	WT	WT	WT	WT	WT	WT	HET	WT	HET	HET	WT	HET	HOMO	HET	WT
chr6	55216688	55216698	minus	ERVK	BTLTR1J	intergenic	.	.	0.625874	HET	het	HOMO	HOMO	HOMO	HOMO	HOMO	HOMO	HET	HET	HOMO	HOMO	HET	het	het	HOMO	het	HOMO	HET	het	HOMO	HET	HOMO	HOMO	HET	HOMO	HOMO	HOMO	WT	HOMO	HOMO	HET	het	HOMO	HOMO	HOMO	HOMO	HET	wt	het
chr6	65192193	65192198	plus	ERVK	ERV2-1-LTR_BT	intergenic	.	.	0.5	HET	WT	HOMO	HOMO	WT	HET	HOMO	HOMO	WT	HET	HET	HET	HOMO	HOMO	WT	WT	HOMO	HET	HET	HET	HOMO	WT	WT	HET	WT	WT	HET	WT	WT	HET	HET	HET	WT	HET	HOMO	WT	HET	WT	HOMO	HOMO
chr6	65582283	65582288	plus	ERVK	BTLTR1	intergenic	.	.	0.138889	HET	WT	WT	WT	WT	WT	WT	WT	wt	WT	HET	HET	WT	WT	HET	WT	WT	WT	WT	HET	WT	HET	HET	WT	WT	WT	WT	HET	HET	WT	WT	WT	HET	WT	WT	WT	WT	HET	WT	WT
chr6	66049593	66049596	minus	ERV1	ERV1-1C-LTR_BT	genic	antisense	ENSBTAG00000017837_65611356_66064698_+	0.188811	WT	WT	WT	HOMO	WT	HET	WT	HET	HET	WT	WT	HET	WT	HOMO	WT	HET	HET	WT	WT	WT	WT	WT	WT	HET	WT	WT	WT	HET	WT	WT	WT	WT	WT	WT	WT	WT	WT	WT	WT	WT
chr6	69059425	69059439	minus	ERV1	ERV1-1-LTR_BT	genic	sense	ENSBTAG00000020658_69006787_69194162_-	0.427083	HET	WT	het	het	HET	HET	het	het	HET	WT	het	het	het	het	WT	het	het	het	HET	het	het	het	het	het	wt	het	wt	WT	HET	HET	het	het	het	het	HET	WT	het	het	het	het
chr6	71019816	71019821	plus	ERVK	BTLTR1B	genic	antisense	ENSBTAG00000001772_70988566_71024317_-	0.180556	WT	HET	WT	WT	het	WT	WT	wt	WT	HET	WT	het	WT	WT	HET	HET	WT	WT	HET	WT	WT	HOMO	HOMO	WT	HET	HET	HET	HOMO	HET	HET	WT	WT	HET	WT	WT	HET	WT	WT	wt	WT
chr6	72622178	72622179	minus	ERV1	ERV1-1-LTR_BT	intergenic	.	.	0.00694444	WT	WT	WT	WT	WT	WT	WT	WT	WT	WT	WT	WT	WT	WT	WT	WT	WT	WT	WT	WT	WT	WT	WT	WT	WT	WT	WT	WT	WT	WT	WT	WT	WT	WT	WT	WT	WT	WT	WT	WT
chr6	72706379	72706385	plus	ERVK	ERV2-1-LTR_BT	intergenic	.	.	0.0915493	WT	WT	WT	WT	WT	HET	WT	WT	HET	HET	wt	WT	WT	WT	WT	WT	WT	WT	WT	WT	WT	WT	WT	WT	HET	WT	WT	WT	HET	WT	WT	WT	WT	WT	WT	WT	WT	WT	wt	WT
chr6	74586565	74586568	plus	ERVK	BTLTR1B	intergenic	.	.	0.0902778	HET	WT	WT	WT	WT	WT	WT	WT	HET	WT	WT	WT	wt	WT	WT	WT	WT	WT	WT	WT	WT	WT	WT	WT	WT	WT	wt	WT	WT	WT	WT	HET	WT	WT	WT	WT	WT	HET	WT	WT
chr6	75712739	75712746	plus	ERVK	BTLTR1	intergenic	.	.	0.0277778	WT	WT	WT	WT	WT	WT	WT	WT	WT	WT	WT	WT	WT	WT	WT	WT	WT	WT	WT	WT	WT	wt	WT	WT	wt	WT	WT	HET	WT	WT	WT	WT	WT	WT	WT	WT	WT	WT	WT	WT
chr6	76249954	76249960	plus	ERVK	ERV2-1-LTR_BT	intergenic	.	.	0.104167	WT	WT	HET	WT	HET	WT	WT	WT	WT	WT	WT	WT	wt	WT	WT	WT	WT	WT	WT	HET	HET	WT	WT	HET	WT	WT	WT	WT	WT	WT	HET	HET	HET	HET	HET	WT	WT	WT	HET	HET
chr6	79957494	79957495	minus	ERV1	MER52-int	intergenic	.	.	0.479167	het	het	HET	het	WT	het	het	HET	het	het	het	het	het	het	HET	WT	het	het	het	HET	HET	HET	het	HET	HET	het	HET	WT	het	HET	HET	HET	HET	HET	HET	HET	het	het	HET	HET
chr6	8179442	8179447	minus	ERVK	BTLTR1B	intergenic	.	.	0.0659722	WT	WT	WT	WT	WT	WT	HET	HET	WT	WT	HET	HET	WT	HET	WT	WT	WT	WT	HET	HET	HET	wt	WT	WT	WT	WT	WT	WT	WT	WT	WT	WT	WT	WT	WT	WT	WT	WT	HET	WT
chr6	82059681	82059686	plus	ERVK	BTLTR1	intergenic	.	.	0.0694444	WT	wt	WT	WT	WT	WT	HET	WT	WT	wt	HET	WT	HOMO	WT	WT	wt	HET	WT	HET	HET	WT	WT	wt	WT	WT	WT	wt	WT	wt	HET	wt	WT	WT	wt	WT	WT	WT	WT	HET	wt
chr6	83142728	83142732	plus	ERVK	BTLTR1B	intergenic	.	.	0.107639	WT	WT	WT	WT	WT	HET	wt	WT	WT	WT	WT	WT	WT	WT	WT	wt	WT	HET	WT	WT	WT	WT	WT	WT	HET	WT	WT	WT	WT	WT	WT	WT	WT	WT	WT	WT	HET	WT	WT	WT
chr6	8343922	8343928	plus	ERVK	BTLTR1J	intergenic	.	.	0.221831	wt	WT	het	WT	HET	WT	HET	het	WT	het	het	HET	het	HET	HET	HET	HET	wt	HET	HET	HET	HET	het	wt	HOMO	HET	het	het	het	het	WT	wt	HET	WT	wt	HET	WT	WT	het	HET
chr6	84007031	84007036	plus	ERVK	ERV2-1-LTR_BT	intergenic	.	.	0.0659722	WT	WT	WT	WT	WT	wt	WT	HET	HET	WT	WT	WT	WT	WT	WT	WT	WT	WT	WT	WT	WT	WT	WT	WT	WT	WT	WT	WT	WT	HET	WT	WT	WT	WT	WT	WT	WT	het	WT	WT
chr6	84172661	84172674	minus	ERV1	ERV1-1-I_BT	intergenic	.	.	0.00694444	WT	HET	wt	WT	WT	WT	wt	WT	WT	WT	WT	WT	WT	WT	WT	WT	WT	WT	WT	WT	WT	WT	WT	WT	WT	WT	WT	WT	WT	WT	WT	WT	WT	WT	WT	het	WT	WT	WT	WT
chr6	84519541	84519546	minus	ERVK	BTLTR1	intergenic	.	.	0.632867	HOMO	HET	HET	HOMO	WT	HOMO	HET	HOMO	HET	HOMO	HET	HOMO	WT	HOMO	HET	het	HET	HET	HET	WT	HET	WT	HOMO	HET	HOMO	HOMO	HET	HET	HET	WT	HET	HET	WT	HET	HET	HET	HET	HET	WT	HET
chr6	848566	848576	plus	ERVK	BTLTR1J	intergenic	.	.	0.58871	HET	HET	het	WT	het	HET	het	WT	HOMO	het	HOMO	het	HET	.	.	HET	het	HOMO	het	HOMO	.	HET	HET	WT	HOMO	het	HET	.	het	het	het	het	het	het	het	wt	het	het	het	het
chr6	85078414	85078421	plus	ERVK	BTLTR1	intergenic	.	.	0.39781	het	WT	HET	WT	wt	WT	HOMO	WT	HET	HET	HOMO	HET	HOMO	HET	WT	WT	HOMO	HET	HET	HET	wt	HET	het	WT	HET	HET	HET	HET	HOMO	het	HET	HET	het	HET	HET	WT	HET	HOMO	HET	HET
chr6	85501680	85501688	plus	ERVK	BTLTR1	intergenic	.	.	0.329861	HOMO	HET	WT	WT	WT	HET	HET	HET	HET	HET	HET	WT	HOMO	HET	HET	HET	HOMO	WT	HOMO	HET	WT	HET	WT	WT	HET	WT	WT	WT	HET	WT	WT	HET	HET	WT	WT	WT	WT	WT	HET	WT
chr6	8578074	8578091	plus	ERV1	ERV1-1-LTR_BT	intergenic	.	.	0.237762	HET	WT	HET	WT	HET	wt	HET	HET	WT	WT	het	HET	HET	HET	WT	HET	WT	WT	HET	HET	HOMO	HET	HET	WT	HET	WT	HOMO	HET	WT	WT	WT	WT	WT	WT	HET	WT	WT	WT	HET	HET
chr6	86621887	86621894	minus	ERVK	BTLTR1J	genic	antisense	ENSBTAG00000002348_86381836_86809131_+	0.0763889	wt	WT	WT	het	WT	HET	wt	het	WT	WT	WT	HET	WT	het	WT	WT	WT	wt	WT	WT	HET	wt	wt	het	WT	wt	WT	WT	WT	WT	wt	WT	WT	WT	WT	WT	WT	WT	wt	WT
chr6	89791111	89791122	minus	ERVK	BTLTR1J	intergenic	.	.	0.585821	HOMO	het	het	HOMO	WT	HOMO	HOMO	HET	HET	HOMO	het	HOMO	HOMO	HOMO	HET	HET	HET	het	het	het	HET	HET	HOMO	het	HOMO	het	WT	HET	HOMO	het	HET	het	HET	WT	WT	HOMO	HOMO	het	het	WT
chr6	90303705	90303713	plus	ERVK	BTLTR1B	intergenic	.	.	0.0138889	WT	WT	WT	WT	WT	WT	WT	WT	wt	WT	wt	WT	WT	WT	wt	WT	WT	WT	WT	WT	WT	WT	WT	WT	WT	WT	WT	WT	WT	WT	WT	WT	WT	WT	WT	wt	WT	WT	WT	WT
chr6	90727877	90727882	plus	ERVK	BTLTR1	genic	antisense	ENSBTAG00000015449_90714356_90757072_-	0.138889	WT	wt	WT	WT	WT	WT	WT	WT	WT	WT	WT	WT	WT	het	HET	HET	WT	WT	WT	WT	WT	HET	WT	WT	het	WT	WT	WT	HET	WT	WT	HET	het	WT	WT	HET	WT	WT	WT	WT
chr6	9113606	9113609	minus	ERVK	BTLTR1B	intergenic	.	.	0.200704	wt	WT	WT	WT	WT	HET	HET	HET	HET	het	HET	HET	HET	HET	HET	WT	WT	HET	HET	HET	HET	WT	WT	WT	HET	HET	WT	WT	HET	het	WT	HET	WT	WT	WT	WT	WT	WT	HET	HET
chr6	95462741	95462745	minus	ERVK	BTLTR1J	genic	sense	ENSBTAG00000054713_95027256_95729376_-/ENSBTAG00000035776_95026428_95733063_+	0.298611	wt	wt	HET	WT	HOMO	wt	WT	HET	HET	WT	WT	wt	wt	WT	HET	HET	WT	HET	WT	HET	HET	HET	WT	HET	WT	WT	HET	HET	wt	HET	HOMO	HOMO	HET	HET	HET	WT	HET	wt	HET	HET
chr7	103182641	103182647	plus	ERVK	ERV2-1-LTR_BT	intergenic	.	.	0	WT	WT	WT	WT	WT	WT	WT	WT	WT	WT	WT	WT	WT	WT	WT	WT	WT	WT	WT	WT	WT	WT	WT	WT	WT	WT	WT	WT	WT	WT	WT	WT	WT	WT	WT	WT	WT	WT	WT	WT
chr7	103875833	103875839	minus	ERVK	BTLTR1B	intergenic	.	.	0.00347222	WT	WT	WT	WT	WT	WT	wt	WT	WT	WT	WT	WT	WT	WT	WT	WT	WT	WT	WT	HET	WT	WT	WT	WT	WT	WT	WT	WT	WT	WT	WT	WT	WT	WT	WT	wt	WT	WT	WT	WT
chr7	104199676	104199681	plus	ERVK	BTLTR1	intergenic	.	.	0.201389	WT	WT	WT	het	HET	HET	WT	HET	HET	WT	HET	WT	WT	WT	WT	WT	WT	WT	WT	WT	WT	WT	WT	HET	HET	WT	WT	WT	WT	WT	HET	HET	HET	WT	HET	WT	WT	HET	WT	WT
chr7	104211332	104211333	plus	ERV1	ERV1-1-LTR_BT	intergenic	.	.	0.136364	WT	WT	WT	HET	wt	HET	WT	HET	WT	WT	WT	WT	WT	WT	WT	WT	WT	WT	WT	WT	WT	WT	WT	HET	HET	wt	WT	WT	WT	WT	HET	HET	HET	WT	HET	WT	WT	WT	WT	WT
chr7	10421443	10421448	minus	ERVK	LTR2C_BT	intergenic	.	.	0.264706	WT	HET	WT	HET	WT	HET	HET	HET	HET	HET	HET	HET	wt	outlier	HET	HET	HET	HET	HET	HET	outlier	HET	HET	HET	WT	HET	HET	WT	HET	HET	WT	WT	WT	HET	HET	WT	WT	HET	WT	WT
chr7	104347737	104347743	minus	ERVK	BTLTR1	intergenic	.	.	0.347328	.	HET	.	HET	HET	WT	wt	HET	HET	HET	wt	HET	HET	WT	HET	HET	HET	HOMO	.	HOMO	HET	HOMO	HET	wt	HET	HET	HET	HET	.	.	HET	wt	HET	.	wt	HET	HET	HET	wt	WT
chr7	105255183	105255191	minus	ERVK	BTLTR1	intergenic	.	.	0.125	HET	WT	HOMO	WT	HET	WT	WT	WT	HET	WT	HET	WT	WT	WT	WT	HET	WT	HOMO	HET	WT	HET	WT	WT	WT	WT	WT	WT	WT	HET	WT	HET	WT	HET	WT	WT	WT	WT	WT	HET	HET
chr7	106952849	106952855	plus	ERVK	ERV2-1-LTR_BT	intergenic	.	.	0.423611	HOMO	HET	WT	WT	WT	HOMO	HOMO	het	WT	HET	HET	WT	WT	HOMO	HET	WT	HET	WT	WT	WT	HET	HET	HET	HET	WT	HET	HET	HET	WT	HET	WT	HET	WT	HET	HET	WT	HET	HET	WT	HET
chr7	107633633	107633638	plus	ERVK	ERV2-1-LTR_BT	intergenic	.	.	0.222222	WT	HET	WT	WT	WT	WT	HET	WT	WT	HET	WT	WT	WT	WT	WT	HET	het	WT	WT	WT	WT	WT	WT	WT	WT	HET	HET	WT	WT	WT	WT	HET	WT	WT	HET	HET	HET	het	WT	HET
chr7	108270818	108270823	minus	ERVK	ERV2-1-LTR_BT	genic	antisense	ENSBTAG00000003051_107827212_108280766_+	0.0769231	WT	WT	.	wt	het	WT	wt	wt	WT	wt	het	WT	wt	WT	wt	WT	wt	.	.	wt	WT	WT	WT	wt	.	WT	wt	.	.	WT	wt	wt	het	wt	WT	wt	wt	WT	WT	WT
chr7	109226836	109226842	plus	ERVK	BTLTR1B	intergenic	.	.	0.0208333	wt	WT	WT	WT	WT	WT	WT	WT	WT	WT	WT	WT	WT	WT	WT	WT	WT	WT	WT	WT	WT	WT	WT	WT	WT	wt	WT	WT	WT	WT	WT	WT	WT	WT	WT	WT	WT	WT	WT	WT
chr7	109871088	109871093	minus	ERVK	BTLTR1B	intergenic	.	.	0.00347222	WT	WT	WT	WT	WT	WT	WT	WT	WT	WT	WT	WT	WT	WT	WT	WT	WT	WT	WT	WT	WT	WT	WT	WT	WT	WT	WT	WT	WT	WT	WT	WT	wt	WT	WT	WT	WT	WT	WT	WT
chr7	110111178	110111183	minus	ERVK	BTLTR1B	intergenic	.	.	0.216312	WT	WT	WT	wt	WT	HET	het	WT	WT	het	WT	het	WT	WT	WT	HET	het	wt	WT	WT	WT	het	WT	WT	het	het	het	het	wt	het	WT	WT	WT	het	het	wt	.	WT	WT	het
chr7	13440175	13440180	minus	ERVK	ERV2-1-LTR_BT	intergenic	.	.	0.0467626	het	wt	wt	het	wt	wt	WT	wt	wt	WT	wt	wt	WT	WT	wt	WT	WT	HET	HET	wt	wt	WT	wt	WT	wt	WT	WT	wt	WT	wt	HET	WT	WT	WT	wt	wt	wt	.	wt	WT
chr7	13772265	13772274	plus	ERVK	ERV2-1-LTR_BT	intergenic	.	.	0.0104167	WT	WT	WT	WT	WT	WT	WT	WT	WT	WT	WT	WT	WT	WT	WT	WT	WT	WT	WT	WT	WT	WT	WT	WT	WT	wt	WT	WT	WT	WT	WT	WT	wt	WT	WT	WT	WT	WT	WT	WT
chr7	13888193	13888211	minus	ERVK	ERV2-1C-LTR_BT	intergenic	.	.	0.484375	.	WT	HOMO	het	wt	het	HET	wt	wt	HET	WT	het	HET	HET	HET	HET	WT	HET	HET	WT	HET	wt	HOMO	het	HET	HOMO	het	het	HET	.	HOMO	.	HOMO	het	HET	.	wt	HET	HET	het
chr7	14104352	14104358	plus	ERVK	BTLTR1B	intergenic	.	.	0.125	WT	WT	HET	WT	WT	WT	WT	WT	WT	HET	WT	WT	WT	HET	WT	WT	WT	WT	WT	WT	WT	WT	WT	wt	HET	HET	WT	WT	WT	WT	HET	HET	HET	WT	WT	HOMO	WT	WT	HET	HET
chr7	16697569	16697575	plus	ERVK	BTLTR1	intergenic	.	.	0.0138889	WT	WT	WT	WT	WT	WT	WT	WT	WT	WT	WT	WT	WT	WT	WT	WT	WT	WT	WT	WT	WT	WT	WT	WT	WT	WT	WT	WT	WT	WT	WT	WT	WT	WT	WT	HET	WT	WT	WT	WT
chr7	17281194	17281199	plus	ERVK	ERV2-1-LTR_BT	intergenic	.	.	0.177083	WT	HET	WT	WT	HET	WT	WT	WT	WT	WT	WT	WT	WT	WT	WT	WT	wt	WT	WT	WT	WT	WT	HET	WT	WT	WT	WT	WT	WT	HET	wt	WT	HET	het	WT	HET	WT	wt	WT	WT
chr7	18142462	18142467	minus	ERVK	ERV2-1-LTR_BT	genic	antisense	ENSBTAG00000002277_18141671_18210109_+	0.0176056	WT	WT	WT	wt	WT	WT	WT	WT	WT	WT	WT	WT	WT	WT	WT	WT	WT	het	WT	WT	WT	WT	WT	WT	WT	WT	WT	WT	WT	WT	wt	WT	WT	WT	WT	WT	WT	WT	WT	WT
chr7	20360834	20360838	minus	ERVK	BTLTR1B	intergenic	.	.	0.427083	HET	HET	HOMO	HOMO	WT	HET	HET	HET	HOMO	HET	HET	HOMO	het	HOMO	HET	het	HET	HET	HOMO	HET	HOMO	WT	WT	HOMO	HET	HET	WT	WT	WT	WT	HET	WT	WT	WT	HET	HET	WT	het	HOMO	HOMO
chr7	21542058	21542075	plus	ERV1	ERV1-1-I_BT	intergenic	.	.	0.00347222	WT	WT	WT	WT	WT	WT	WT	WT	WT	WT	WT	WT	HET	WT	wt	WT	WT	WT	WT	WT	WT	WT	WT	WT	WT	WT	WT	WT	WT	WT	WT	WT	WT	WT	WT	WT	WT	WT	WT	WT
chr7	2696096	2696114	plus	ERVK	BTLTR1B1	genic	antisense	ENSBTAG00000040028_2685793_2703542_-	0.0390071	WT	WT	WT	WT	HET	WT	WT	WT	WT	WT	HET	WT	WT	WT	wt	WT	WT	WT	WT	WT	WT	WT	WT	WT	WT	WT	WT	WT	WT	WT	WT	WT	WT	het	WT	WT	wt	WT	WT	WT
chr7	29552525	29552530	minus	ERVK	BTLTR1	intergenic	.	.	0.0138889	WT	WT	WT	WT	WT	WT	WT	WT	WT	WT	WT	WT	WT	WT	WT	WT	WT	WT	WT	WT	WT	WT	WT	WT	wt	WT	WT	WT	WT	WT	WT	WT	WT	WT	HET	WT	WT	WT	WT	WT
chr7	31166306	31166311	plus	ERVK	BTLTR1	intergenic	.	.	0.125	WT	WT	WT	WT	WT	WT	WT	wt	wt	WT	HET	WT	WT	WT	HET	WT	WT	HET	HET	WT	WT	WT	HET	WT	WT	WT	WT	WT	WT	HET	WT	WT	HET	HET	WT	WT	WT	WT	WT	wt
chr7	32610323	32610328	minus	ERVK	ERV2-1B-LTR_BT	intergenic	.	.	0.0138889	WT	WT	WT	WT	WT	HET	WT	WT	WT	WT	WT	WT	WT	WT	WT	WT	WT	WT	WT	WT	WT	WT	WT	WT	WT	WT	WT	WT	WT	WT	WT	WT	WT	WT	WT	WT	WT	WT	WT	WT
chr7	32798787	32798793	minus	ERV1	ERV1-1-LTR_BT	genic	sense	ENSBTAG00000054377_32797053_32800043_-	0.174825	WT	het	HET	WT	HET	WT	WT	WT	HET	HET	WT	WT	WT	WT	HET	HET	WT	WT	WT	WT	WT	HET	HET	WT	HET	WT	HET	HET	HET	HET	WT	HET	WT	HET	WT	het	HET	WT	WT	WT
chr7	3487308	3487314	plus	ERVK	BTLTR1B	intergenic	.	.	0.0555556	WT	WT	WT	WT	WT	HET	WT	het	WT	WT	WT	HET	WT	WT	WT	HET	WT	WT	WT	HET	HET	wt	WT	HET	WT	WT	WT	WT	WT	WT	WT	WT	WT	WT	WT	WT	WT	WT	WT	WT
chr7	35879676	35879689	plus	ERV1	ERV1-1-I_BT	intergenic	.	.	0.0659722	wt	het	wt	wt	WT	wt	wt	wt	WT	wt	wt	wt	wt	WT	wt	wt	wt	wt	wt	wt	wt	wt	wt	wt	wt	wt	wt	wt	wt	wt	wt	wt	WT	wt	wt	wt	wt	wt	wt	wt
chr7	40111703	40111709	minus	ERVK	BTLTR1B	intergenic	.	.	0.171329	WT	WT	WT	HET	het	HET	HOMO	WT	HET	WT	WT	WT	HET	HET	WT	WT	WT	WT	HET	HET	WT	WT	WT	HOMO	HET	HET	WT	WT	WT	WT	HET	WT	HET	WT	WT	WT	WT	HET	HOMO	HOMO
chr7	40285216	40285233	plus	ERVK	BTLTR1	intergenic	.	.	0.957143	HOMO	HOMO	HOMO	HOMO	HOMO	HOMO	.	HET	HOMO	HOMO	HOMO	HOMO	HOMO	HET	HOMO	HOMO	HOMO	HOMO	HOMO	HOMO	HOMO	HOMO	HOMO	HOMO	HOMO	HOMO	HOMO	HOMO	HOMO	HOMO	HOMO	HOMO	HOMO	HOMO	HET	HOMO	HET	HOMO	HOMO	HOMO
chr7	40942616	40942620	minus	ERV1	ERV1-1-LTR_BT	intergenic	.	.	0.112676	HOMO	wt	WT	WT	WT	HET	WT	HET	WT	WT	WT	WT	WT	HET	WT	HET	WT	WT	WT	HET	WT	WT	WT	WT	WT	WT	WT	HET	WT	WT	WT	wt	WT	WT	HET	WT	HET	WT	WT	WT
chr7	41987333	41987337	plus	ERVK	BTLTR1B	intergenic	.	.	0.048951	het	WT	WT	WT	WT	WT	WT	HET	WT	WT	WT	WT	WT	HET	WT	WT	WT	HET	WT	WT	WT	WT	WT	WT	WT	WT	WT	WT	WT	WT	WT	WT	WT	WT	WT	WT	HET	WT	WT	WT
chr7	44360198	44360201	minus	ERV1	ALTR39_BT	intergenic	.	.	0.429688	WT	HET	HET	HOMO	HOMO	WT	het	WT	.	het	HET	het	het	HET	HOMO	.	WT	het	.	WT	HET	HET	HOMO	HOMO	HOMO	HET	het	HET	HET	.	WT	.	HET	.	HET	.	HET	HET	HET	het
chr7	50514900	50514905	plus	ERVK	ERV2-1-LTR_BT	genic	antisense	ENSBTAG00000033747_50264021_50520479_-	0.0173611	WT	WT	wt	WT	wt	WT	WT	WT	wt	WT	WT	WT	WT	WT	WT	WT	WT	het	WT	WT	WT	WT	WT	wt	WT	WT	WT	WT	WT	WT	WT	wt	WT	WT	het	WT	WT	WT	WT	WT
chr7	56580631	56580638	plus	ERVK	ERV2-1-LTR_BT	intergenic	.	.	0.827465	HOMO	HOMO	HET	HOMO	het	HET	HET	HOMO	HET	HET	HOMO	HOMO	HOMO	HOMO	HOMO	het	HOMO	.	HOMO	HOMO	.	HOMO	HOMO	HOMO	HOMO	HOMO	HOMO	HOMO	HOMO	HOMO	HET	HOMO	HOMO	HOMO	HOMO	HOMO	HET	WT	HET	HET
chr7	60328740	60328747	minus	ERVK	ERV2-1-LTR_BT	intergenic	.	.	0.00694444	WT	WT	wt	WT	WT	WT	WT	WT	WT	WT	WT	WT	WT	WT	WT	WT	WT	WT	WT	WT	WT	WT	WT	WT	WT	WT	WT	WT	HET	WT	WT	WT	het	WT	WT	WT	WT	WT	WT	WT
chr7	63431843	63431846	minus	ERV1	ERV1-1C-LTR_BT	intergenic	.	.	0.48227	HET	HET	WT	HET	WT	HET	HET	HOMO	HET	HET	HET	HOMO	HET	HET	HET	HET	HET	HET	HOMO	HOMO	HET	HET	HET	HOMO	het	HET	HET	WT	HOMO	HOMO	HOMO	HET	HET	HOMO	HET	wt	WT	HOMO	HET	HET
chr7	6549787	6549792	minus	ERVK	BTLTR1B	intergenic	.	.	0.392857	het	HOMO	wt	HET	wt	WT	HOMO	.	HOMO	HET	HET	WT	WT	HOMO	HOMO	HET	het	het	het	HET	HET	het	HET	WT	WT	HET	HET	WT	HOMO	HOMO	WT	wt	WT	het	het	WT	WT	het	WT	WT
chr7	67144912	67144917	plus	ERVK	BTLTR1B	intergenic	.	.	0.0555556	WT	HET	WT	WT	WT	WT	WT	WT	WT	wt	WT	WT	WT	WT	WT	WT	WT	WT	WT	WT	WT	WT	WT	WT	HET	HET	WT	HET	WT	WT	WT	WT	WT	WT	WT	WT	WT	WT	WT	WT
chr7	67398099	67398101	plus	ERVK	BTLTR1	intergenic	.	.	0.512931	het	het	het	het	het	.	.	het	.	het	het	.	het	het	het	.	het	het	het	het	.	het	het	.	het	het	.	het	het	het	.	het	het	het	het	het	.	het	het	het
chr7	67742365	67742366	plus	ERVK	BTLTR1J	genic	sense	ENSBTAG00000044046_67575790_68016498_+	0.588652	HET	HET	HET	HET	HOMO	HOMO	HET	HOMO	WT	HOMO	HET	HET	HOMO	HOMO	HOMO	.	HET	WT	HOMO	HOMO	HOMO	HOMO	HOMO	HOMO	HOMO	HET	HOMO	HET	het	HOMO	het	HOMO	het	WT	WT	HOMO	HET	WT	HOMO	HOMO
chr7	76025181	76025186	minus	ERVK	BTLTR1	intergenic	.	.	0.0833333	WT	WT	wt	HET	WT	HET	HET	WT	HET	WT	het	WT	WT	WT	WT	het	WT	HET	WT	het	WT	wt	WT	WT	WT	WT	WT	WT	wt	WT	WT	WT	WT	WT	WT	WT	het	HET	WT	WT
chr7	78410771	78410776	plus	ERVK	BTLTR1	intergenic	.	.	0.114583	WT	HET	WT	WT	wt	WT	WT	WT	wt	HET	WT	WT	HET	WT	WT	HET	HET	WT	WT	WT	WT	WT	WT	WT	WT	WT	WT	WT	WT	WT	WT	WT	WT	WT	HET	HET	WT	WT	wt	WT
chr7	81095409	81095414	plus	ERVK	BTLTR1J	genic	sense	ENSBTAG00000030259_80980518_81243270_+	0.326389	HOMO	WT	HET	HET	WT	WT	WT	WT	HET	het	WT	WT	HOMO	het	HET	HET	HOMO	WT	HOMO	HET	wt	wt	HET	wt	WT	WT	HET	WT	WT	WT	HET	HET	HET	HET	WT	HET	HET	HET	HET	het
chr7	81276987	81276992	plus	ERV1	ERV1-1-LTR_BT	intergenic	.	.	0.0902778	WT	HET	WT	WT	HET	HET	WT	WT	WT	WT	WT	HET	WT	WT	WT	WT	WT	WT	WT	HET	WT	HET	WT	WT	WT	WT	WT	WT	WT	HET	WT	HET	WT	WT	HET	WT	WT	WT	WT	WT
chr7	84308360	84308368	plus	ERVK	BTLTR1F	genic	antisense	ENSBTAG00000044033_83846108_84324020_-	0.125874	HET	WT	WT	HET	WT	WT	WT	HET	WT	WT	WT	WT	WT	WT	WT	WT	WT	HET	HET	wt	WT	WT	WT	WT	WT	WT	HET	WT	HET	WT	WT	WT	HET	WT	WT	WT	WT	HET	WT	WT
chr7	8563140	8563141	minus	ERVK	BTLTR1J	intergenic	.	.	0.410714	WT	het	HOMO	het	HOMO	WT	WT	WT	WT	HET	HET	WT	.	WT	WT	HET	het	HET	HET	HET	WT	HET	WT	het	HOMO	HET	HET	HET	WT	WT	HOMO	HET	HET	HET	WT	HOMO	HOMO	WT	HOMO	het
chr7	86154474	86154480	plus	ERVK	BTLTR1	intergenic	.	.	0.177083	wt	wt	WT	wt	wt	WT	WT	WT	WT	WT	WT	WT	WT	WT	HET	het	WT	wt	WT	WT	HET	HET	HET	HET	HET	HET	WT	HET	WT	WT	HET	het	HET	WT	WT	HET	HET	WT	het	HET
chr7	86507536	86507541	plus	ERVK	BTLTR1	intergenic	.	.	0.0520833	WT	wt	het	WT	wt	WT	WT	WT	WT	het	WT	WT	het	WT	WT	het	het	wt	WT	WT	WT	WT	WT	WT	wt	WT	WT	WT	WT	WT	wt	WT	WT	WT	WT	WT	WT	wt	wt	het
chr7	87258684	87258690	plus	ERVK	BTLTR1B	intergenic	.	.	0.0138889	WT	WT	WT	WT	WT	WT	WT	WT	WT	WT	WT	WT	WT	WT	WT	WT	WT	WT	WT	WT	WT	WT	WT	WT	WT	WT	WT	WT	WT	WT	WT	WT	WT	WT	WT	WT	WT	wt	HET	HET
chr7	88004899	88004901	plus	ERVK	ERV2-1-LTR_BT	intergenic	.	.	0.00347222	WT	WT	WT	WT	WT	HET	WT	WT	WT	WT	WT	WT	WT	WT	WT	WT	WT	WT	WT	HET	WT	WT	WT	WT	wt	WT	WT	WT	WT	WT	WT	WT	WT	WT	WT	WT	WT	WT	WT	WT
chr7	9011081	9011083	plus	ERV1	ERV1-1-LTR_BT	intergenic	.	.	0.468531	het	WT	het	het	het	HET	WT	wt	HET	HET	HET	HET	het	WT	HET	het	het	het	HET	HET	WT	HET	HET	het	het	het	HET	HOMO	wt	het	HOMO	HET	HOMO	WT	WT	WT	HOMO	HET	HET	het
chr7	91323990	91323995	minus	ERVK	BTLTR1	intergenic	.	.	0.0138889	WT	wt	WT	WT	WT	WT	WT	WT	WT	WT	WT	WT	WT	WT	WT	WT	WT	WT	WT	WT	WT	WT	WT	WT	WT	WT	wt	WT	WT	wt	WT	WT	WT	WT	WT	WT	WT	WT	WT	WT
chr7	93905488	93905494	plus	ERVK	BTLTR1	genic	antisense	ENSBTAG00000003144_93522660_93911993_-	0.0555556	WT	WT	HET	WT	WT	WT	WT	WT	WT	HET	WT	WT	HET	WT	WT	WT	HET	WT	WT	WT	WT	WT	WT	WT	WT	WT	WT	WT	WT	WT	WT	wt	WT	WT	HET	WT	WT	WT	HET	HOMO
chr7	94328928	94328934	plus	ERVK	BTLTR1	genic	antisense	ENSBTAG00000054976_94029771_94398651_-	0.0208333	WT	WT	HET	WT	WT	WT	WT	WT	WT	WT	WT	WT	WT	wt	WT	WT	WT	HET	het	WT	WT	WT	WT	WT	WT	WT	WT	WT	WT	WT	WT	WT	WT	WT	WT	WT	WT	WT	wt	WT
chr7	95969112	95969117	plus	ERVK	BTLTR1	intergenic	.	.	0.371528	wt	wt	WT	HET	HOMO	HET	HET	WT	HET	HET	HOMO	WT	WT	WT	HOMO	HET	wt	HET	WT	WT	HET	HET	HOMO	HOMO	HET	HET	HET	HET	HET	HET	HET	HET	HET	HET	WT	HET	HET	WT	WT	wt
chr7	96011835	96011841	plus	ERVK	ERV2-1-LTR_BT	intergenic	.	.	0.0486111	WT	WT	HET	HET	WT	WT	WT	WT	WT	WT	WT	wt	WT	WT	WT	WT	WT	HET	HET	WT	WT	WT	WT	HET	WT	WT	WT	WT	wt	WT	HET	WT	WT	WT	WT	WT	WT	WT	WT	WT
chr7	96299288	96299296	plus	ERVK	BTLTR1	intergenic	.	.	0.947552	HOMO	HOMO	HOMO	HOMO	HOMO	HOMO	HOMO	HET	HOMO	HOMO	HOMO	HOMO	HOMO	HOMO	HOMO	HOMO	HOMO	HOMO	HOMO	HOMO	HET	HOMO	HOMO	HOMO	HOMO	HOMO	HOMO	HOMO	HOMO	HOMO	HOMO	HOMO	HOMO	HOMO	HET	HOMO	HOMO	HOMO	HOMO	HOMO
chr7	96552951	96552956	plus	ERVK	BTLTR1B	genic	antisense	ENSBTAG00000009772_96536559_96592167_-	0.319444	HOMO	HOMO	WT	HET	wt	WT	HET	HET	HET	WT	WT	HET	HET	HOMO	WT	HET	HET	WT	HET	HOMO	WT	HET	WT	WT	WT	het	WT	HET	WT	het	WT	WT	WT	HET	WT	HET	HET	het	HET	WT
chr7	96804027	96804032	plus	ERVK	BTLTR1	intergenic	.	.	0.142361	HET	HET	WT	WT	WT	HET	WT	WT	WT	WT	WT	WT	WT	wt	WT	het	WT	WT	WT	HET	WT	WT	WT	WT	WT	HET	WT	WT	WT	WT	WT	WT	WT	WT	HET	HET	WT	WT	WT	WT
chr7	97423062	97423066	minus	ERV1	ERV1-1-LTR_BT	intergenic	.	.	0.274648	HET	HET	HET	HOMO	WT	WT	HET	HET	HET	WT	WT	HET	HET	WT	WT	WT	HET	HET	HOMO	HET	WT	HET	WT	HET	HET	WT	wt	WT	WT	HET	HET	WT	WT	HET	WT	WT	HET	HET	HET	WT
chr7	99147764	99147769	plus	ERVK	ERV2-1-LTR_BT	intergenic	.	.	0.322917	HET	WT	WT	HOMO	WT	HET	WT	HOMO	HET	WT	WT	HET	HET	WT	WT	WT	HET	WT	HET	HET	HET	HET	WT	HET	HET	WT	WT	WT	WT	HET	WT	WT	WT	HET	HET	WT	WT	HET	WT	WT
chr8	10148237	10148252	plus	ERVL_MaLR	MLT1F1	intergenic	.	.	0.472222	HET	HET	het	het	het	het	HET	het	het	het	het	HET	het	het	het	het	het	het	het	het	het	HET	het	het	het	het	het	het	HET	HET	het	het	HET	het	het	het	het	het	het	het
chr8	101883421	101883427	minus	ERVK	BTLTR1B	genic	antisense	ENSBTAG00000016259_101814684_101938599_+	0.125	WT	wt	WT	WT	HET	WT	WT	WT	wt	WT	WT	WT	WT	HET	WT	HET	WT	WT	wt	WT	WT	HET	WT	WT	HET	HET	WT	HET	HOMO	WT	WT	WT	WT	WT	WT	WT	HET	WT	WT	HET
chr8	107271060	107271064	minus	ERV1	ERV1-1C-LTR_BT	intergenic	.	.	0.00694444	WT	WT	WT	WT	WT	WT	WT	WT	WT	WT	WT	WT	wt	wt	WT	WT	WT	WT	WT	WT	WT	WT	WT	WT	WT	WT	WT	WT	WT	WT	WT	WT	WT	WT	WT	WT	WT	WT	WT	WT
chr8	107828366	107828371	plus	ERVK	BTLTR1B1	intergenic	.	.	0.00347222	WT	WT	WT	WT	WT	wt	WT	WT	WT	WT	WT	WT	WT	WT	WT	WT	WT	WT	WT	WT	WT	WT	WT	WT	WT	WT	WT	WT	WT	WT	WT	WT	WT	WT	WT	WT	WT	WT	WT	WT
chr8	108449720	108449723	minus	ERVK	BTLTR1	intergenic	.	.	0.0381944	WT	WT	wt	WT	WT	WT	wt	WT	wt	WT	wt	WT	WT	WT	WT	WT	WT	WT	WT	WT	WT	WT	WT	WT	WT	WT	WT	WT	WT	WT	WT	WT	WT	WT	WT	HET	WT	WT	WT	WT
chr8	110741988	110741993	plus	ERVK	BTLTR1B	genic	antisense	ENSBTAG00000038375_110740235_110772767_-	0.163194	WT	WT	HET	WT	WT	WT	WT	WT	WT	WT	WT	WT	WT	WT	WT	WT	WT	HET	HET	WT	WT	WT	het	wt	HET	WT	WT	WT	WT	WT	WT	WT	WT	WT	WT	WT	WT	WT	HET	WT
chr8	110871929	110871934	plus	ERVK	ERV2-1-LTR_BT	intergenic	.	.	0.107639	HET	WT	WT	WT	WT	WT	WT	HET	WT	HET	WT	HET	WT	WT	HET	HET	WT	WT	WT	WT	WT	WT	WT	WT	WT	WT	WT	WT	WT	WT	wt	WT	WT	WT	WT	WT	WT	HET	WT	WT
chr8	110917631	110917638	plus	ERVK	BTLTR1	genic	antisense	ENSBTAG00000038489_110885179_110927184_-	0.0104167	WT	WT	WT	WT	WT	WT	WT	WT	WT	WT	WT	WT	WT	WT	WT	WT	WT	WT	WT	WT	WT	WT	WT	WT	WT	HET	WT	WT	WT	WT	WT	WT	WT	WT	WT	WT	HET	WT	WT	WT
chr8	11437925	11437930	plus	ERVK	BTLTR1	genic	antisense	ENSBTAG00000054089_11418188_11504620_-	0.149306	WT	WT	WT	WT	wt	WT	WT	WT	WT	WT	het	WT	WT	WT	WT	HET	HET	WT	WT	WT	WT	WT	WT	WT	WT	WT	het	HET	WT	WT	WT	HET	WT	WT	WT	WT	WT	WT	HET	HET
chr8	1423581	1423590	minus	ERVK	BTLTR1B	genic	sense	ENSBTAG00000026915_1399005_1532028_-	0.173611	WT	WT	HET	WT	WT	WT	WT	WT	WT	HET	WT	wt	WT	WT	HOMO	HET	WT	HET	WT	WT	WT	WT	HET	WT	WT	HET	WT	WT	wt	WT	WT	WT	WT	WT	WT	WT	HET	HET	HET	HET
chr8	15487948	15487960	plus	ERVK	BTLTR1J	intergenic	.	.	0.259259	WT	WT	het	het	HET	HOMO	HET	het	WT	het	HET	HET	WT	.	WT	WT	WT	WT	HET	HOMO	het	HOMO	het	wt	HOMO	WT	het	het	het	.	WT	WT	het	WT	WT	het	het	WT	WT	WT
chr8	16436551	16436556	minus	ERVK	ERV2-1-LTR_BT	intergenic	.	.	0.15625	WT	WT	WT	WT	wt	HET	HET	WT	WT	WT	WT	WT	WT	WT	WT	wt	WT	HET	HET	HET	WT	wt	WT	HET	WT	HET	WT	WT	WT	WT	HET	HET	WT	WT	HET	HOMO	WT	WT	wt	WT
chr8	16641591	16641597	plus	ERVK	BTLTR1B	intergenic	.	.	0.702128	het	HOMO	HOMO	HOMO	het	het	het	HOMO	HOMO	HOMO	HET	.	het	HOMO	HOMO	het	HET	HOMO	HOMO	het	het	HOMO	HOMO	HOMO	HOMO	WT	het	het	HOMO	HOMO	het	wt	HOMO	HOMO	HET	het	HOMO	het	het	het
chr8	17699951	17699959	plus	ERVK	BTLTR1B	intergenic	.	.	0.03125	WT	WT	WT	HET	WT	WT	WT	WT	WT	WT	WT	WT	WT	WT	WT	WT	WT	WT	WT	WT	WT	WT	WT	WT	WT	WT	WT	WT	WT	WT	WT	WT	WT	WT	WT	WT	WT	HET	WT	WT
chr8	1921478	1921495	minus	ERVK	BTLTR1B	intergenic	.	.	0.159722	WT	WT	het	WT	WT	WT	WT	WT	WT	HET	HET	WT	HET	WT	WT	WT	HET	WT	WT	WT	WT	WT	WT	WT	het	WT	het	HET	HET	het	WT	WT	WT	WT	HET	WT	WT	WT	het	HET
chr8	21568420	21568425	minus	ERVK	ERV2-1-LTR_BT	intergenic	.	.	0.672535	HET	WT	HET	HOMO	HET	HOMO	HET	HET	WT	HOMO	HET	HET	HOMO	HOMO	HET	HOMO	HOMO	HET	HOMO	HOMO	HOMO	HOMO	HET	HOMO	HET	HET	HOMO	HOMO	HOMO	HOMO	WT	HET	HOMO	HOMO	WT	het	HET	HET	HOMO	HOMO
chr8	21649113	21649116	minus	ERVK	ERV2-1-LTR_BT	intergenic	.	.	0.128472	WT	WT	WT	HET	WT	WT	WT	WT	WT	WT	WT	WT	HET	WT	WT	WT	WT	WT	WT	WT	WT	WT	WT	WT	WT	WT	WT	WT	WT	WT	WT	WT	WT	HET	WT	HET	WT	WT	WT	WT
chr8	21766944	21766947	plus	ERVK	ERV2-1-LTR_BT	intergenic	.	.	0.211268	WT	het	het	WT	wt	het	het	het	WT	het	het	het	wt	het	wt	het	wt	WT	wt	het	het	wt	wt	.	het	.	het	het	het	.	wt	het	het	WT	het	het	WT	wt	het	wt
chr8	2338230	2338235	plus	ERVK	BTLTR1B	intergenic	.	.	0.00347222	WT	WT	WT	WT	WT	WT	WT	WT	WT	WT	WT	WT	WT	WT	WT	WT	WT	WT	WT	WT	WT	WT	WT	WT	WT	WT	WT	wt	WT	WT	WT	HET	wt	WT	WT	WT	WT	WT	WT	WT
chr8	25073362	25073367	plus	ERVK	BTLTR1	intergenic	.	.	0.413194	HET	HOMO	HET	het	HET	HET	HET	HET	HOMO	WT	WT	het	WT	WT	HET	wt	WT	HET	WT	WT	WT	wt	HET	WT	het	HET	WT	WT	WT	WT	HOMO	HET	WT	HET	HET	HET	HET	HET	WT	WT
chr8	26848313	26848319	minus	ERVK	BTLTR1B	intergenic	.	.	0.0277778	WT	WT	WT	WT	WT	WT	WT	WT	WT	WT	WT	WT	WT	WT	WT	WT	WT	WT	WT	WT	wt	WT	WT	WT	WT	WT	WT	WT	WT	WT	wt	WT	WT	WT	wt	WT	WT	WT	WT	wt
chr8	33374592	33374596	plus	ERVK	BTLTR1J	intergenic	.	.	0.661417	HET	HOMO	HET	HET	.	HET	wt	WT	HOMO	HET	HET	HET	het	WT	HOMO	HOMO	HET	HOMO	HET	HET	HET	HOMO	HOMO	HET	.	HET	HOMO	HET	HOMO	HET	HET	HOMO	HET	HET	HOMO	HET	.	HET	WT	WT
chr8	35032657	35032665	plus	ERVK	ERV2-1-LTR_BT	intergenic	.	.	0.0035461	WT	WT	WT	WT	.	WT	WT	WT	.	WT	WT	WT	WT	WT	WT	WT	WT	WT	WT	WT	WT	WT	WT	WT	WT	wt	WT	WT	WT	WT	WT	WT	WT	WT	WT	WT	WT	WT	WT	WT
chr8	35894494	35894499	minus	ERVK	BTLTR1	intergenic	.	.	0.108392	WT	WT	wt	WT	WT	WT	wt	WT	HET	WT	WT	wt	WT	WT	WT	WT	wt	WT	WT	WT	HET	WT	WT	WT	WT	HET	WT	HET	WT	WT	WT	wt	wt	WT	WT	WT	WT	WT	.	het
chr8	3635283	3635290	minus	ERVK	BTLTR1J	intergenic	.	.	0.681818	HOMO	HET	HET	HOMO	het	HET	HET	HOMO	HOMO	HOMO	HOMO	HOMO	HOMO	HET	HOMO	HET	HET	het	WT	HET	HET	HET	HOMO	WT	HOMO	HET	HOMO	HOMO	HOMO	HET	HET	HOMO	HET	HOMO	HOMO	HET	HET	HOMO	HOMO	HOMO
chr8	36421771	36421775	minus	ERV1	ERV1-1C-LTR_BT	genic	antisense	ENSBTAG00000010178_36145265_36600302_+	0.0208333	WT	WT	WT	WT	WT	WT	WT	WT	WT	WT	WT	WT	WT	WT	wt	WT	WT	WT	WT	WT	WT	WT	WT	WT	WT	WT	WT	WT	WT	WT	WT	WT	WT	WT	WT	WT	WT	WT	WT	WT
chr8	37273902	37273905	plus	ERV1	ERV1-1C-LTR_BT	intergenic	.	.	0.489051	HET	HET	HET	.	HOMO	HET	WT	HET	HET	HET	WT	WT	HOMO	WT	HOMO	HET	HET	HOMO	HET	WT	WT	.	HOMO	HET	HOMO	WT	het	HET	HOMO	HET	HET	WT	HET	HET	het	WT	HOMO	.	WT	WT
chr8	3728722	3728727	plus	ERVK	ERV2-1-LTR_BT	intergenic	.	.	0.03125	WT	WT	WT	WT	WT	WT	HET	wt	WT	WT	wt	WT	WT	WT	WT	WT	WT	WT	WT	WT	WT	WT	WT	WT	WT	WT	WT	WT	WT	WT	WT	WT	WT	WT	WT	het	wt	WT	WT	WT
chr8	40365181	40365199	plus	ERVL_MaLR	MLT1G1-int	genic	sense	ENSBTAG00000052736_40192989_40369983_+	0.00347222	WT	WT	WT	WT	wt	WT	WT	WT	WT	wt	WT	WT	WT	WT	WT	WT	WT	WT	WT	WT	WT	wt	WT	WT	WT	WT	wt	WT	wt	WT	WT	WT	WT	WT	WT	wt	wt	WT	WT	WT
chr8	42796514	42796519	plus	ERVK	BTLTR1B	intergenic	.	.	0.0208333	WT	WT	WT	WT	WT	WT	wt	WT	wt	WT	WT	WT	WT	WT	WT	WT	WT	WT	WT	WT	WT	WT	WT	WT	WT	WT	WT	WT	WT	WT	WT	WT	WT	wt	wt	WT	HET	WT	WT	WT
chr8	42816844	42816848	plus	ERV1	ERV1-1C-LTR_BT	intergenic	.	.	0.274648	HET	WT	WT	HET	HET	HET	HET	HET	HOMO	WT	WT	WT	HET	WT	WT	het	HET	HET	WT	WT	WT	HET	WT	WT	HET	WT	WT	WT	HET	WT	HET	WT	HET	HET	WT	HET	HOMO	HOMO	HET	WT
chr8	48792855	48792861	minus	ERVK	BTLTR1	intergenic	.	.	0.00347222	WT	WT	WT	WT	WT	WT	WT	WT	WT	WT	WT	WT	WT	WT	WT	WT	WT	WT	WT	WT	WT	WT	WT	WT	wt	WT	WT	WT	WT	WT	WT	WT	WT	WT	WT	WT	WT	HET	WT	WT
chr8	50170180	50170185	minus	ERVK	ERV2-1-LTR_BT	intergenic	.	.	0.131944	HET	WT	WT	WT	WT	WT	WT	WT	WT	wt	HET	WT	WT	WT	WT	HET	WT	wt	WT	wt	WT	HET	WT	WT	WT	HET	WT	WT	HET	WT	WT	WT	HET	HET	WT	WT	WT	WT	WT	HET
chr8	54691665	54691667	plus	ERV1	MER34B-int	intergenic	.	.	0.507353	het	het	WT	HOMO	WT	het	HOMO	HOMO	WT	WT	het	HOMO	het	wt	het	HET	HOMO	WT	het	het	het	het	het	het	het	het	het	WT	het	WT	WT	HOMO	het	HOMO	het	WT	.	het	het	HET
chr8	57885872	57885877	minus	ERVK	BTLTR1	intergenic	.	.	0.00347222	WT	WT	WT	WT	WT	WT	WT	WT	WT	WT	WT	WT	WT	WT	WT	WT	WT	WT	WT	WT	WT	WT	WT	WT	WT	WT	WT	WT	WT	WT	WT	WT	WT	WT	WT	WT	HET	WT	WT	WT
chr8	60456990	60456997	plus	ERVK	BTLTR1B	intergenic	.	.	0.611888	HET	HET	HET	HOMO	HET	wt	HET	HOMO	HET	HET	WT	HOMO	HOMO	HOMO	HOMO	HOMO	HET	HET	HET	HET	wt	HOMO	HOMO	HET	HET	HET	HET	HOMO	HOMO	HOMO	het	HET	HOMO	HOMO	het	het	HOMO	WT	HOMO	HOMO
chr8	65649465	65649470	minus	ERVK	ERV2-1-LTR_BT	intergenic	.	.	0.00694444	WT	WT	WT	WT	WT	WT	WT	WT	WT	WT	wt	WT	WT	WT	WT	WT	WT	wt	WT	WT	WT	WT	WT	WT	WT	WT	WT	WT	WT	WT	WT	WT	WT	WT	WT	WT	WT	WT	WT	WT
chr8	65985155	65985160	minus	ERVK	BTLTR1B	genic	antisense	ENSBTAG00000006446_65903973_66088484_+	0.492958	HOMO	HET	HOMO	HET	HOMO	HET	HET	het	HOMO	het	WT	WT	WT	WT	HOMO	HOMO	WT	HOMO	HET	WT	WT	HET	het	WT	HET	WT	HOMO	HET	HET	HET	HET	WT	WT	WT	HOMO	WT	HET	HOMO	WT	WT
chr8	6642943	6642949	minus	ERVK	BTLTR1B	intergenic	.	.	0.111111	WT	WT	WT	HET	het	WT	WT	WT	WT	het	WT	WT	HET	WT	HOMO	het	WT	HET	WT	WT	WT	WT	HET	WT	WT	WT	WT	WT	WT	WT	WT	WT	WT	WT	WT	WT	HET	WT	HET	HET
chr8	69200826	69200830	plus	ERV1	ERV1-1C-LTR_BT	intergenic	.	.	0.0774648	WT	WT	.	WT	WT	WT	WT	WT	WT	het	wt	WT	WT	WT	WT	WT	WT	het	het	WT	het	WT	WT	WT	WT	WT	WT	WT	WT	WT	WT	WT	WT	het	WT	wt	WT	WT	WT	WT
chr8	72361546	72361551	minus	ERVK	ERV2-1-LTR_BT	intergenic	.	.	0.0416667	WT	WT	WT	WT	WT	WT	WT	WT	wt	WT	WT	WT	WT	WT	WT	WT	WT	WT	WT	WT	WT	WT	HET	WT	WT	WT	WT	WT	WT	WT	WT	WT	WT	WT	WT	WT	WT	WT	WT	WT
chr8	75576221	75576227	plus	ERVK	ERV2-1-LTR_BT	intergenic	.	.	0.318182	HET	HET	HOMO	HET	HET	WT	WT	WT	HET	HET	HET	HET	HET	WT	WT	WT	WT	HOMO	HET	WT	HET	WT	WT	WT	het	HET	WT	WT	WT	WT	HET	WT	WT	HET	WT	HET	HET	HOMO	WT	WT
chr8	79862688	79862694	plus	ERVK	ERV2-1-LTR_BT	intergenic	.	.	0.142361	WT	WT	HET	WT	WT	WT	WT	wt	WT	HET	WT	WT	wt	wt	WT	WT	WT	HET	HET	WT	HET	HET	HET	WT	WT	WT	wt	WT	HET	HET	WT	wt	HET	WT	WT	HET	WT	WT	WT	WT
chr8	81924824	81924832	plus	ERVK	BTLTR1B1	intergenic	.	.	0.00694444	WT	WT	WT	WT	wt	WT	WT	WT	WT	WT	WT	WT	WT	WT	HET	WT	wt	WT	WT	WT	WT	wt	WT	WT	WT	WT	wt	WT	WT	WT	wt	WT	WT	WT	WT	WT	WT	WT	WT	WT
chr8	87566711	87566717	plus	ERVK	BTLTR1	intergenic	.	.	0.00694444	WT	WT	WT	WT	WT	WT	wt	WT	WT	WT	WT	het	WT	WT	WT	WT	WT	WT	WT	WT	wt	WT	WT	WT	WT	WT	wt	WT	WT	WT	WT	WT	WT	WT	wt	WT	wt	wt	WT	HET
chr8	89769612	89769619	plus	ERVK	ERV2-1-LTR_BT	intergenic	.	.	0.0173611	WT	WT	WT	WT	WT	WT	WT	WT	WT	WT	WT	WT	WT	WT	WT	wt	WT	WT	WT	WT	WT	WT	WT	WT	WT	WT	WT	WT	WT	WT	WT	WT	WT	WT	WT	WT	WT	WT	WT	WT
chr8	90922541	90922546	minus	ERVK	BTLTR1	genic	antisense	ENSBTAG00000003137_90738106_91044783_+	0.302817	WT	HET	WT	HET	HET	HOMO	HET	het	HET	.	HET	HET	HET	HET	WT	WT	HET	WT	HET	HOMO	HET	HET	HOMO	HET	HET	HET	het	WT	HET	HOMO	WT	WT	HET	.	HET	WT	WT	wt	WT	WT
chr8	91929974	91929988	plus	ERVK	BTLTR1J	intergenic	.	.	0.482639	HET	het	HOMO	het	het	HET	wt	HET	het	het	WT	WT	WT	het	het	HOMO	WT	het	het	HET	het	HOMO	WT	HET	HET	HET	het	HOMO	HOMO	het	HOMO	HOMO	HOMO	WT	WT	het	WT	HET	HET	het
chr8	93250937	93250943	minus	ERVK	BTLTR1B	intergenic	.	.	0.225694	WT	HET	WT	HET	HET	HET	HET	HET	HET	WT	HOMO	HET	HET	HET	WT	WT	HET	WT	HET	HET	het	WT	HET	HET	WT	HET	WT	WT	WT	WT	WT	WT	WT	HOMO	HET	WT	WT	WT	WT	HET
chr8	93658546	93658564	plus	ERVK	BTLTR1J	intergenic	.	.	0.131944	HET	WT	WT	WT	WT	HET	wt	HET	wt	WT	HET	HET	WT	WT	WT	WT	WT	HET	wt	HET	WT	HET	WT	WT	WT	WT	WT	WT	HET	HET	WT	WT	HET	WT	WT	WT	WT	WT	WT	WT
chr8	93808994	93808995	minus	ERVK	BTLTR1J	intergenic	.	.	0.0763889	WT	WT	HET	WT	WT	WT	WT	WT	WT	WT	WT	HET	WT	WT	WT	het	WT	WT	WT	WT	WT	WT	WT	WT	HET	WT	WT	WT	WT	WT	WT	WT	WT	WT	WT	WT	WT	WT	WT	HET
chr8	95022250	95022255	plus	ERVK	BTLTR1	intergenic	.	.	0.222222	WT	WT	HET	HET	WT	WT	WT	WT	HET	HET	WT	WT	WT	WT	WT	WT	HET	HET	het	WT	HET	WT	WT	WT	WT	WT	WT	WT	WT	WT	HET	HET	HET	wt	HET	HET	HET	HOMO	WT	WT
chr8	97716053	97716059	plus	ERVK	BTLTR1	intergenic	.	.	0.135417	WT	HET	WT	WT	WT	WT	wt	WT	het	WT	WT	WT	WT	WT	wt	WT	WT	WT	WT	WT	wt	WT	WT	WT	WT	WT	WT	WT	WT	WT	WT	WT	WT	WT	WT	WT	WT	HET	WT	WT
chr8	99300825	99300827	plus	ERVL_MaLR	MLT1F	intergenic	.	.	0.21875	het	WT	het	WT	het	WT	het	WT	het	WT	WT	WT	WT	WT	WT	WT	WT	WT	WT	WT	WT	WT	WT	WT	het	HET	WT	WT	WT	WT	WT	wt	WT	het	WT	WT	het	wt	het	WT
chr8	99778717	99778722	plus	ERVK	BTLTR1B1	intergenic	.	.	0.0138889	WT	WT	WT	WT	WT	WT	WT	WT	WT	wt	WT	WT	WT	WT	WT	WT	WT	WT	WT	WT	WT	WT	WT	WT	WT	WT	WT	WT	WT	WT	wt	WT	wt	WT	WT	WT	WT	WT	WT	WT
chr9	100155170	100155175	minus	ERVK	BTLTR1	intergenic	.	.	0.0208333	WT	WT	WT	het	WT	WT	WT	WT	WT	WT	WT	WT	WT	WT	WT	WT	WT	WT	WT	WT	WT	WT	WT	WT	WT	WT	WT	WT	WT	WT	WT	WT	WT	WT	WT	WT	HET	WT	WT	WT
chr9	101382516	101382517	minus	ERVK	BTLTR1B	intergenic	.	.	0.00347222	WT	WT	WT	WT	WT	WT	WT	wt	WT	WT	WT	WT	WT	WT	WT	WT	WT	WT	WT	WT	WT	WT	WT	WT	WT	WT	WT	WT	WT	WT	WT	WT	WT	WT	WT	wt	WT	WT	WT	wt
chr9	102037993	102037999	plus	ERVK	BTLTR1B	intergenic	.	.	0.302083	HET	HOMO	wt	HOMO	HET	HOMO	HET	HET	WT	WT	HET	WT	WT	WT	HET	HET	HET	WT	HET	HET	het	HOMO	HET	HET	HET	WT	WT	HET	HOMO	WT	WT	HET	HOMO	HET	WT	HET	HET	WT	HOMO	HET
chr9	104329685	104329693	minus	ERVK	BTLTR1B1	intergenic	.	.	0.0174825	WT	wt	WT	WT	het	wt	WT	WT	WT	WT	WT	WT	WT	WT	WT	WT	WT	WT	WT	WT	WT	WT	WT	WT	WT	WT	WT	WT	WT	WT	WT	WT	HET	WT	WT	WT	WT	WT	wt	wt
chr9	10675632	10675638	minus	ERVK	BTLTR1	intergenic	.	.	0.0590278	HET	WT	WT	WT	WT	WT	WT	WT	WT	WT	WT	WT	HET	WT	WT	WT	WT	HET	WT	WT	WT	WT	WT	WT	WT	WT	WT	WT	WT	WT	WT	WT	WT	WT	WT	WT	WT	WT	WT	WT
chr9	1386731	1386736	minus	ERVK	BTLTR1B	intergenic	.	.	0.228261	HET	WT	HOMO	het	HOMO	WT	wt	WT	het	WT	WT	WT	WT	WT	HOMO	WT	WT	het	WT	WT	WT	HOMO	HET	het	het	WT	het	het	het	HOMO	HET	WT	het	het	WT	WT	WT	het	WT	het
chr9	15205393	15205398	minus	ERVK	ERV2-1-LTR_BT	intergenic	.	.	0.00347222	HET	WT	WT	WT	WT	WT	WT	WT	WT	WT	WT	WT	WT	WT	WT	WT	WT	WT	WT	WT	WT	WT	WT	WT	WT	WT	WT	WT	WT	WT	WT	wt	WT	wt	WT	WT	WT	WT	WT	WT
chr9	15221519	15221520	minus	ERVK	BTLTR1B	intergenic	.	.	0.180556	WT	HET	WT	het	WT	HET	WT	HET	WT	HET	HET	WT	WT	HET	WT	WT	WT	HET	WT	HET	HET	HET	WT	WT	WT	WT	WT	WT	HET	WT	WT	WT	WT	WT	WT	wt	HET	WT	WT	WT
chr9	17596310	17596312	plus	ERV1	MER87B_BT	intergenic	.	.	0.117647	WT	WT	WT	WT	WT	HET	WT	het	WT	WT	WT	WT	WT	WT	HET	WT	WT	.	WT	wt	HET	WT	HET	WT	WT	WT	WT	wt	WT	WT	HET	WT	WT	.	WT	HET	WT	.	WT	WT
chr9	17601796	17601798	minus	ERVK	BTLTR1J	intergenic	.	.	0.451493	HET	HET	HOMO	HET	HOMO	HET	WT	WT	HET	HET	HET	HET	het	WT	HET	.	WT	WT	HET	WT	WT	HET	HET	HET	HET	HOMO	WT	WT	HET	WT	HET	HOMO	HET	WT	HET	HOMO	WT	WT	WT	.
chr9	19484974	19484979	minus	ERVK	ERV2-1B-LTR_BT	intergenic	.	.	0.0902778	WT	WT	WT	WT	WT	wt	WT	WT	HET	WT	WT	WT	HET	WT	WT	WT	WT	HET	HET	WT	WT	WT	WT	WT	WT	HET	WT	WT	WT	WT	HET	WT	wt	WT	HET	WT	WT	HET	WT	HET
chr9	21942267	21942272	plus	ERVK	ERV2-3-LTR_BT	intergenic	.	.	0.301587	HET	HET	WT	WT	WT	HET	.	HET	het	WT	WT	.	.	HET	WT	WT	HOMO	WT	het	HET	WT	WT	WT	het	HET	HET	het	HOMO	WT	HET	WT	.	WT	WT	.	HET	HET	WT	HOMO	HOMO
chr9	23826054	23826059	minus	ERVK	BTLTR1J	genic	antisense	ENSBTAG00000003921_23783735_23829745_+	0.248227	HET	HET	WT	HET	WT	HET	WT	HET	WT	WT	HET	WT	WT	HET	WT	WT	WT	HET	HET	HET	.	HET	WT	WT	HET	WT	HET	HET	HET	HET	HET	wt	WT	HET	WT	WT	WT	HET	wt	HET
chr9	26795868	26795874	minus	ERVK	BTLTR1B	intergenic	.	.	0.401408	het	HOMO	WT	HET	HET	het	WT	WT	HET	HET	HET	HET	WT	HET	HOMO	HET	WT	HET	wt	HET	HET	HOMO	HOMO	WT	het	HET	wt	WT	HOMO	HOMO	HOMO	WT	HOMO	WT	wt	HET	HET	HOMO	WT	WT
chr9	28351844	28351854	plus	ERVK	ERV2-1-I_BT	intergenic	.	.	0.340278	WT	WT	WT	HET	HOMO	WT	HET	HET	wt	HET	wt	HET	HET	HET	HET	HET	HET	wt	HET	wt	wt	HOMO	het	HET	HET	HET	wt	WT	HOMO	HOMO	HET	wt	HOMO	WT	WT	HOMO	WT	WT	WT	WT
chr9	2862628	2862629	minus	ERVK	ERV2-3-LTR_BT	intergenic	.	.	0.0520833	WT	WT	WT	WT	WT	WT	WT	wt	WT	WT	WT	WT	WT	WT	WT	WT	HET	WT	WT	WT	WT	WT	WT	WT	WT	HET	WT	HET	WT	WT	WT	WT	WT	WT	HET	WT	WT	WT	HET	het
chr9	28956822	28956827	plus	ERVK	BTLTR1B	intergenic	.	.	0.0277778	HET	WT	WT	WT	WT	WT	WT	WT	WT	het	WT	WT	WT	WT	WT	WT	WT	WT	WT	HET	WT	WT	WT	WT	WT	WT	WT	WT	WT	WT	WT	WT	WT	WT	WT	WT	WT	WT	WT	WT
chr9	35499148	35499151	plus	ERVL_MaLR	MLT1J-int	intergenic	.	.	0.0347222	het	WT	WT	WT	WT	WT	WT	WT	WT	WT	WT	WT	WT	WT	WT	WT	WT	WT	WT	WT	WT	wt	wt	WT	WT	WT	WT	WT	WT	WT	HET	HET	WT	WT	wt	WT	WT	WT	WT	WT
chr9	38389840	38389845	minus	ERVK	BTLTR1	intergenic	.	.	0.0173611	WT	WT	WT	WT	WT	WT	WT	WT	WT	WT	WT	WT	WT	WT	WT	WT	WT	WT	WT	WT	WT	WT	WT	WT	WT	WT	WT	WT	WT	WT	WT	het	wt	WT	HET	WT	WT	WT	WT	WT
chr9	43388490	43388504	minus	ERVK	BTLTR1J	genic	sense	ENSBTAG00000017527_43382779_43621183_-/ENSBTAG00000017554_43328996_43454082_+	0.475	het	HOMO	HET	WT	HOMO	HET	HET	WT	WT	het	het	WT	HET	het	het	.	het	HET	WT	HET	WT	het	het	het	HET	HOMO	WT	HET	HET	HOMO	HET	het	HOMO	HOMO	WT	het	WT	het	het	HOMO
chr9	4494937	4494942	plus	ERVK	BTLTR1B	intergenic	.	.	0.00347222	WT	WT	wt	WT	WT	WT	WT	WT	WT	WT	WT	WT	WT	WT	WT	WT	WT	WT	WT	WT	WT	WT	WT	WT	wt	wt	WT	WT	wt	wt	WT	wt	WT	WT	WT	WT	WT	WT	WT	WT
chr9	45730038	45730044	minus	ERVK	BTLTR1B	intergenic	.	.	0.0833333	WT	WT	het	WT	WT	HET	WT	WT	WT	HET	WT	WT	WT	WT	WT	WT	WT	WT	WT	HET	WT	wt	WT	WT	WT	WT	WT	WT	WT	WT	HET	WT	WT	WT	WT	HET	WT	WT	WT	WT
chr9	4861086	4861091	minus	ERVK	BTLTR1	intergenic	.	.	0.0173611	WT	WT	WT	WT	WT	wt	WT	WT	WT	wt	WT	WT	HET	WT	WT	WT	WT	WT	WT	WT	WT	WT	WT	WT	WT	WT	wt	WT	wt	WT	HET	WT	HET	wt	WT	HET	WT	WT	WT	wt
chr9	53620984	53620993	plus	ERVK	BTLTR1B	intergenic	.	.	0.354167	HET	WT	HOMO	WT	WT	HOMO	WT	HET	wt	HET	HET	wt	HET	HET	wt	HET	HET	HET	WT	HOMO	wt	WT	wt	HET	HET	wt	WT	WT	WT	WT	HOMO	HET	WT	HET	HET	HET	HET	HET	WT	HET
chr9	54404533	54404538	plus	ERVK	BTLTR1	intergenic	.	.	0.0138889	WT	WT	WT	WT	WT	WT	WT	WT	wt	WT	WT	WT	WT	WT	WT	WT	WT	WT	WT	WT	WT	WT	WT	WT	WT	WT	wt	wt	WT	WT	WT	WT	WT	WT	WT	WT	WT	WT	WT	WT
chr9	55482095	55482098	plus	ERVK	BTLTR1	intergenic	.	.	0.626016	HET	HOMO	HET	HET	HOMO	HET	HOMO	het	HOMO	HOMO	WT	HOMO	HET	HOMO	HOMO	HET	HET	HET	.	HET	HOMO	HET	HET	wt	het	HOMO	.	.	HET	.	HET	HOMO	HOMO	HET	.	HOMO	HOMO	WT	het	HET
chr9	56786626	56786632	minus	ERVK	BTLTR1B	genic	antisense	ENSBTAG00000021420_56751222_56958827_+	0.0104167	WT	WT	WT	WT	WT	WT	WT	WT	WT	WT	WT	WT	WT	WT	WT	WT	WT	WT	WT	WT	WT	WT	WT	WT	WT	WT	WT	WT	WT	WT	WT	WT	WT	WT	WT	WT	WT	WT	WT	WT
chr9	60844809	60844814	plus	ERVK	BTLTR1	intergenic	.	.	0.0625	wt	WT	WT	WT	WT	WT	WT	WT	WT	WT	WT	WT	WT	WT	WT	WT	WT	WT	WT	WT	WT	WT	WT	WT	WT	WT	WT	WT	WT	WT	WT	HET	wt	WT	HET	WT	HET	WT	WT	WT
chr9	65457698	65457705	minus	ERVK	ERV2-1-LTR_BT	genic	sense	ENSBTAG00000013591_65426509_65543729_-	0.190972	HET	WT	HET	WT	WT	HET	WT	HET	WT	HET	HET	WT	HET	HET	WT	HET	HET	HET	WT	HET	WT	WT	WT	HET	WT	WT	WT	WT	WT	WT	HET	WT	WT	HET	WT	WT	WT	HET	WT	HET
chr9	67026874	67026879	plus	ERVK	BTLTR1	intergenic	.	.	0.0729167	WT	WT	WT	WT	WT	WT	WT	WT	WT	WT	WT	WT	WT	WT	WT	WT	WT	WT	WT	WT	WT	WT	wt	WT	WT	WT	WT	WT	WT	WT	WT	HET	WT	wt	HET	WT	HET	WT	WT	WT
chr9	67698570	67698575	minus	ERVK	BTLTR1	intergenic	.	.	0.288618	het	HET	het	WT	.	HET	WT	.	WT	.	het	WT	HET	HOMO	het	het	HET	het	WT	het	WT	het	WT	het	WT	het	WT	WT	HET	HET	het	HET	.	.	WT	het	WT	HET	wt	het
chr9	69241900	69241902	minus	ERVK	BTLTR1B	genic	antisense	ENSBTAG00000000240_69203273_69325807_+	0.0833333	WT	WT	WT	WT	WT	WT	WT	WT	WT	WT	WT	WT	WT	WT	WT	WT	WT	WT	WT	WT	HET	HET	HET	WT	WT	WT	WT	WT	HET	HET	WT	WT	WT	WT	WT	WT	WT	WT	WT	WT
chr9	76664006	76664013	plus	ERVK	ERV2-1-LTR_BT	genic	antisense	ENSBTAG00000012299_76639351_76729531_-	0.0590278	WT	WT	WT	WT	HET	WT	WT	WT	WT	wt	WT	WT	WT	WT	WT	WT	wt	WT	WT	WT	WT	WT	WT	WT	WT	WT	WT	WT	WT	WT	WT	WT	WT	WT	WT	WT	WT	WT	WT	WT
chr9	80057814	80057817	plus	ERV1	ERV1-1-LTR_BT	intergenic	.	.	0.276978	HET	HET	het	HET	HET	HET	HET	WT	HET	WT	WT	HET	WT	WT	WT	HET	WT	WT	WT	WT	HET	WT	HOMO	WT	HET	WT	HET	HET	HET	HET	WT	HET	WT	WT	HET	WT	HET	HET	WT	HET
chr9	8170821	8170823	minus	ERVK	BTLTR1B1	genic	antisense	ENSBTAG00000015335_7702860_8247107_+	0.0173611	WT	WT	WT	WT	het	WT	WT	WT	WT	WT	WT	WT	het	WT	WT	WT	wt	WT	WT	WT	WT	WT	WT	WT	WT	WT	WT	WT	WT	WT	WT	WT	WT	WT	WT	WT	WT	WT	WT	WT
chr9	81982583	81982589	minus	ERVK	ERV2-1-LTR_BT	genic	antisense	ENSBTAG00000009665_81658039_82206913_+	0.121528	WT	WT	WT	WT	HET	WT	WT	WT	WT	HET	wt	WT	WT	HET	HET	het	WT	WT	WT	WT	WT	HET	WT	WT	WT	WT	HET	WT	HET	HET	WT	WT	WT	HET	WT	WT	WT	WT	WT	WT
chr9	82622631	82622637	plus	ERVK	BTLTR1	intergenic	.	.	0.3125	HET	HET	WT	WT	HET	WT	wt	WT	WT	HET	WT	WT	WT	HET	HET	het	WT	WT	HET	WT	HET	HET	WT	WT	WT	HET	HOMO	HET	HOMO	HOMO	WT	HET	WT	HET	HET	WT	HET	HET	HET	HET
chr9	83056846	83056855	minus	ERVK	BTLTR1B	intergenic	.	.	0.00347222	WT	WT	WT	WT	WT	WT	WT	WT	WT	WT	WT	WT	WT	WT	WT	WT	WT	wt	WT	WT	WT	WT	WT	WT	WT	WT	WT	WT	WT	WT	WT	wt	WT	WT	WT	WT	WT	WT	WT	WT
chr9	83150976	83150983	plus	ERVK	ERV2-1-LTR_BT	genic	antisense	ENSBTAG00000008112_83146375_83227904_-	0.118881	wt	wt	WT	WT	het	WT	WT	wt	WT	HET	WT	WT	WT	HET	het	WT	wt	WT	wt	wt	WT	het	wt	WT	WT	wt	.	WT	HET	HET	WT	wt	WT	het	wt	WT	wt	wt	WT	wt
chr9	83641846	83641852	minus	ERVK	BTLTR1	genic	antisense	ENSBTAG00000044181_83287300_83713833_+	0.298611	het	WT	HET	WT	WT	WT	WT	WT	HET	WT	HET	HET	WT	WT	WT	wt	HET	HET	HET	WT	WT	HET	WT	WT	WT	HET	WT	HET	HET	HET	WT	HET	HET	WT	HET	HET	WT	WT	HET	HET
chr9	86315742	86315747	minus	ERVK	ERV2-1-LTR_BT	genic	antisense	ENSBTAG00000051913_86010125_86327460_+	0.00694444	WT	WT	WT	WT	WT	WT	HET	WT	WT	WT	WT	WT	WT	WT	WT	wt	WT	WT	WT	WT	wt	WT	WT	WT	WT	WT	WT	WT	WT	WT	WT	WT	WT	WT	WT	WT	WT	wt	WT	WT
chr9	8736287	8736295	plus	ERVK	BTLTR1B	genic	antisense	ENSBTAG00000016164_8607136_8739663_-	0.00347222	WT	WT	WT	WT	wt	wt	WT	WT	WT	WT	WT	WT	WT	WT	WT	WT	wt	WT	WT	WT	wt	wt	WT	WT	WT	WT	WT	wt	WT	WT	WT	WT	WT	WT	wt	WT	WT	WT	WT	WT
chr9	87865370	87865373	minus	ERVK	ERV2-1-LTR_BT	genic	antisense	ENSBTAG00000009679_87781650_87966376_+	0.00347222	WT	WT	WT	WT	WT	WT	WT	WT	WT	WT	WT	WT	WT	WT	WT	WT	WT	WT	WT	WT	WT	WT	WT	WT	WT	WT	WT	WT	WT	WT	WT	WT	WT	WT	WT	WT	WT	WT	WT	WT
chr9	88052121	88052138	minus	ERV1	ERV1-2-LTR_BT	genic	antisense	ENSBTAG00000009846_87978427_88160303_+	0.297203	WT	WT	het	HET	WT	WT	HET	HET	het	HET	WT	het	WT	HET	HET	WT	WT	HET	WT	HET	HET	WT	HET	HET	WT	wt	HET	WT	WT	WT	HET	WT	WT	het	HET	wt	WT	het	HET	WT
chr9	90579425	90579430	plus	ERVK	BTLTR1B	intergenic	.	.	0.188811	het	wt	WT	wt	het	WT	WT	het	WT	WT	het	WT	WT	WT	WT	het	het	WT	WT	wt	WT	WT	WT	WT	wt	het	wt	het	wt	WT	WT	wt	WT	wt	WT	WT	het	wt	het	het
chr9	9201308	9201314	minus	ERVK	BTLTR1	intergenic	.	.	0.0559441	WT	HOMO	WT	WT	WT	WT	WT	WT	HET	WT	WT	WT	WT	WT	WT	WT	WT	WT	WT	WT	WT	WT	WT	WT	WT	WT	wt	WT	WT	WT	WT	WT	WT	WT	WT	WT	WT	WT	HET	WT
chr9	92392647	92392649	plus	ERVK	BTLTR1B	intergenic	.	.	0.828671	HET	HOMO	HOMO	HET	HOMO	HET	HOMO	HOMO	HOMO	HOMO	WT	HOMO	HOMO	HOMO	HOMO	.	WT	HOMO	WT	HET	HET	HOMO	HOMO	HET	HOMO	HET	HOMO	HET	HOMO	HOMO	HOMO	HOMO	HOMO	HOMO	HOMO	HOMO	HOMO	HOMO	het	HET
chr9	96998564	96998570	plus	ERVK	BTLTR1B	genic	antisense	ENSBTAG00000018996_96966927_98112020_-	0.0277778	WT	WT	wt	WT	WT	WT	WT	WT	WT	WT	WT	WT	WT	WT	wt	WT	WT	WT	WT	WT	WT	WT	WT	WT	WT	WT	het	WT	WT	WT	WT	wt	WT	wt	WT	WT	HET	WT	het	WT
chr9	98347847	98347853	minus	ERVK	ERV2-1-LTR_BT	genic	antisense	ENSBTAG00000011106_98192795_98722419_+	0.0104167	WT	WT	WT	WT	WT	WT	WT	WT	WT	WT	WT	WT	WT	WT	wt	WT	WT	WT	WT	WT	wt	WT	WT	WT	WT	WT	WT	WT	WT	wt	WT	WT	WT	WT	WT	WT	WT	WT	WT	WT
chr9	99170545	99170549	minus	ERVK	BTLTR1B	intergenic	.	.	0.0972222	HET	het	WT	WT	HET	HET	HET	HET	WT	WT	WT	WT	WT	WT	WT	WT	wt	WT	WT	WT	WT	WT	WT	WT	WT	WT	WT	WT	WT	HET	wt	WT	WT	WT	WT	WT	WT	WT	WT	WT
chr9	99252217	99252223	plus	ERVK	BTLTR1B	intergenic	.	.	0.255245	wt	HET	WT	HET	WT	HET	WT	WT	wt	WT	HET	WT	WT	WT	HET	het	HET	wt	HOMO	HET	HET	WT	HET	HET	het	het	WT	wt	WT	WT	WT	HOMO	HET	HET	WT	HET	HET	HET	HET	WT
chr9	99465892	99465897	minus	ERVK	BTLTR1	intergenic	.	.	0	WT	WT	WT	WT	WT	wt	WT	WT	WT	WT	WT	WT	WT	WT	WT	WT	WT	WT	WT	WT	WT	WT	WT	WT	WT	WT	WT	WT	WT	WT	WT	WT	WT	WT	WT	wt	WT	WT	WT	WT
chrX	102009145	102009162	plus	ERV1	ERV1-1-LTR_BT	genic	sense	ENSBTAG00000020136_101700057_102072977_+	0.103139	WT	WT	WT	WT	WT	WT	WT	WT	WT	WT	WT	HET	WT	WT	WT	wt	wt	WT	WT	WT	WT	HET	HET	.	WT	WT	WT	HET	.	WT	WT	WT	HET	WT	WT	WT	WT	WT	WT	WT
chrX	102297610	102297616	minus	ERVK	BTLTR1	genic	sense	ENSBTAG00000053853_102297540_102298155_-	0.0262009	WT	WT	HET	WT	WT	WT	WT	WT	WT	WT	wt	WT	WT	WT	WT	WT	WT	WT	wt	WT	WT	WT	WT	WT	WT	WT	WT	WT	WT	WT	WT	WT	WT	WT	WT	WT	WT	WT	WT	WT
chrX	102963937	102963940	minus	ERVK	BTLTR1B	intergenic	.	.	0.104803	WT	WT	WT	WT	WT	WT	WT	WT	WT	WT	WT	WT	WT	WT	HET	WT	WT	WT	WT	WT	HET	WT	WT	WT	WT	HET	WT	WT	WT	WT	het	WT	het	WT	WT	WT	HET	WT	WT	WT
chrX	106906590	106906596	minus	ERVK	BTLTR1	intergenic	.	.	0.524229	HET	HOMO	WT	WT	HET	HET	WT	WT	HET	WT	HET	HET	WT	HET	HOMO	HOMO	WT	HET	HET	WT	WT	HOMO	HOMO	HET	WT	WT	WT	HOMO	HET	WT	HET	HET	HET	HET	WT	WT	HET	HOMO	HET	HET
chrX	107015512	107015518	plus	ERVK	BTLTR1	intergenic	.	.	0.00436681	WT	WT	WT	WT	WT	WT	WT	WT	WT	WT	WT	WT	WT	WT	WT	WT	WT	WT	WT	WT	WT	WT	WT	WT	WT	WT	WT	WT	WT	WT	WT	HET	WT	WT	WT	WT	WT	WT	WT	WT
chrX	109120087	109120091	plus	ERV1	ERV1-1C-LTR_BT	intergenic	.	.	0.273543	HET	WT	.	WT	WT	WT	.	WT	HET	WT	wt	WT	WT	HET	HOMO	.	WT	WT	WT	WT	HET	HOMO	HOMO	HET	WT	WT	HET	HET	HET	WT	WT	WT	HET	HET	WT	WT	wt	WT	wt	WT
chrX	109255987	109255993	plus	ERVK	BTLTR1B	intergenic	.	.	0.118943	WT	WT	WT	WT	WT	WT	WT	WT	HET	WT	WT	WT	WT	WT	HET	HET	WT	WT	WT	WT	.	HET	HET	WT	WT	WT	HET	HET	WT	WT	wt	WT	WT	HET	WT	WT	WT	WT	WT	WT
chrX	115199948	115199953	plus	ERVK	ERV2-1-LTR_BT	intergenic	.	.	0.00873362	WT	WT	WT	WT	WT	WT	WT	WT	WT	WT	WT	WT	WT	WT	WT	WT	WT	WT	WT	WT	WT	WT	WT	WT	WT	WT	WT	WT	WT	WT	WT	WT	WT	WT	WT	WT	WT	WT	WT	WT
chrX	115782335	115782338	minus	ERV1	ERV1-1C-LTR_BT	intergenic	.	.	0.147321	.	HET	WT	WT	.	wt	WT	WT	WT	WT	WT	WT	WT	WT	WT	WT	wt	WT	het	HET	WT	WT	WT	WT	WT	WT	WT	WT	WT	WT	wt	WT	WT	WT	WT	WT	HET	WT	WT	WT
chrX	115930646	115930656	plus	ERVK	ERV2-1-LTR_BT	intergenic	.	.	0.0963303	wt	WT	.	WT	wt	wt	wt	WT	wt	HET	wt	het	wt	WT	WT	wt	het	wt	WT	wt	.	WT	WT	WT	WT	HET	WT	wt	wt	WT	wt	wt	WT	WT	HET	wt	wt	WT	.	.
chrX	116456957	116456961	minus	ERV1	MER31_BT	intergenic	.	.	0.634361	HET	HET	HET	WT	HET	HET	HET	WT	HET	HET	het	wt	WT	HET	HOMO	HOMO	HET	WT	HET	HET	WT	HOMO	HOMO	HET	WT	het	WT	HET	HET	WT	WT	.	HET	.	HET	HET	HOMO	wt	HET	HET
chrX	119957618	119957624	minus	ERVK	BTLTR1B	intergenic	.	.	0.00873362	WT	WT	WT	WT	WT	WT	WT	WT	WT	WT	WT	HET	WT	WT	WT	WT	WT	WT	WT	WT	WT	WT	WT	WT	WT	WT	wt	WT	WT	WT	WT	WT	WT	WT	WT	WT	WT	WT	WT	wt
chrX	121053499	121053507	minus	ERVK	BTLTR1B	intergenic	.	.	0.353712	HET	HET	WT	WT	HET	WT	HET	WT	HET	HET	HET	HET	WT	WT	WT	WT	WT	HET	HET	WT	WT	WT	WT	WT	WT	HET	HET	HET	WT	WT	HOMO	WT	HET	WT	WT	WT	HOMO	HOMO	HET	HET
chrX	124973549	124973554	plus	ERVK	BTLTR1B	genic	antisense	ENSBTAG00000007428_124822388_125001039_-	0.00873362	WT	WT	WT	WT	WT	WT	WT	WT	wt	WT	WT	wt	wt	WT	WT	WT	WT	WT	WT	WT	WT	wt	WT	WT	WT	wt	WT	WT	WT	WT	WT	WT	WT	WT	WT	WT	WT	WT	wt	WT
chrX	125423559	125423564	plus	ERVK	BTLTR1	intergenic	.	.	0.422222	WT	wt	WT	WT	.	het	HET	WT	HET	HET	WT	het	WT	WT	het	HOMO	WT	WT	HET	WT	HET	het	het	WT	WT	het	WT	het	WT	WT	het	HET	het	HET	WT	HET	HOMO	WT	HET	.
chrX	130238091	130238094	plus	ERV1	ERV1-1C-LTR_BT	intergenic	.	.	0.0349345	WT	WT	WT	WT	WT	WT	WT	WT	WT	WT	WT	WT	WT	WT	WT	WT	WT	WT	WT	WT	WT	WT	WT	WT	WT	WT	WT	WT	WT	WT	WT	WT	WT	WT	WT	WT	WT	WT	WT	WT
chrX	132054006	132054011	plus	ERVK	BTLTR1B	intergenic	.	.	0.00436681	WT	WT	WT	WT	WT	WT	WT	WT	WT	WT	WT	WT	WT	WT	WT	WT	WT	WT	WT	WT	WT	WT	WT	WT	WT	WT	WT	WT	WT	WT	WT	WT	WT	WT	WT	WT	WT	WT	WT	WT
chrX	133287372	133287377	plus	ERVK	ERV2-1-LTR_BT	intergenic	.	.	0.113122	WT	WT	WT	WT	WT	.	WT	WT	WT	WT	WT	het	WT	WT	HET	HET	WT	WT	WT	het	WT	HET	het	WT	WT	WT	WT	.	WT	WT	WT	WT	WT	HET	WT	HET	HET	WT	WT	WT
chrX	134841144	134841149	plus	ERVK	ERV2-1-LTR_BT	intergenic	.	.	0.00694444	WT	wt	WT	WT	WT	WT	wt	WT	WT	WT	WT	het	WT	WT	WT	WT	WT	WT	WT	wt	WT	WT	WT	WT	WT	WT	WT	WT	WT	WT	WT	WT	WT	WT	WT	WT	WT	WT	WT	WT
chrX	134874477	134874483	minus	ERVK	BTLTR1	intergenic	.	.	0.226619	het	wt	HET	wt	HET	HET	wt	HET	HET	wt	HET	HOMO	het	HET	HET	het	HET	WT	het	HET	WT	HET	het	WT	HOMO	WT	het	HET	het	HOMO	WT	WT	WT	HET	WT	WT	HET	wt	WT	WT
chrX	136567971	136567977	minus	ERVK	BTLTR1B	genic	antisense	ENSBTAG00000027841_136346606_136694634_+	0.00347222	wt	WT	wt	WT	wt	WT	WT	WT	wt	wt	WT	WT	WT	WT	WT	WT	WT	wt	WT	WT	WT	wt	WT	WT	wt	WT	wt	wt	wt	wt	WT	wt	WT	wt	wt	WT	WT	wt	wt	wt
chrX	137046150	137046155	minus	ERVK	BTLTR1	intergenic	.	.	0.0208333	WT	WT	WT	WT	WT	WT	WT	wt	WT	WT	WT	WT	WT	WT	WT	WT	WT	WT	WT	WT	WT	WT	WT	WT	WT	WT	WT	WT	WT	WT	WT	WT	WT	WT	WT	WT	HET	WT	WT	WT
chrX	16725696	16725703	minus	ERVK	ERV2-1-LTR_BT	genic	sense	ENSBTAG00000049807_16494399_16826558_-	0.00436681	WT	WT	WT	WT	WT	WT	WT	WT	WT	WT	WT	WT	WT	WT	WT	WT	WT	WT	WT	WT	WT	WT	wt	WT	WT	WT	WT	WT	WT	WT	WT	WT	WT	WT	WT	WT	WT	WT	WT	WT
chrX	17397192	17397198	plus	ERVK	ERV2-1-LTR_BT	genic	antisense	ENSBTAG00000020406_17366350_17829036_-	0.0218341	WT	WT	WT	WT	WT	WT	WT	WT	WT	WT	WT	WT	WT	WT	WT	WT	WT	WT	WT	WT	WT	WT	WT	WT	WT	WT	WT	WT	WT	WT	WT	WT	WT	WT	WT	WT	HET	WT	WT	WT
chrX	22349805	22349811	plus	ERVK	BTLTR1B	intergenic	.	.	0.833333	HET	HET	HET	WT	HET	HOMO	WT	HET	HET	HET	HOMO	HOMO	HET	HOMO	HET	HOMO	HOMO	WT	HET	HOMO	HET	HOMO	HET	HET	HET	HOMO	HET	HET	HET	wt	HET	HET	HOMO	HET	HET	WT	HOMO	HET	HET	HET
chrX	27693410	27693425	minus	ERV1	ERV1-1-LTR_BT	intergenic	.	.	0.00873362	WT	wt	WT	WT	WT	WT	HET	WT	WT	WT	WT	WT	WT	WT	WT	WT	WT	WT	WT	WT	WT	WT	WT	WT	WT	WT	WT	WT	WT	WT	WT	WT	WT	WT	WT	WT	WT	WT	WT	WT
chrX	29089006	29089011	plus	ERVK	ERV2-1-LTR_BT	intergenic	.	.	0.125	WT	WT	WT	WT	WT	WT	WT	WT	WT	WT	WT	WT	WT	WT	HET	HET	WT	WT	WT	WT	WT	HET	HET	WT	WT	WT	WT	HET	WT	WT	WT	WT	WT	HET	WT	WT	HET	HET	WT	WT
chrX	30836911	30836916	minus	ERVK	BTLTR1B	intergenic	.	.	0.113537	wt	WT	WT	WT	WT	HET	WT	WT	WT	WT	HET	HET	HET	HET	wt	WT	HET	WT	HET	HET	WT	WT	WT	HET	WT	WT	WT	WT	WT	WT	WT	WT	WT	WT	WT	WT	WT	WT	WT	WT
chrX	35057434	35057439	plus	ERVK	ERV2-1-LTR_BT	genic	sense	ENSBTAG00000013002_35046213_35060775_+	0	WT	WT	WT	WT	WT	WT	WT	WT	WT	WT	WT	WT	WT	WT	WT	WT	WT	WT	WT	WT	WT	WT	WT	WT	WT	WT	WT	WT	WT	WT	WT	WT	WT	WT	WT	WT	WT	WT	WT	WT
chrX	43069705	43069711	plus	ERVK	BTLTR1	intergenic	.	.	0.00873362	WT	WT	WT	WT	WT	WT	WT	WT	WT	WT	WT	WT	WT	WT	WT	WT	wt	WT	WT	WT	WT	WT	WT	WT	WT	WT	WT	WT	WT	WT	WT	HET	WT	WT	WT	WT	WT	WT	WT	WT
chrX	44679746	44679753	plus	ERVK	ERV2-1-LTR_BT	intergenic	.	.	0.0786026	WT	WT	WT	WT	WT	HET	WT	WT	WT	WT	HET	HET	HET	HET	WT	WT	HET	WT	HET	HET	WT	HET	WT	WT	WT	WT	WT	WT	HET	WT	WT	WT	HET	WT	WT	WT	WT	WT	WT	WT
chrX	45284958	45284963	minus	ERVK	ERV2-1-LTR_BT	genic	antisense	ENSBTAG00000038815_45209466_45296719_+	0.00436681	WT	WT	WT	WT	WT	WT	WT	WT	WT	WT	WT	HET	WT	WT	WT	WT	WT	wt	WT	WT	WT	WT	WT	WT	WT	WT	WT	WT	WT	wt	WT	WT	WT	WT	WT	WT	wt	WT	WT	WT
chrX	47640436	47640442	minus	ERVK	BTLTR1	intergenic	.	.	0.00436681	WT	WT	WT	WT	WT	WT	WT	WT	WT	WT	WT	WT	WT	WT	WT	WT	WT	WT	WT	WT	WT	WT	WT	WT	WT	WT	WT	WT	WT	WT	WT	WT	WT	WT	WT	WT	WT	WT	WT	WT
chrX	49602006	49602015	minus	ERVK	BTLTR1J	intergenic	.	.	0.888325	HET	HOMO	HET	HET	HET	HOMO	HET	HET	HET	HET	HOMO	HOMO	HET	HOMO	HOMO	HOMO	HOMO	HET	HOMO	HOMO	HET	HOMO	HOMO	.	.	.	HET	HOMO	HET	HET	HOMO	HET	HOMO	HET	.	WT	HOMO	HOMO	HET	WT
chrX	51908421	51908426	plus	ERVK	BTLTR1	intergenic	.	.	0.0436681	WT	WT	WT	WT	WT	WT	HET	WT	wt	WT	WT	WT	WT	WT	WT	WT	WT	WT	WT	WT	WT	WT	WT	WT	HET	WT	WT	wt	WT	WT	WT	WT	WT	WT	WT	WT	WT	WT	HET	WT
chrX	51993326	51993331	minus	ERVK	BTLTR1B1	intergenic	.	.	0.114035	WT	WT	WT	WT	HET	WT	HET	WT	WT	WT	WT	WT	WT	WT	WT	wt	WT	WT	WT	WT	WT	WT	WT	WT	HET	WT	WT	WT	WT	WT	WT	WT	WT	WT	WT	WT	HET	WT	HET	WT
chrX	57973540	57973545	minus	ERVK	BTLTR1B	intergenic	.	.	0.368421	WT	HET	WT	HET	HET	WT	WT	WT	WT	HET	WT	HET	WT	HET	WT	WT	HET	HET	HET	WT	WT	WT	WT	WT	WT	HET	WT	WT	WT	WT	HET	WT	WT	WT	HET	HET	HOMO	HOMO	WT	WT
chrX	60552510	60552515	minus	ERVK	BTLTR1	intergenic	.	.	0.0789474	WT	WT	WT	WT	WT	WT	WT	WT	WT	HET	WT	WT	WT	WT	WT	WT	WT	WT	WT	WT	WT	WT	WT	WT	WT	HET	WT	WT	WT	WT	WT	WT	WT	wt	HET	WT	WT	WT	WT	WT
chrX	67960057	67960062	plus	ERVK	ERV2-1-LTR_BT	intergenic	.	.	0.00873362	WT	WT	WT	wt	WT	WT	WT	WT	WT	WT	WT	WT	WT	WT	WT	wt	WT	WT	wt	WT	WT	WT	WT	WT	WT	WT	WT	WT	WT	WT	WT	WT	wt	WT	WT	WT	WT	WT	WT	WT
chrX	70225737	70225743	plus	ERVK	BTLTR1B	intergenic	.	.	0.0131004	WT	WT	WT	WT	WT	WT	WT	WT	WT	WT	WT	WT	WT	WT	WT	WT	WT	WT	WT	WT	WT	wt	WT	WT	WT	WT	WT	WT	WT	WT	WT	WT	WT	WT	WT	WT	WT	WT	WT	WT
chrX	7251645	7251651	plus	ERVK	BTLTR1B	intergenic	.	.	0.00873362	WT	WT	WT	WT	WT	WT	WT	WT	WT	WT	WT	WT	WT	WT	WT	WT	WT	WT	WT	WT	WT	WT	WT	WT	WT	WT	WT	WT	WT	WT	WT	WT	WT	WT	WT	WT	WT	WT	WT	WT
chrX	7753356	7753362	minus	ERVK	BTLTR1B	genic	antisense	ENSBTAG00000011833_7567436_7876396_+	0.0174672	WT	WT	WT	WT	WT	WT	HET	WT	WT	WT	WT	WT	WT	WT	WT	WT	WT	WT	WT	WT	WT	WT	WT	WT	WT	WT	wt	WT	WT	WT	WT	wt	WT	WT	WT	WT	WT	WT	WT	WT
chrX	80604927	80604932	plus	ERVK	BTLTR1B	intergenic	.	.	0.144105	WT	HET	WT	WT	WT	WT	WT	WT	WT	wt	WT	WT	WT	WT	WT	WT	wt	WT	WT	HET	WT	WT	HET	HET	WT	WT	WT	HET	HET	HET	WT	WT	HET	HET	WT	WT	wt	WT	WT	wt
chrX	96247828	96247833	minus	ERVK	ERV2-1-LTR_BT	intergenic	.	.	0.00873362	WT	wt	WT	WT	WT	WT	WT	WT	WT	WT	WT	WT	WT	wt	WT	WT	WT	WT	WT	WT	WT	WT	WT	WT	WT	WT	WT	wt	WT	WT	WT	WT	WT	WT	WT	WT	WT	WT	WT	WT
[truncated: 231 more columns]

## Sheet: S2
Supp. Data 2: List of genes involved in control of ERV mobilization and examined in bull transmitting three de novo ERVK[2-1-LTR] insertions [17].
Gene	Ensembl ID	chromosome_name	start_position	end_position
dnmt1	ENSBTAG00000002736	7	14686995	14730720
dnmt3A	ENSBTAG00000021143	11	73971560	74074893
dnmt3L	ENSBTAG00000014882	1	144242585	144256996
LSH/hells	ENSBTAG00000005979	26	16021677	16041531
ESET	ENSBTAG00000000098	3	19801955	19834258
TRIM28	ENSBTAG00000006422	18	65769086	65775447
PHC1	ENSBTAG00000018205	5	100997211	101017135
PHC2	ENSBTAG00000004603	2	120344483	120393885
PHC3	ENSBTAG00000013938	1	97196214	97271658
CBX2	ENSBTAG00000038306	19	52751728	52760319
CBX4	ENSBTAG00000049156	19	52701295	52707712
CBX6	ENSBTAG00000046724	5	110466292	110475491
CBX7	ENSBTAG00000007228	5	110592240	110609167
CBX8	ENSBTAG00000009107	19	52742477	52745844
PCGF2	ENSBTAG00000011539	19	39328390	39340373
PCGF4	ENSBTAG00000015584	13	23430468	23440823
RING1	ENSBTAG00000018884	23	7395562	7399722
EZH1	ENSBTAG00000021918	19	42754606	42786890
EZH2	ENSBTAG00000009426	4	112024328	112069782
EED	ENSBTAG00000007847	29	9265425	9295980
SUZ12	ENSBTAG00000018752	19	18156522	18196012
RBBP7	ENSBTAG00000002820	X	126676491	126698130
RBBP4	ENSBTAG00000005904	2	120969745	120986234
Rb	ENSBTAG00000006640	12	18118566	18238934
Uhrf1	ENSBTAG00000002224	7	19223877	19257053
PIWIL1	ENSBTAG00000008482	1	1954230	1985068
PIWIL2	ENSBTAG00000021039	7	17058539	17098633
PIWIL3	ENSBTAG00000020633	18	36812455	36829147
PIWIL4	ENSBTAG00000019851	18	58087595	58126615
Maelstorm	ENSBTAG00000016550	3	1829693	1886128
TDRD1	ENSBTAG00000006855	26	34653339	34692090
TDRD9	ENSBTAG00000020402	21	68467407	68581286
GASZ	ENSBTAG00000000169	4	51002521	51078365
ADAR	ENSBTAG00000007519	3	15968147	15994363
APOBEC3	ENSBTAG00000007755	5	110559226	110574354
AID	ENSBTAT00000025096	5	101224468	101234839
ERCC/XPG	ENSBTAG00000014043	12	79079749	79107518
Tex19.1	ENSBTAG00000050312	19	50184994	50186049

## Sheet: S3
Supp. Data 3: Estimated de novo mobilization rate of ERVK[2-1-LTR] elements in sperm samples collected at >= 7 years interval for 10 Belgian Blue bulls. Technical replicates were realized for the samples collected at young age ("young-replicate"). Beta_5 and Beta_3 correspond to the number of explored genome estimated as described in Methods for the 5'LTR and 3'LTR reaction, respectively. dnTC_5 …
ID	Group	Beta_5	Beta_3	dnTC_5	dnTC_3	dnTR_5	dnTR_3	dnTR
BE128353487	old	624.683	1005.17	3	1	0.00480244	0.000994853	0.00289865
	young	519.483	870.773	4	3	0.00769996	0.00344521	0.00557259
	young-replicate	415.483	667.707	5	3	0.0120342	0.00449299	0.00826359
BE155808330	old	849.312	799.713	7	6	0.00824196	0.00750269	0.00787233
	young	868.423	923.824	8	7	0.0092121	0.0075772	0.00839465
	young-replicate	507.646	680.713	5	6	0.00984939	0.00881429	0.00933184
BE158637042	old	454.069	915.982	4	5	0.00880923	0.00545862	0.00713393
	young	583.402	804.28	4	7	0.00685633	0.00870343	0.00777988
	young-replicate	342.069	650.645	2	2	0.00584677	0.00307387	0.00446032
BE353691834	old	700.896	995.335	4	4	0.00570698	0.00401875	0.00486287
	young	527.146	860.474	3	1	0.00569103	0.00116215	0.00342659
	young-replicate	546.646	676.152	1	4	0.00182934	0.00591583	0.00387259
BE455716400	old	682.851	938.399	17	16	0.0248956	0.0170503	0.020973
	young	840.087	1062.86	9	24	0.0107132	0.0225806	0.0166469
	young-replicate	266.753	609.784	6	9	0.0224927	0.0147593	0.018626
BE555889650	old	726.143	799.786	3	3	0.00413142	0.003751	0.00394121
	young	439.516	750.556	2	3	0.00455046	0.00399704	0.00427375
	young-replicate	550.006	644.413	4	3	0.00727264	0.0046554	0.00596402
BE626422734	old	730.358	931.403	2	5	0.00273838	0.00536825	0.00405332
	young	521.168	915.847	1	9	0.00191877	0.00982697	0.00587287
	young-replicate	441.608	777.403	5	6	0.0113223	0.00771801	0.00952013
BE757062565	old	953.933	1119.28	0	0	0	0	0
	young	890.333	1292.35	2	0	0.00224635	0	0.00112317
	young-replicate	532.933	619.621	2	0	0.00375281	0	0.00187641
BE757157952	old	809.321	951.461	13	1	0.0160629	0.00105101	0.00855693
	young	651.629	835.981	1	7	0.00153462	0.0083734	0.00495401
	young-replicate	515.629	660.124	4	4	0.00775752	0.00605947	0.0069085
BE828078088	old	375.32	786.216	4	9	0.0106576	0.0114472	0.0110524
	young	736.689	770.879	10	3	0.0135743	0.00389166	0.00873296
	young-replicate	445.672	653.116	7	8	0.0157066	0.012249	0.0139778

## Sheet: S4
Supp. Data 4: As in Supp. Data 2 for a single sperm sample collected for 430 Belgian Blue bulls.
ID	Beta_5	Beta_3	dnTC_5	dnTC_3	dnTR_5	dnTR_3	dnTR
TE-rate-23	354.036	678.656	3	5	0.0073675	0.00847372	0.00792061
TE-rate-175	449.474	714.837	7	11	0.0153881	0.0155737	0.0154809
TE-rate-284	761.751	890.946	2	1	0.0011224	0.00262553	0.00187397
TE-rate-245	409.113	577.841	4	2	0.00346116	0.00977724	0.0066192
TE-rate-370	518.323	664.407	4	10	0.015051	0.0077172	0.0113841
TE-rate-24	347.958	531.746	5	4	0.00752239	0.0143695	0.010946
TE-rate-371	937.669	1011.57	10	5	0.00494279	0.0106647	0.00780377
TE-rate-328	652.803	757.673	0	1	0.00131983	0	0.000659915
TE-rate-161	492.296	749.905	9	6	0.00800101	0.0182817	0.0131414
TE-rate-16	745.082	882.407	1	4	0.00453306	0.00134213	0.00293759
TE-rate-81	533.376	840.043	4	1	0.00119042	0.0074994	0.00434491
TE-rate-82	717.788	1065.88	2	1	0.000938194	0.00278634	0.00186227
TE-rate-72	418.233	677.17	1	2	0.00295347	0.00239101	0.00267224
TE-rate-249	473.508	733.098	3	9	0.0122767	0.00633569	0.00930618
TE-rate-397	581.795	1014.92	6	5	0.00492651	0.0103129	0.00761971
TE-rate-122	878.328	1217.11	1	1	0.000821621	0.00113853	0.000980074
TE-rate-94	1166.94	917.158	3	14	0.0152645	0.00257083	0.00891769
TE-rate-290	374.502	818.192	2	2	0.00244441	0.00534043	0.00389242
TE-rate-372	752.258	1157.3	0	0	0	0	0
TE-rate-132	492.46	746.3	4	3	0.00401983	0.00812248	0.00607116
TE-rate-405	649.515	1065.8	18	18	0.0168888	0.027713	0.0223009
TE-rate-74	382.342	786.281	8	6	0.00763086	0.0209237	0.0142773
TE-rate-138	559.21	895.984	12	10	0.0111609	0.0214588	0.0163099
TE-rate-95	712.321	1200.85	1	0	0	0.00140386	0.000701931
TE-rate-406	571.919	935.826	3	3	0.00320572	0.0052455	0.00422561
TE-rate-21	629.74	920.867	0	0	0	0	0
TE-rate-239	552.073	799.408	6	0	0	0.0108681	0.00543406
TE-rate-20	399.323	688.899	1	0	0	0.00250424	0.00125212
TE-rate-362	775.488	1062.63	1	7	0.00658745	0.00128951	0.00393848
TE-rate-133	353.425	580.17	1	0	0	0.00282945	0.00141473
TE-rate-401	298.559	563.263	4	5	0.00887685	0.0133977	0.0111373
TE-rate-420	299.982	481.752	2	4	0.00830302	0.00666706	0.00748504
TE-rate-241	578.265	876.902	14	13	0.0148249	0.0242103	0.0195176
TE-rate-85	864.75	1074.16	2	0	0	0.00231281	0.0011564
TE-rate-243	505.642	706.456	2	1	0.00141552	0.00395537	0.00268544
TE-rate-398	1012.21	883.432	5	6	0.0067917	0.00493969	0.00586569
TE-rate-19	524.412	883.749	7	11	0.012447	0.0133483	0.0128976
TE-rate-218	302.21	629.318	1	1	0.00158902	0.00330895	0.00244899
TE-rate-26	501.49	798.474	2	2	0.00250478	0.00398811	0.00324645
TE-rate-325	586.507	835.427	5	10	0.0119699	0.00852505	0.0102475
TE-rate-150	271.837	552.448	6	8	0.014481	0.0220721	0.0182765
TE-rate-151	302.999	667.766	2	8	0.0119803	0.00660068	0.00929046
TE-rate-391	335.035	708.564	7	6	0.00846783	0.0208934	0.0146806
TE-rate-409	315.13	709.229	0	0	0	0	0
TE-rate-166	437.058	906.881	3	4	0.00441072	0.00686408	0.0056374
TE-rate-198	904.922	839.668	23	14	0.0166732	0.0254166	0.0210449
TE-rate-366	405.534	621.61	2	5	0.00804362	0.00493177	0.0064877
TE-rate-167	253.305	521.213	1	1	0.0019186	0.00394782	0.00293321
TE-rate-288	397.833	718.376	3	5	0.00696014	0.00754085	0.0072505
TE-rate-201	1010.12	1538.15	1	1	0.00065013	0.000989981	0.000820056
TE-rate-197	333.3	582.275	0	3	0.00515221	0	0.0025761
TE-rate-77	377.913	671.005	2	1	0.0014903	0.00529223	0.00339127
TE-rate-247	636.385	1007.89	6	3	0.00297652	0.00942825	0.00620238
TE-rate-320	403.413	683.38	1	2	0.00292663	0.00247885	0.00270274
TE-rate-130	397.613	743.481	8	16	0.0215204	0.0201201	0.0208202
TE-rate-402	624.451	971.548	1	1	0.00102929	0.00160141	0.00131535
TE-rate-287	777.433	944.876	0	0	0	0	0
TE-rate-25	367.052	698.395	1	6	0.00859113	0.00272441	0.00565777
TE-rate-17	313.067	648.176	3	4	0.00617117	0.0095826	0.00787688
TE-rate-361	332.506	712.312	0	1	0.00140388	0	0.00070194
TE-rate-84	384.108	646.61	2	6	0.00927917	0.00520686	0.00724302
TE-rate-106	359.098	685.641	1	0	0	0.00278476	0.00139238
TE-rate-323	387.456	712.664	1	6	0.00841911	0.00258094	0.00550003
TE-rate-359	627.75	799.236	4	3	0.00375358	0.00637196	0.00506277
TE-rate-373	615.083	1191.94	1	2	0.00167794	0.0016258	0.00165187
TE-rate-193	710.404	1141.12	9	7	0.00613431	0.0126688	0.00940158
TE-rate-73	650.498	812.506	1	0	0	0.00153728	0.000768642
TE-rate-93	566.576	908.862	1	0	0	0.00176499	0.000882495
TE-rate-400	969.638	1172.98	9	4	0.00341012	0.00928181	0.00634597
TE-rate-92	532.932	926.835	2	6	0.00647365	0.00375282	0.00511323
TE-rate-200	692.373	1670.94	7	17	0.0101739	0.0101102	0.010142
TE-rate-367	422.848	552.782	8	6	0.0108542	0.0189193	0.0148867
TE-rate-134	896.596	1397.29	11	32	0.0229015	0.0122686	0.0175851
TE-rate-79	493.418	713.07	2	3	0.00420716	0.00405336	0.00413026
TE-rate-403	521.275	1008.89	1	4	0.00396474	0.00191837	0.00294156
TE-rate-15	311.873	489.645	3	0	0	0.0096193	0.00480965
TE-rate-206	1289.04	1998.42	12	6	0.00300237	0.00930922	0.00615579
TE-rate-137	504.988	874.825	2	3	0.00342926	0.00396049	0.00369487
TE-rate-163	634.432	1032.49	12	7	0.00677969	0.0189146	0.0128471
TE-rate-64	461.076	809.023	3	9	0.0111245	0.00650652	0.00881552
TE-rate-18	298.088	592.15	0	1	0.00168876	0	0.000844381
TE-rate-88	349.399	780.403	1	3	0.00384417	0.00286206	0.00335311
TE-rate-65	359.084	583.036	3	3	0.00514548	0.00835458	0.00675003
TE-rate-374	250.208	663.47	2	5	0.00753614	0.00799334	0.00776474
TE-rate-364	686.062	973.773	1	5	0.00513467	0.00145759	0.00329613
TE-rate-78	414.029	668.284	6	2	0.00299274	0.0144917	0.00874224
TE-rate-319	671.792	821.554	19	18	0.0219097	0.0282826	0.0250961
TE-rate-321	300.778	521.35	3	5	0.00959049	0.00997412	0.00978231
TE-rate-131	430.909	771.537	5	3	0.00388834	0.0116034	0.00774587
TE-rate-235	246.703	821.98	3	8	0.0097326	0.0121604	0.0109465
TE-rate-418	254.878	760.555	0	9	0.0118335	0	0.00591674
TE-rate-281	329.154	796.373	2	8	0.0100455	0.00607618	0.00806086
TE-rate-3	306.533	653.633	5	3	0.00458973	0.0163114	0.0104506
TE-rate-172	226.374	573.517	1	1	0.00174363	0.00441747	0.00308055
TE-rate-141	278.606	602.518	3	8	0.0132776	0.0107679	0.0120228
TE-rate-217	489.638	857.937	3	5	0.00582794	0.00612698	0.00597746
TE-rate-40	383.525	830.463	1	1	0.00120415	0.00260739	0.00190577
TE-rate-8	309.067	604.54	0	0	0	0	0
TE-rate-308	270.163	577.7	4	9	0.015579	0.0148059	0.0151925
TE-rate-156	377.333	767.77	8	19	0.024747	0.0212014	0.0229742
TE-rate-189	367.666	756.61	1	0	0	0.00271986	0.00135993
TE-rate-344	289.735	775.21	1	1	0.00128997	0.00345143	0.0023707
TE-rate-380	402.818	1031	2	1	0.000969933	0.00496502	0.00296748
TE-rate-258	308.482	762.401	2	14	0.018363	0.00648336	0.0124232
TE-rate-212	252.048	662.345	6	16	0.0241566	0.0238049	0.0239808
TE-rate-38	287.101	618.738	2	2	0.00323238	0.0069662	0.00509929
TE-rate-336	306.877	622.882	2	6	0.00963265	0.00651726	0.00807495
TE-rate-298	297.466	598.123	0	4	0.00668759	0	0.00334379
TE-rate-187	274.327	584.321	1	0	0	0.00364529	0.00182264
TE-rate-276	370.333	735.661	5	2	0.00271865	0.0135014	0.00811
TE-rate-231	391.515	805.866	0	0	0	0	0
TE-rate-384	295.862	703.032	1	7	0.00995688	0.00337995	0.00666841
TE-rate-413	318.795	733.058	1	0	0	0.00313681	0.0015684
TE-rate-101	365.743	685.921	1	2	0.00291579	0.00273416	0.00282497
TE-rate-111	383.33	797.222	5	16	0.0200697	0.0130436	0.0165566
TE-rate-340	323.003	543.948	4	2	0.00367682	0.0123838	0.0080303
TE-rate-274	263.482	619.601	1	2	0.00322788	0.00379532	0.0035116
TE-rate-424	260.715	692.112	2	5	0.00722427	0.00767121	0.00744774
TE-rate-230	351.179	759.402	8	17	0.022386	0.0227804	0.0225832
TE-rate-302	380.921	788.985	4	10	0.0126745	0.0105009	0.0115877
TE-rate-339	284.991	665.681	5	7	0.0105155	0.0175444	0.01403
TE-rate-293	358.692	696.741	5	8	0.011482	0.0139395	0.0127108
TE-rate-100	312.865	731.273	16	18	0.0246146	0.0511402	0.0378774
TE-rate-333	293.548	740.671	5	10	0.0135013	0.017033	0.0152671
TE-rate-105	377.475	766.638	1	1	0.0013044	0.00264918	0.00197679
TE-rate-216	287.506	722.337	3	5	0.00692198	0.0104346	0.00867827
TE-rate-110	495.595	880.649	2	0	0	0.00403555	0.00201777
TE-rate-349	342.793	639.452	0	2	0.00312768	0	0.00156384
TE-rate-50	356.203	694.206	0	0	0	0	0
TE-rate-354	322.932	824.413	0	9	0.0109169	0	0.00545843
TE-rate-310	353.073	748.572	1	4	0.0053435	0.00283227	0.00408789
TE-rate-55	346.668	874.803	1	5	0.00571557	0.00288461	0.00430009
TE-rate-4	261.314	730.504	8	12	0.016427	0.0306145	0.0235208
TE-rate-377	238.238	666.942	1	4	0.00599752	0.00419749	0.00509751
TE-rate-297	315.598	729.143	4	4	0.00548589	0.0126744	0.00908012
TE-rate-238	316.355	682.424	0	1	0.00146536	0	0.000732682
TE-rate-282	250.542	569.15	1	3	0.00527102	0.00399135	0.00463119
TE-rate-215	367.137	821.468	4	12	0.014608	0.0108951	0.0127516
TE-rate-41	303.231	633.653	2	11	0.0173597	0.00659564	0.0119777
TE-rate-52	288.916	494.279	3	5	0.0101158	0.0103836	0.0102497
TE-rate-43	329.479	668.801	3	8	0.0119617	0.00910527	0.0105335
TE-rate-228	405.525	791.755	2	9	0.0113672	0.00493188	0.00814952
TE-rate-385	403.542	814.129	0	0	0	0	0
TE-rate-145	311.803	745.12	4	3	0.0040262	0.0128286	0.00842742
TE-rate-299	294.232	689.442	0	2	0.0029009	0	0.00145045
TE-rate-153	327.828	836.843	5	6	0.0071698	0.0152519	0.0112109
TE-rate-332	344.305	783.655	3	10	0.0127607	0.0087132	0.010737
TE-rate-330	366.192	708.187	1	1	0.00141206	0.00273081	0.00207143
TE-rate-154	377.829	653.168	1	5	0.007655	0.0026467	0.00515085
TE-rate-275	336.909	604.827	7	6	0.0099202	0.0207771	0.0153487
TE-rate-227	422.945	856.136	13	17	0.0198567	0.0307368	0.0252968
TE-rate-268	348.493	782.897	2	3	0.00383192	0.00573899	0.00478546
TE-rate-11	337.605	814.708	1	0	0	0.00296204	0.00148102
TE-rate-211	283.527	700.315	5	5	0.00713965	0.017635	0.0123873
TE-rate-236	274.962	644.037	0	1	0.00155271	0	0.000776353
TE-rate-294	470.785	803.753	1	0	0	0.00212411	0.00106206
TE-rate-382	266.798	570.946	0	0	0	0	0
TE-rate-6	403.234	752.084	2	7	0.00930747	0.00495989	0.00713368
TE-rate-264	336.092	620.283	3	4	0.00644867	0.00892613	0.0076874
TE-rate-383	282.749	700.255	1	0	0	0.0035367	0.00176835
TE-rate-311	348.702	752.927	3	5	0.00664075	0.00860334	0.00762204
TE-rate-309	358.404	800.624	1	0	0	0.00279015	0.00139507
TE-rate-355	536.361	771.617	0	5	0.0064799	0	0.00323995
TE-rate-296	257.589	706.701	1	1	0.00141503	0.00388215	0.00264859
TE-rate-414	507.605	662.376	7	9	0.0135874	0.0137903	0.0136889
TE-rate-2	297.585	643.183	3	6	0.0093286	0.0100812	0.00970488
TE-rate-39	467.683	846.567	5	4	0.00472497	0.010691	0.00770799
TE-rate-270	346.981	600.295	6	16	0.0266536	0.017292	0.0219728
TE-rate-273	268.346	655.25	0	0	0	0	0
TE-rate-53	377.13	759.973	0	1	0.00131584	0	0.000657918
TE-rate-118	276.163	707.792	4	10	0.0141284	0.0144842	0.0143063
TE-rate-277	353.866	668.962	2	6	0.00896912	0.00565186	0.00731049
TE-rate-83	920.986	1340.84	8	14	0.0104413	0.00868634	0.0095638
TE-rate-147	477.603	877.302	4	5	0.00569929	0.00837516	0.00703723
TE-rate-126	424.718	590.326	2	4	0.00677592	0.00470901	0.00574247
TE-rate-129	329.342	726.062	2	7	0.00964105	0.00607272	0.00785688
TE-rate-195	472.617	673.666	6	5	0.00742208	0.0126953	0.0100587
TE-rate-196	696.23	1557.2	0	1	0.00064218	0	0.00032109
TE-rate-204	1011.71	1562.84	10	19	0.0121574	0.00988426	0.0110208
TE-rate-242	825.631	1055.16	0	2	0.00189545	0	0.000947725
TE-rate-250	611.929	851.831	10	10	0.0117394	0.0163418	0.0140406
TE-rate-259	629.151	763.499	24	23	0.0301245	0.0381466	0.0341356
TE-rate-283	600.788	936.65	2	5	0.00533817	0.00332896	0.00433357
TE-rate-318	340.638	645.058	0	1	0.00155025	0	0.000775125
TE-rate-426	970.29	802.321	2	1	0.00124638	0.00206124	0.00165381
TE-rate-429	434.147	872.731	1	9	0.0103125	0.00230337	0.00630791
TE-rate-334	653.477	798.267	3	8	0.0100217	0.00459083	0.00730627
TE-rate-347	289.971	420.297	1	0	0	0.00344862	0.00172431
TE-rate-304	393.701	930.737	3	2	0.00214883	0.00762	0.00488442
TE-rate-114	505.526	972.699	2	2	0.00205613	0.00395628	0.00300621
TE-rate-338	349.809	736.709	4	15	0.0203608	0.0114348	0.0158978
TE-rate-98	387.925	793.669	5	5	0.00629986	0.0128891	0.00959448
TE-rate-411	305.786	796.322	1	0	0	0.00327026	0.00163513
TE-rate-158	383.253	793.232	5	3	0.00378199	0.0130462	0.0084141
TE-rate-62	291.031	592.544	0	1	0.00168764	0	0.000843818
TE-rate-209	326.062	655.868	1	6	0.00914819	0.0030669	0.00610754
TE-rate-7	716.344	676.636	9	4	0.0059116	0.0125638	0.0092377
TE-rate-182	526.373	901.609	1	1	0.00110913	0.00189979	0.00150446
TE-rate-331	526.263	703.685	2	7	0.00994763	0.00380038	0.00687401
TE-rate-214	300.743	591.713	0	0	0	0	0
TE-rate-335	294.74	672.723	0	0	0	0	0
TE-rate-329	527.514	747.057	0	0	0	0	0
TE-rate-30	358.915	847.12	3	9	0.0106242	0.00835854	0.00949139
TE-rate-256	426.651	721.622	0	0	0	0	0
TE-rate-394	328.475	784.649	4	16	0.0203913	0.0121775	0.0162844
TE-rate-36	312.723	724.948	2	5	0.00689705	0.00639543	0.00664624
TE-rate-252	244.274	616.961	1	7	0.0113459	0.00409376	0.00771985
TE-rate-272	370.142	709.462	3	7	0.00986664	0.008105	0.00898582
TE-rate-300	701.869	649.891	7	4	0.00615488	0.00997338	0.00806413
TE-rate-143	555.027	976.658	2	4	0.0040956	0.00360343	0.00384951
TE-rate-29	638.887	726.27	1	0	0	0.00156522	0.000782611
TE-rate-343	339.088	557.076	0	0	0	0	0
TE-rate-63	465.019	910.072	2	5	0.00549407	0.0043009	0.00489748
TE-rate-376	536.929	881.459	0	2	0.00226897	0	0.00113448
TE-rate-428	390.698	944.114	3	9	0.00953275	0.00767857	0.00860566
TE-rate-358	347.814	815.889	2	9	0.0110309	0.0057502	0.00839055
TE-rate-271	338.877	781.368	2	1	0.00127981	0.00590185	0.00359083
TE-rate-178	308.372	617.668	2	0	0	0.00648567	0.00324283
TE-rate-292	213.14	610.563	1	3	0.0049135	0.00469174	0.00480262
TE-rate-135	485.917	890.445	1	2	0.00224607	0.00205796	0.00215202
TE-rate-254	914.824	683.897	1	0	0	0.00109311	0.000546553
TE-rate-14	526.272	1090.73	1	0	0	0.00190016	0.000950078
TE-rate-253	465.329	639.248	3	3	0.00469302	0.00644706	0.00557004
TE-rate-194	382.336	771.06	2	6	0.0077815	0.00523101	0.00650625
TE-rate-415	365.307	751.378	3	6	0.00798533	0.00821226	0.00809879
TE-rate-410	487.156	712.444	0	0	0	0	0
TE-rate-168	414.982	826.052	0	2	0.00242115	0	0.00121058
TE-rate-108	370.904	846.744	10	15	0.0177149	0.0269611	0.022338
TE-rate-346	419.506	874.382	21	26	0.0297353	0.0500589	0.0398971
TE-rate-260	306.678	655.183	0	0	0	0	0
TE-rate-416	239.311	560.607	1	0	0	0.00417867	0.00208933
TE-rate-240	496.205	895.675	3	1	0.00111648	0.00604588	0.00358118
TE-rate-301	843.697	806.012	0	3	0.00372203	0	0.00186101
TE-rate-142	464.91	926.392	2	0	0	0.00430191	0.00215095
TE-rate-251	466.317	768.314	8	18	0.0234279	0.0171557	0.0202918
TE-rate-210	380.25	865.776	0	0	0	0	0
TE-rate-425	433.652	820.309	3	12	0.0146286	0.00691799	0.0107733
TE-rate-170	643.26	916.87	0	0	0	0	0
TE-rate-261	313.64	846.259	5	15	0.0177251	0.0159419	0.0168335
TE-rate-1	279.804	720.2	0	3	0.00416551	0	0.00208275
TE-rate-125	364.4	790.943	1	1	0.00126431	0.00274423	0.00200427
TE-rate-315	302.844	651.296	0	1	0.0015354	0	0.0007677
TE-rate-422	262.582	677.684	0	1	0.00147561	0	0.000737807
TE-rate-430	513.471	1103.48	0	0	0	0	0
TE-rate-31	799.218	1051.25	1	0	0	0.00125122	0.000625611
TE-rate-417	406.05	815.266	3	5	0.00613297	0.00738826	0.00676061
TE-rate-104	388.701	801.914	9	10	0.0124702	0.023154	0.0178121
TE-rate-35	768.968	898.721	4	3	0.00333808	0.00520178	0.00426993
TE-rate-348	337.476	773.18	1	2	0.00258672	0.00296317	0.00277495
TE-rate-412	284.594	832.899	3	5	0.00600313	0.0105413	0.00827223
TE-rate-379	331.411	624.732	1	0	0	0.0030174	0.0015087
TE-rate-255	345.242	698.4	3	2	0.00286369	0.00868956	0.00577662
TE-rate-421	261.204	623.388	1	2	0.00320828	0.00382843	0.00351835
TE-rate-179	981.603	834.891	4	4	0.00479105	0.00407497	0.00443301
TE-rate-140	466.861	1103.52	2	2	0.00181238	0.00428393	0.00304816
TE-rate-152	736.81	596.159	0	0	0	0	0
TE-rate-392	378.06	902.307	6	8	0.00886616	0.0158705	0.0123683
TE-rate-295	480.53	1032.18	0	5	0.00484411	0	0.00242206
TE-rate-112	798.968	670.468	0	2	0.00298299	0	0.0014915
TE-rate-257	340.61	749.654	1	1	0.00133395	0.00293591	0.00213493
TE-rate-99	355.05	809.206	4	3	0.00370734	0.011266	0.00748668
TE-rate-169	343.523	730.296	3	1	0.00136931	0.00873305	0.00505118
TE-rate-103	343.706	709.353	4	10	0.0140973	0.0116378	0.0128676
TE-rate-28	260.971	615.966	2	6	0.0097408	0.00766368	0.00870224
TE-rate-286	436.207	657.924	2	5	0.00759966	0.00458498	0.00609232
TE-rate-342	1053.2	755.14	3	3	0.00397277	0.00284847	0.00341062
TE-rate-427	557.743	1154.59	2	5	0.00433052	0.00358588	0.0039582
TE-rate-171	702.482	972.178	1	2	0.00205724	0.00142352	0.00174038
TE-rate-378	655.676	1237.38	11	12	0.00969795	0.0167766	0.0132373
TE-rate-96	586.507	1066.87	10	5	0.0046866	0.0170501	0.0108683
TE-rate-144	678.76	800.479	9	6	0.00749551	0.0132595	0.0103775
TE-rate-97	329.223	780.817	3	4	0.00512284	0.00911237	0.0071176
TE-rate-262	295.099	706.522	3	5	0.00707692	0.0101661	0.0086215
TE-rate-37	326.346	710.935	0	0	0	0	0
TE-rate-27	398.077	703.708	3	10	0.0142104	0.00753623	0.0108733
TE-rate-102	309.699	767.142	2	6	0.00782124	0.00645788	0.00713956
TE-rate-317	638.913	829.94	20	21	0.025303	0.0313032	0.0283031
TE-rate-33	215.395	518.57	2	5	0.0096419	0.00928527	0.00946358
TE-rate-60	317.164	703.276	2	2	0.00284383	0.00630589	0.00457486
TE-rate-191	350.69	748.639	1	1	0.00133576	0.00285152	0.00209364
TE-rate-146	269.059	693.405	2	0	0	0.00743332	0.00371666
TE-rate-222	364.242	717.649	4	7	0.00975407	0.0109817	0.0103679
TE-rate-305	303.524	790.607	0	0	0	0	0
TE-rate-303	334.938	767.335	7	9	0.0117289	0.0208994	0.0163141
TE-rate-157	334.594	689.315	0	1	0.00145071	0	0.000725358
TE-rate-113	336.506	595.413	1	2	0.00335901	0.00297172	0.00316536
TE-rate-117	308.533	675.563	3	1	0.00148025	0.00972342	0.00560183
TE-rate-357	297.214	586.384	1	3	0.0051161	0.00336458	0.00424034
TE-rate-229	356.538	787.117	2	0	0	0.0056095	0.00280475
TE-rate-13	295.106	713.065	4	13	0.0182312	0.0135545	0.0158928
TE-rate-45	335.392	678.671	2	1	0.00147347	0.00596317	0.00371832
TE-rate-219	331.282	670.085	3	1	0.00149235	0.00905572	0.00527403
TE-rate-184	356.022	623.986	6	9	0.0144234	0.0168529	0.0156382
TE-rate-389	277.246	789.072	10	5	0.00633656	0.036069	0.0212028
TE-rate-313	363.108	724.642	2	4	0.00551996	0.005508	0.00551398
TE-rate-51	293.226	634.652	0	0	0	0	0
TE-rate-116	338.825	644.526	3	5	0.00775764	0.00885412	0.00830588
TE-rate-353	277.603	548.263	5	6	0.0109436	0.0180113	0.0144775
TE-rate-107	346.638	654.285	1	0	0	0.00288485	0.00144243
TE-rate-341	736.689	770.879	10	3	0.00389166	0.0135743	0.00873296
TE-rate-387	291.01	690.484	0	3	0.00434478	0	0.00217239
TE-rate-46	306.896	615.581	2	3	0.00487344	0.00651687	0.00569516
TE-rate-279	351.481	791.274	7	5	0.00631892	0.0199157	0.0131173
TE-rate-57	423.712	869.021	12	6	0.00690432	0.0283211	0.0176127
TE-rate-226	327.824	649.007	1	0	0	0.00305041	0.00152521
TE-rate-109	280.325	629.633	0	0	0	0	0
TE-rate-233	282.788	599.979	0	2	0.00333345	0	0.00166672
TE-rate-181	280.085	543.595	2	2	0.00367921	0.00714069	0.00540995
TE-rate-352	362.075	732.743	1	1	0.00136473	0.00276186	0.0020633
TE-rate-186	273.44	514.612	0	0	0	0	0
TE-rate-244	303.349	705.788	13	24	0.0340045	0.042855	0.0384298
TE-rate-48	868.423	923.824	8	7	0.0075772	0.0092121	0.00839465
TE-rate-386	317.713	623.532	1	0	0	0.0031475	0.00157375
TE-rate-232	360.829	815.004	2	5	0.00613494	0.0055428	0.00583887
TE-rate-56	354.413	747.587	10	13	0.0173893	0.0282157	0.0228025
TE-rate-223	499.682	623.511	0	0	0	0	0
TE-rate-312	334.827	766.972	2	1	0.00130383	0.00597323	0.00363853
TE-rate-390	309.795	669.141	0	0	0	0	0
TE-rate-381	311.095	636.278	1	3	0.00471492	0.00321445	0.00396468
TE-rate-221	293.446	659.69	1	0	0	0.00340778	0.00170389
TE-rate-314	280.474	639.291	0	0	0	0	0
TE-rate-225	439.516	750.556	2	3	0.00399704	0.00455046	0.00427375
TE-rate-188	406.341	791.218	0	0	0	0	0
TE-rate-356	331.621	752.214	0	3	0.00398823	0	0.00199411
TE-rate-174	298.545	804.91	1	10	0.0124238	0.00334957	0.00788666
TE-rate-269	348.042	710.944	3	6	0.00843948	0.00861966	0.00852957
TE-rate-49	330.786	574.114	0	0	0	0	0
TE-rate-224	345.629	688.492	2	5	0.00726225	0.00578655	0.0065244
TE-rate-351	290.237	637.157	2	6	0.00941683	0.00689093	0.00815388
TE-rate-44	267.108	536.06	3	1	0.00186546	0.0112314	0.00654843
TE-rate-388	363.643	814.883	1	3	0.00368151	0.00274995	0.00321573
TE-rate-337	289.709	664.593	0	2	0.00300936	0	0.00150468
TE-rate-419	256.222	545.389	0	2	0.00366711	0	0.00183355
TE-rate-263	521.168	915.847	1	9	0.00982697	0.00191877	0.00587287
TE-rate-190	571.183	753.424	0	0	0	0	0
TE-rate-180	504.656	766.495	6	5	0.0065232	0.0118893	0.00920624
TE-rate-47	348.565	675.843	1	0	0	0.0028689	0.00143445
TE-rate-59	307.439	688.673	9	17	0.0246851	0.0292741	0.0269796
TE-rate-423	482.525	666.078	1	0	0	0.00207243	0.00103622
TE-rate-119	434.553	861.241	4	3	0.00348334	0.00920486	0.0063441
TE-rate-173	280.396	563.549	6	9	0.0159702	0.0213983	0.0186843
TE-rate-115	276.472	618.507	3	4	0.00646719	0.010851	0.0086591
TE-rate-307	651.629	835.981	1	7	0.0083734	0.00153462	0.00495401
TE-rate-12	343.075	744.066	1	5	0.00671983	0.00291482	0.00481733
TE-rate-280	280.264	678.077	0	0	0	0	0
TE-rate-278	264.345	629.573	0	3	0.00476514	0	0.00238257
TE-rate-350	271.372	720.997	3	9	0.0124827	0.0110549	0.0117688
TE-rate-10	523.215	659.832	3	5	0.00757769	0.00573378	0.00665573
TE-rate-32	284.413	674.215	3	2	0.00296641	0.010548	0.00675722
TE-rate-185	327.13	757.696	0	1	0.00131979	0	0.000659895
TE-rate-9	306.782	645.133	1	2	0.00310014	0.00325965	0.00317989
TE-rate-234	299.184	628.52	4	0	0	0.0133697	0.00668484
TE-rate-42	519.483	870.773	4	3	0.00344521	0.00769996	0.00557259
TE-rate-306	890.333	1292.35	2	0	0	0.00224635	0.00112317
TE-rate-148	326.652	681.849	0	0	0	0	0
TE-rate-58	314.842	778.376	0	1	0.00128473	0	0.000642363
TE-rate-176	335.681	696.21	4	6	0.00861809	0.0119161	0.0102671
TE-rate-155	346.559	553.051	10	7	0.0126571	0.0288551	0.0207561
TE-rate-213	372.233	725.408	0	0	0	0	0
TE-rate-345	315.378	623.238	0	0	0	0	0
TE-rate-220	289.211	670.98	2	1	0.00149036	0.00691536	0.00420286
TE-rate-34	381.201	618.755	2	2	0.0032323	0.00524658	0.00423944
TE-rate-149	527.146	860.474	3	1	0.00116215	0.00569103	0.00342659
TE-rate-66	518.645	703.126	0	1	0.00142222	0	0.00071111
TE-rate-5	783.46	1154.55	4	7	0.00606296	0.00510556	0.00558426
TE-rate-54	890.33	906.997	0	0	0	0	0
TE-rate-61	583.402	804.28	4	7	0.00870343	0.00685633	0.00777988
TE-rate-120	458.697	1053.6	5	2	0.00189825	0.0109004	0.00639934
TE-rate-91	714.08	1197.16	3	5	0.00417655	0.00420121	0.00418888
TE-rate-67	427.098	707.05	2	2	0.00282865	0.00468277	0.00375571
TE-rate-68	362.514	548.74	2	2	0.00364471	0.00551703	0.00458087
TE-rate-69	460.61	685.762	5	12	0.0174988	0.0108552	0.014177
TE-rate-70	1328.84	1133.51	13	10	0.00882217	0.00978299	0.00930258
TE-rate-71	755.958	1066.6	1	1	0.000937558	0.00132282	0.00113019
TE-rate-75	369.938	691.992	0	5	0.00722552	0	0.00361276
TE-rate-76	362.973	632.925	5	2	0.00315993	0.0137751	0.00846753
TE-rate-80	616.689	801.197	5	1	0.00124813	0.00810781	0.00467797
TE-rate-86	449.018	734.29	13	13	0.0177042	0.0289521	0.0233281
TE-rate-87	890.006	1174.03	4	3	0.00255531	0.00449435	0.00352483
TE-rate-89	881.061	1300.2	3	6	0.00461466	0.00340499	0.00400982
TE-rate-90	920.668	1041.98	13	14	0.013436	0.0141202	0.0137781
TE-rate-121	798.681	1010.06	3	0	0	0.00375619	0.00187809
TE-rate-123	880.811	672.572	8	3	0.00446049	0.00908254	0.00677151
TE-rate-124	814.572	1090.64	5	1	0.000916891	0.0061382	0.00352754
TE-rate-127	652.656	826.846	5	3	0.00362824	0.007661	0.00564463
TE-rate-128	394.36	757.032	1	4	0.00528379	0.00253575	0.00390977
TE-rate-136	476.053	771.663	3	1	0.0012959	0.00630181	0.00379886
TE-rate-139	373.711	946.81	5	6	0.00633707	0.0133793	0.00985819
TE-rate-159	860.229	930.219	8	10	0.0107502	0.00929985	0.010025
TE-rate-160	598.324	863.313	2	1	0.00115833	0.00334267	0.0022505
TE-rate-162	426.259	676.357	1	7	0.0103496	0.00234599	0.00634778
TE-rate-164	410.004	644.339	1	0	0	0.002439	0.0012195
TE-rate-165	250.814	697.593	5	3	0.0043005	0.0199351	0.0121178
TE-rate-177	923.324	781.988	20	14	0.0179031	0.0216609	0.019782
TE-rate-183	840.087	1062.86	9	24	0.0225806	0.0107132	0.0166469
TE-rate-192	1115.67	1335.82	10	10	0.00748606	0.00896323	0.00822464
TE-rate-199	894.51	1261.29	11	12	0.00951409	0.0122972	0.0109057
TE-rate-202	265.426	934.699	5	8	0.00855891	0.0188376	0.0136983
TE-rate-203	384.351	599.516	10	11	0.0183481	0.0260179	0.022183
TE-rate-205	890.334	1227.27	2	3	0.00244445	0.00224635	0.0023454
TE-rate-207	1122.24	1623.18	3	9	0.00554469	0.00267323	0.00410896
TE-rate-208	728.305	957.773	10	18	0.0187936	0.0137305	0.0162621
TE-rate-237	878.153	985.137	4	6	0.00609052	0.00455502	0.00532277
TE-rate-246	357.417	751.356	11	11	0.0146402	0.0307764	0.0227083
TE-rate-248	561.966	829.949	1	1	0.00120489	0.00177947	0.00149218
TE-rate-265	660.787	569.187	9	11	0.0193258	0.0136201	0.016473
TE-rate-22	952.375	1189.2	6	6	0.00504542	0.00630004	0.00567273
TE-rate-266	343.694	1142.71	1	1	0.000875116	0.00290957	0.00189234
TE-rate-267	566.31	953.223	10	13	0.0136379	0.0176582	0.0156481
TE-rate-285	375.89	981.443	1	1	0.00101891	0.00266035	0.00183963
TE-rate-289	333.948	734.145	4	11	0.0149834	0.0119779	0.0134807
TE-rate-291	376.59	862.053	0	5	0.00580011	0	0.00290005
TE-rate-316	331.452	641.231	4	11	0.0171545	0.0120681	0.0146113
TE-rate-322	708.8	965.999	6	2	0.0020704	0.00846501	0.0052677
TE-rate-324	926.986	1017	7	3	0.00294986	0.00755135	0.00525061
TE-rate-326	831.257	1000.27	0	3	0.00299919	0	0.00149959
TE-rate-327	748.193	947.199	3	2	0.00211149	0.00400966	0.00306057
TE-rate-360	1099.59	1093.12	21	11	0.010063	0.019098	0.0145805
TE-rate-363	924.41	1347.16	6	5	0.0037115	0.00649063	0.00510107
TE-rate-365	617.268	905.686	2	5	0.00552068	0.00324008	0.00438038
TE-rate-368	685.957	1051.18	2	4	0.00380523	0.00291563	0.00336043
TE-rate-369	1012.89	1041.64	7	10	0.00960029	0.00691092	0.0082556
TE-rate-375	987.064	1033.89	16	8	0.00773776	0.0162097	0.0119737
TE-rate-393	775.894	913.831	11	7	0.00766006	0.0141772	0.0109186
TE-rate-395	978.176	1366.02	9	0	0	0.0092008	0.0046004
TE-rate-396	858.264	1237.36	1	2	0.00161635	0.00116514	0.00139075
TE-rate-399	731.075	983.786	3	0	0	0.00410355	0.00205177
TE-rate-404	897.915	1133.51	2	1	0.000882219	0.00222738	0.0015548
TE-rate-407	1122.46	1130.62	0	0	0	0	0
TE-rate-408	1091.13	1329.08	11	15	0.011286	0.0100813	0.0106836

## Sheet: S5
Supp. Data 5: The ERVK[2-1-LTR] mobilization rate is stable over time, and varies between animals. List of de novo mobilization events detected in sperm samples of bulls collected at young (Y) and older (O) age, with a technical replicate for the young samples (YR). We provide the number of distinct shearing sites (SS) that are detected for each de novo event as well as the number of reads suppor…
BE128353487
Loci	BE128353487O_3LTR_reads	BE128353487O_3LTR_SS	BE128353487O_5LTR_reads	BE128353487O_5LTR_SS	BE128353487Y_3LTR_reads	BE128353487Y_3LTR_SS	BE128353487Y_5LTR_reads	BE128353487Y_5LTR_SS	BE128353487YR_3LTR_reads	BE128353487YR_3LTR_SS	BE128353487YR_5LTR_reads	BE128353487YR_5LTR_SS	young-old recapture
chr1:24859124-24859131	0	0	553	1	0	0	0	0	0	0	0	0
chr10:73747751-73747758	0	0	0	0	0	0	0	0	784	1	0	0
chr12:86796186-86796193	0	0	273	1	0	0	0	0	111	0	0	0	yes
chr15:31085680-31085687	0	0	217	1	0	0	0	0	0	0	0	0
chr15:63792128-63792135	0	0	0	0	0	0	0	0	0	0	632	1
chr16:12014795-12014802	0	0	0	0	0	0	410	1	0	0	0	0
chr17:36637454-36637461	0	0	0	0	0	0	0	0	324	1	0	0
chr17:37855253-37855260	45	0	0	0	0	0	0	0	1051	1	0	0	yes
chr18:31619604-31619611	47	0	0	0	151	3	419	1	0	0	0	0	yes
chr19:57696583-57696590	0	0	0	0	119	1	0	0	0	0	0	0
chr2:101944364-101944371	2	0	0	0	0	0	0	0	0	0	1327	1
chr2:115913250-115913257	0	0	0	0	0	0	0	0	0	0	880	1
chr24:31255302-31255309	0	0	0	0	0	0	306	1	0	0	0	0
chr5:21762009-21762016	61	1	102	0	102	0	6	0	0	0	0	0	yes
chr5:47320761-47320768	0	0	0	0	81	1	0	0	0	0	0	0
chr6:101155621-101155628	0	0	0	0	0	0	333	1	0	0	0	0
chr7:63005971-63005978	0	0	0	0	0	0	0	0	0	0	579	1
chr8:22224787-22224794	0	0	0	0	0	0	0	0	0	0	153	1
BE155808330
Loci	BE155808330O_3LTR_reads	BE155808330O_3LTR_SS	BE155808330O_5LTR_reads	BE155808330O_5LTR_SS	BE155808330Y_3LTR_reads	BE155808330Y_3LTR_SS	BE155808330Y_5LTR_reads	BE155808330Y_5LTR_SS	BE155808330YR_3LTR_reads	BE155808330YR_3LTR_SS	BE155808330YR_5LTR_reads	BE155808330YR_5LTR_SS	young-old recapture
chr1:93523785-93523792	4	0	0	0	0	0	0	0	0	0	755	1
chr10:102965155-102965162	28	1	0	0	0	0	0	0	0	0	2	0
chr10:20216813-20216820	0	0	0	0	33	1	0	0	0	0	0	0
chr10:83580032-83580039	0	0	215	1	0	0	0	0	0	0	0	0
chr10:89917457-89917464	0	0	0	0	0	0	116	1	0	0	0	0
chr11:90281158-90281165	0	0	0	0	0	0	0	0	50	1	0	0
chr11:91256874-91256881	23	1	0	0	0	0	0	0	0	0	0	0
chr15:30044438-30044445	0	0	0	0	0	0	138	1	0	0	0	0
chr19:50664270-50664277	0	0	0	0	0	0	0	0	0	0	537	1
chr19:53579440-53579447	30	0	82	0	155	1	280	2	567	2	807	1	yes
chr2:133204841-133204848	34	2	0	0	0	0	0	0	0	0	0	0
chr2:95019721-95019728	0	0	0	0	43	1	0	0	0	0	0	0
chr2:97439132-97439139	0	0	2	1	0	0	0	0	0	0	0	0
chr22:26332086-26332093	0	0	165	1	85	2	0	0	0	0	0	0	yes
chr22:51161433-51161440	0	0	0	0	0	0	161	1	0	0	0	0
chr25:42196966-42196973	0	0	170	1	0	0	0	0	0	0	0	0
chr26:14945675-14945682	0	0	0	0	0	0	148	1	0	0	0	0
chr26:20448540-20448547	0	0	0	0	0	0	221	1	0	0	0	0
chr28:31578944-31578951	18	1	0	0	6	1	0	0	0	0	0	0	yes
chr3:29192667-29192674	0	0	0	0	0	0	0	0	270	1	0	0
chr3:60872170-60872177	0	0	163	1	0	0	0	0	0	0	0	0
chr3:82381327-82381334	0	0	0	0	12	1	0	0	0	0	0	0
chr4:117389942-117389949	22	1	0	0	0	0	0	0	0	0	0	0
chr4:49749189-49749196	0	0	0	0	0	0	0	0	320	1	0	0
chr4:82051594-82051601	0	0	0	0	0	0	0	0	208	1	0	0
chr6:34398187-34398194	2	0	0	0	0	0	0	0	0	0	11	1
chr7:93353023-93353030	20	1	6	0	0	0	0	0	0	0	0	0
chr8:110224759-110224766	0	0	0	0	17	1	0	0	0	0	0	0
chr8:27755599-27755606	0	0	0	0	0	0	124	1	0	0	361	1
chr8:44230159-44230166	0	0	0	0	0	0	225	1	0	0	0	0
chr9:6961044-6961051	35	0	274	1	0	0	0	0	89	1	0	0	yes
chr9:74799293-74799300	0	0	71	1	0	0	0	0	0	0	0	0
BE158637042
Loci	BE158637042-oldsperm_3LTR_reads	BE158637042-oldsperm_3LTR_SS	BE158637042-oldsperm_5LTR_reads	BE158637042-oldsperm_5LTR_SS	BE158637042-youngsperm_3LTR_reads	BE158637042-youngsperm_3LTR_SS	BE158637042-youngsperm_5LTR_reads	BE158637042-youngsperm_5LTR_SS	BE158637042YRR_3LTR_reads	BE158637042YRR_3LTR_SS	BE158637042YRR_5LTR_reads	BE158637042YRR_5LTR_SS	young-old recapture
chr10:93567058-93567065	0	0	0	0	18	1	0	0	0	0	2	0
chr11:20038763-20038770	0	0	0	0	0	0	0	0	297	1	0	0
chr11:68322061-68322068	100	1	0	0	0	0	0	0	0	0	0	0
chr11:95303590-95303597	0	0	0	0	25	1	0	0	0	0	0	0
chr11:97297503-97297510	0	0	0	0	0	0	0	0	9	0	428	1
chr12:52169332-52169339	0	0	4	0	108	2	2	0	19	0	1	0
chr2:117346696-117346703	0	0	176	1	0	0	0	0	0	0	0	0
chr20:24372312-24372319	0	0	0	0	38	1	0	0	0	0	0	0
chr21:14570489-14570496	0	0	64	1	0	0	0	0	0	0	0	0
chr21:4586223-4586230	0	0	0	0	0	0	62	1	0	0	0	0
chr23:36709221-36709228	0	0	0	0	30	1	0	0	0	0	0	0
chr23:41243933-41243940	0	0	0	0	0	0	25	0	0	0	210	1
chr25:5480599-5480606	236	1	136	0	2	0	58	1	664	1	1	0	yes
chr3:99528062-99528069	99	1	0	0	0	0	0	0	0	0	0	0
chr4:12225089-12225096	270	1	0	0	0	0	64	1	0	0	0	0	yes
chr4:80870655-80870662	0	0	479	1	0	0	2	0	0	0	0	0
chr6:93775891-93775898	0	0	0	0	0	0	64	1	0	0	0	0
chrX:109613837-109613844	0	0	0	0	38	1	0	0	0	0	0	0
chrX:2221634-2221641	0	0	0	0	45	1	0	0	0	0	0	0
chrX:99168049-99168056	197	1	2	0	0	0	0	0	0	0	0	0
BE353691834
Loci	BE353691834O_3LTR_reads	BE353691834O_3LTR_SS	BE353691834O_5LTR_reads	BE353691834O_5LTR_SS	BE353691834Y_3LTR_reads	BE353691834Y_3LTR_SS	BE353691834Y_5LTR_reads	BE353691834Y_5LTR_SS	BE353691834YR_3LTR_reads	BE353691834YR_3LTR_SS	BE353691834YR_5LTR_reads	BE353691834YR_5LTR_SS	young-old recapture
chr1:8282881-8282888	0	0	352	2	0	0	0	0	0	0	0	0
chr10:36884625-36884632	0	0	0	0	2	0	290	1	0	0	2	0
chr11:19287933-19287940	0	0	0	0	0	0	330	1	9	0	0	0
chr13:64694913-64694920	0	0	0	0	0	0	0	0	160	1	0	0
chr16:28726826-28726833	114	1	0	0	0	0	0	0	0	0	0	0
chr18:11817507-11817514	0	0	0	0	0	0	437	1	0	0	0	0
chr22:55482868-55482875	0	0	0	0	0	0	0	0	193	1	0	0
chr24:37043544-37043551	0	0	225	1	0	0	2	0	0	0	0	0
chr25:30488445-30488452	93	1	0	0	0	0	0	0	4	0	0	0
chr28:21112852-21112859	0	0	0	0	19	1	0	0	0	0	2	0
chr29:27024231-27024238	126	1	0	0	0	0	0	0	0	0	0	0
chr29:29373628-29373635	0	0	0	0	0	0	0	0	0	0	117	1
chr3:82222043-82222050	78	1	0	0	0	0	0	0	0	0	492	0	yes
chr5:101233319-101233326	0	0	0	0	0	0	0	0	148	1	0	0
chr6:40985123-40985130	0	0	0	0	0	0	0	0	161	1	1	0
chr8:85260555-85260562	0	0	413	1	0	0	0	0	0	0	0	0
chr9:749381-749388	0	0	118	1	2	0	0	0	0	0	0	0
BE455716400
Loci	BE455716400O_3LTR_reads	BE455716400O_3LTR_SS	BE455716400O_5LTR_reads	BE455716400O_5LTR_SS	BE455716400Y_3LTR_reads	BE455716400Y_3LTR_SS	BE455716400Y_5LTR_reads	BE455716400Y_5LTR_SS	BE455716400YRR_3LTR_reads	BE455716400YRR_3LTR_SS	BE455716400YRR_5LTR_reads	BE455716400YRR_5LTR_SS	young-old recapture
chr1:115394716-115394723	0	0	0	0	40	1	0	0	0	0	0	0
chr1:20843725-20843732	94	1	0	0	34	0	0	0	0	0	2	0	yes
chr1:70868246-70868253	0	0	407	1	0	0	2	0	0	0	0	0
chr1:78975776-78975783	0	0	0	0	119	1	0	0	0	0	0	0
chr1:81446470-81446477	0	0	322	1	0	0	449	1	0	0	0	0	yes
chr10:59481915-59481922	0	0	0	0	0	0	0	0	0	0	1873	1
chr10:72567207-72567214	161	1	0	0	0	0	0	0	609	1	0	0	yes
chr10:79785913-79785920	0	0	0	0	24	1	0	0	0	0	0	0
chr10:91508323-91508330	0	0	0	0	0	0	406	1	0	0	0	0
chr11:100857839-100857846	0	0	0	0	0	0	0	0	814	1	0	0
chr11:105798604-105798611	0	0	2	0	153	1	0	0	0	0	0	0
chr11:106673837-106673844	97	1	0	0	95	1	0	0	0	0	0	0	yes
chr11:27254352-27254359	0	0	0	0	0	0	0	0	0	0	410	1
chr11:66962628-66962635	0	0	0	0	313	2	0	0	2	0	0	0
chr11:99736053-99736060	88	0	0	0	106	1	0	0	4	0	0	0	yes
chr12:47780946-47780953	0	0	0	0	40	1	0	0	0	0	0	0
chr14:64941548-64941555	0	0	165	1	0	0	0	0	0	0	0	0
chr15:41778440-41778447	0	0	176	1	0	0	0	0	0	0	0	0
chr15:57280918-57280925	181	1	0	0	0	0	0	0	0	0	0	0
chr15:82231738-82231745	0	0	0	0	59	1	0	0	0	0	0	0
chr16:76552286-76552293	100	1	0	0	0	0	0	0	0	0	2	0
chr17:59144770-59144777	0	0	0	0	0	0	45	1	0	0	0	0
chr17:6481105-6481112	0	0	89	1	0	0	0	0	0	0	0	0
chr18:54501805-54501812	143	1	0	0	0	0	0	0	0	0	0	0
chr18:57731791-57731798	41	1	0	0	0	0	0	0	1199	1	0	0	yes
chr19:30418293-30418300	0	0	240	1	0	0	0	0	0	0	0	0
chr19:43823503-43823510	2	0	0	0	56	1	0	0	0	0	0	0
chr19:44167813-44167820	0	0	133	1	0	0	0	0	0	0	0	0
chr2:107335202-107335209	0	0	0	0	64	1	0	0	0	0	0	0
chr2:134800767-134800774	70	1	0	0	0	0	0	0	2	0	0	0
chr2:1477995-1478002	0	0	0	0	0	0	0	0	0	0	100	1
chr2:2755075-2755082	0	0	0	0	175	1	0	0	0	0	0	0
chr2:39936772-39936779	0	0	0	0	48	1	0	0	0	0	0	0
chr2:58876139-58876146	0	0	926	1	0	0	504	1	0	0	0	0	yes
chr2:72652013-72652020	0	0	80	1	0	0	0	0	0	0	1	0
chr20:17341639-17341646	0	0	0	0	92	1	0	0	273	2	0	0
chr20:68067703-68067710	0	0	0	0	139	1	0	0	0	0	2	0
chr22:45750270-45750277	0	0	447	1	0	0	0	0	0	0	209	0	yes
chr22:52188177-52188184	0	0	1004	1	0	0	0	0	0	0	0	0
chr24:59873435-59873442	0	0	0	0	0	0	2	0	552	1	0	0
chr25:33225846-33225853	4	0	0	0	0	0	0	0	0	0	64	1
chr26:16538387-16538394	0	0	66	1	0	0	0	0	0	0	4	0
chr26:24930350-24930357	0	0	0	0	175	1	0	0	0	0	0	0
chr26:32896282-32896289	0	0	0	0	0	0	0	0	865	1	0	0
chr29:24629748-24629755	0	0	0	0	85	1	117	0	0	0	0	0
chr29:36393092-36393099	231	1	0	0	0	0	0	0	0	0	0	0
chr29:41380607-41380614	136	1	0	0	0	0	0	0	0	0	0	0
chr3:15732064-15732071	0	0	0	0	192	1	0	0	0	0	0	0
chr3:55986476-55986483	11	0	0	0	85	1	0	0	0	0	0	0
chr4:110211646-110211653	0	0	0	0	0	0	0	0	0	0	37	1
chr4:110278983-110278990	0	0	115	1	0	0	0	0	0	0	1	0
chr4:114947960-114947967	0	0	135	1	0	0	0	0	0	0	0	0
chr4:12614709-12614716	169	1	0	0	0	0	0	0	0	0	0	0
chr4:20541869-20541876	2	0	57	1	19	0	93	1	37	0	0	0	yes
chr4:49066478-49066485	56	1	0	0	0	0	0	0	1	0	0	0
chr4:62375242-62375249	21	0	0	0	0	0	116	1	0	0	0	0	yes
chr4:67449158-67449165	0	0	0	0	150	1	0	0	0	0	0	0
chr5:63309646-63309653	0	0	0	0	158	1	0	0	0	0	2	0
chr5:9053290-9053297	0	0	0	0	0	0	0	0	817	1	0	0
chr6:112503634-112503641	0	0	0	0	0	0	0	0	455	1	0	0
chr6:7540257-7540264	0	0	77	1	0	0	0	0	0	0	0	0
chr7:25435779-25435786	0	0	316	1	0	0	11	0	0	0	0	0
chr7:30688462-30688469	15	1	0	0	0	0	0	0	0	0	0	0
chr7:52846855-52846862	80	1	0	0	0	0	6	0	0	0	0	0
chr7:93671065-93671072	0	0	0	0	0	0	0	0	1008	1	2	0
chr8:40702134-40702141	122	1	0	0	0	0	0	0	0	0	201	1	yes
chr8:47319479-47319486	0	0	49	0	60	1	0	0	0	0	0	0	yes
chr8:70185628-70185635	0	0	0	0	86	1	0	0	0	0	0	0
chr8:72850499-72850506	0	0	0	0	0	0	236	1	0	0	2	0
chr8:82278402-82278409	201	1	0	0	0	0	423	1	0	0	0	0	yes
chrX:130439154-130439161	53	0	0	0	0	0	182	1	0	0	0	0	yes
BE555889650
Loci	BE555889650O_3LTR_reads	BE555889650O_3LTR_SS	BE555889650O_5LTR_reads	BE555889650O_5LTR_SS	BE555889650Y_3LTR_reads	BE555889650Y_3LTR_SS	BE555889650Y_5LTR_reads	BE555889650Y_5LTR_SS	BE555889650YR_3LTR_reads	BE555889650YR_3LTR_SS	BE555889650YR_5LTR_reads	BE555889650YR_5LTR_SS	young-old recapture
chr1:79889356-79889363	82	1	0	0	138	1	0	0	0	0	0	0	yes
chr11:73408305-73408312	56	1	0	0	0	0	0	0	0	0	0	0
chr11:88432858-88432865	0	0	2	0	167	1	0	0	0	0	1014	2
chr12:13482619-13482626	0	0	0	0	0	0	959	1	0	0	0	0
chr12:69619337-69619344	0	0	0	0	0	0	0	0	0	0	255	1
chr16:45091698-45091705	0	0	259	1	0	0	0	0	0	0	0	0
chr18:19107121-19107128	53	1	219	1	0	0	0	0	165	1	197	1	yes
chr21:26476717-26476724	0	0	0	0	0	0	0	0	234	1	0	0
chr4:80098756-80098763	0	0	373	1	2	0	0	0	0	0	174	1	yes
chr5:66639051-66639058	0	0	0	0	0	0	0	0	301	1	0	0
chr8:34353866-34353873	0	0	0	0	0	0	1078	1	0	0	0	0
chr8:59562451-59562458	0	0	0	0	102	1	0	0	0	0	0	0
BE626422734
Loci	BE626422734O_3LTR_reads	BE626422734O_3LTR_SS	BE626422734O_5LTR_reads	BE626422734O_5LTR_SS	BE626422734Y_3LTR_reads	BE626422734Y_3LTR_SS	BE626422734Y_5LTR_reads	BE626422734Y_5LTR_SS	BE626422734YR_3LTR_reads	BE626422734YR_3LTR_SS	BE626422734YR_5LTR_reads	BE626422734YR_5LTR_SS	young-old recapture
chr1:150692358-150692365	0	0	0	0	0	0	565	1	0	0	0	0
chr1:94872483-94872490	0	0	181	1	0	0	0	0	0	0	0	0
chr11:60406113-60406120	0	0	260	1	0	0	0	0	0	0	0	0
chr11:68503449-68503456	0	0	0	0	0	0	18	0	224	1	0	0
chr12:66378901-66378908	0	0	0	0	0	0	0	0	0	0	355	1
chr12:66380164-66380171	0	0	0	0	0	0	0	0	0	0	80	1
chr14:48518719-48518726	60	1	0	0	0	0	0	0	8	0	0	0
chr19:38643396-38643403	49	1	0	0	78	1	118	0	0	0	0	0	yes
chr2:80275684-80275691	0	0	0	0	0	0	0	0	256	2	0	0
chr20:61685928-61685935	72	1	0	0	0	0	0	0	0	0	0	0
chr22:52999516-52999523	0	0	0	0	0	0	0	0	39	1	0	0
chr24:27460477-27460484	0	0	0	0	9	1	0	0	0	0	0	0
chr25:37384000-37384007	0	0	0	0	16	1	0	0	0	0	0	0
chr3:28928855-28928862	0	0	0	0	38	1	8	0	0	0	2	0
chr3:8000673-8000680	0	0	0	0	0	0	0	0	0	0	457	1
chr3:99186613-99186620	0	0	0	0	0	0	0	0	226	1	1	0
chr4:51770359-51770366	0	0	0	0	0	0	0	0	61	1	0	0
chr5:114862278-114862285	0	0	0	0	0	0	0	0	147	1	0	0
chr5:48037180-48037187	81	1	0	0	75	1	0	0	54	0	2	0	yes
chr5:65139482-65139489	0	0	0	0	0	0	0	0	0	0	1041	1
chr7:109417525-109417532	0	0	0	0	0	0	0	0	0	0	1186	1
chr7:14902399-14902406	0	0	0	0	86	2	0	0	0	0	0	0
chr7:96076142-96076149	0	0	0	0	104	1	0	0	0	0	0	0
chr8:89304851-89304858	0	0	0	0	56	1	0	0	0	0	0	0
chr9:97530765-97530772	142	1	0	0	0	0	0	0	0	0	0	0
BE757062565
Loci	BE757062565O_3LTR_reads	BE757062565O_3LTR_SS	BE757062565O_5LTR_reads	BE757062565O_5LTR_SS	BE757062565Y_3LTR_reads	BE757062565Y_3LTR_SS	BE757062565Y_5LTR_reads	BE757062565Y_5LTR_SS	BE757062565YR_3LTR_reads	BE757062565YR_3LTR_SS	BE757062565YR_5LTR_reads	BE757062565YR_5LTR_SS	young-old recapture
chr12:46115335-46115342	0	0	0	0	0	0	177	1	0	0	0	0
chr21:63377874-63377881	0	0	0	0	0	0	0	0	0	0	129	1
chr4:17653805-17653812	0	0	0	0	0	0	41	1	0	0	0	0
chr5:115628166-115628173	0	0	2	0	0	0	0	0	0	0	194	1
BE757157952
Loci	BE757157952O_3LTR_reads	BE757157952O_3LTR_SS	BE757157952O_5LTR_reads	BE757157952O_5LTR_SS	BE757157952Y_3LTR_reads	BE757157952Y_3LTR_SS	BE757157952Y_5LTR_reads	BE757157952Y_5LTR_SS	BE757157952YR_3LTR_reads	BE757157952YR_3LTR_SS	BE757157952YR_5LTR_reads	BE757157952YR_5LTR_SS	young-old recapture
chr1:18873043-18873050	0	0	197	1	0	0	0	0	2	0	0	0
chr1:36072678-36072685	9	0	102	1	0	0	0	0	0	0	0	0
chr1:42323372-42323379	0	0	238	1	0	0	0	0	0	0	1	0
chr1:43536315-43536322	0	0	0	0	116	1	0	0	0	0	0	0
chr1:72193618-72193625	0	0	0	0	112	1	0	0	0	0	0	0
chr10:37336864-37336871	0	0	222	1	0	0	0	0	0	0	0	0
chr10:52161731-52161738	0	0	0	0	23	1	0	0	0	0	0	0
chr11:87696278-87696285	0	0	167	1	83	0	0	0	0	0	2	0	yes
chr15:75744636-75744643	0	0	0	0	0	0	0	0	0	0	395	1
chr17:11929984-11929991	0	0	249	1	0	0	0	0	0	0	0	0
chr18:42441349-42441356	0	0	62	1	0	0	0	0	0	0	0	0
chr18:62239183-62239190	0	0	0	0	0	0	0	0	0	0	206	1
chr2:9287039-9287046	0	0	309	2	0	0	0	0	0	0	0	0
chr21:50841460-50841467	0	0	274	1	0	0	0	0	0	0	0	0
chr22:38761697-38761704	0	0	0	0	33	1	0	0	0	0	0	0
chr24:18753959-18753966	0	0	0	0	28	1	0	0	0	0	0	0
chr24:7803351-7803358	0	0	0	0	0	0	0	0	306	1	0	0
chr28:3125127-3125134	0	0	0	0	134	1	0	0	0	0	0	0
chr3:14829862-14829869	0	0	431	3	0	0	0	0	0	0	2	0
chr4:22174012-22174019	40	1	0	0	0	0	0	0	0	0	0	0
chr5:83943889-83943896	0	0	0	0	0	0	92	1	0	0	0	0
chr5:89229410-89229417	0	0	0	0	0	0	0	0	104	1	2	0
chr5:99796614-99796621	5	0	0	0	90	1	0	0	1	0	0	0
chr6:19747587-19747594	0	0	0	0	0	0	0	0	74	1	0	0
chr6:70414196-70414203	0	0	0	0	0	0	0	0	0	0	369	1
chr6:72165035-72165042	0	0	0	0	0	0	0	0	99	1	4	0
chr7:104181258-104181265	0	0	65	1	0	0	0	0	0	0	0	0
chr7:90039409-90039416	0	0	0	0	0	0	0	0	0	0	558	1
chr9:47810663-47810670	0	0	238	1	0	0	0	0	0	0	0	0
BE828078088
Loci	BE828078088O_3LTR_reads	BE828078088O_3LTR_SS	BE828078088O_5LTR_reads	BE828078088O_5LTR_SS	BE828078088Y_3LTR_reads	BE828078088Y_3LTR_SS	BE828078088Y_5LTR_reads	BE828078088Y_5LTR_SS	BE828078088YR_3LTR_reads	BE828078088YR_3LTR_SS	BE828078088YR_5LTR_reads	BE828078088YR_5LTR_SS	young-old recapture
chr1:155974062-155974069	0	0	0	0	0	0	84	1	0	0	0	0
chr10:1699609-1699616	0	0	240	1	0	0	0	0	0	0	0	0
chr11:53341727-53341734	0	0	401	1	0	0	0	0	0	0	0	0
chr12:17822732-17822739	34	0	0	0	0	0	130	1	0	0	175	0	yes
chr12:81152015-81152022	0	0	0	0	0	0	62	1	0	0	0	0
chr13:40609053-40609060	0	0	0	0	0	0	69	1	0	0	0	0
chr15:70175099-70175106	0	0	0	0	52	0	55	1	0	0	0	0
chr16:36068858-36068865	26	0	0	0	41	0	0	0	0	0	627	1	yes
chr17:29836965-29836972	83	1	0	0	0	0	0	0	0	0	0	0
chr17:70044100-70044107	42	1	389	1	73	1	2	0	8	1	684	1	yes
chr18:35569125-35569132	114	1	0	0	0	0	0	0	0	0	0	0
chr19:35229020-35229027	0	0	0	0	0	0	252	1	0	0	0	0
chr19:49398653-49398660	68	1	0	0	0	0	0	0	0	0	2	0
chr2:18637515-18637522	0	0	0	0	0	0	197	1	16	1	0	0
chr2:37449536-37449543	0	0	0	0	0	0	221	1	0	0	0	0
chr20:44907863-44907870	0	0	0	0	0	0	0	0	54	2	631	1
chr22:49869810-49869817	195	2	309	1	169	3	195	2	135	2	0	0	yes
chr24:4581750-4581757	104	1	0	0	0	0	0	0	23	1	0	0	yes
chr26:25335284-25335291	74	1	2	0	0	0	0	0	0	0	0	0
chr29:48047323-48047330	0	0	0	0	0	0	66	1	0	0	0	0
chr3:56589358-56589365	97	1	0	0	0	0	0	0	0	0	0	0
chr3:83797752-83797759	104	1	0	0	0	0	144	0	0	0	0	0
chr4:100976682-100976689	0	0	0	0	0	0	0	0	0	0	164	1	yes
chr6:73771733-73771740	0	0	0	0	0	0	0	0	0	0	449	1
chr7:29128135-29128142	0	0	0	0	43	1	0	0	0	0	1	0
chr7:96174425-96174432	0	0	0	0	0	0	0	0	0	0	190	1
chr8:39404838-39404845	0	0	0	0	0	0	0	0	63	1	0	0
chr8:95913288-95913295	0	0	0	0	1	0	0	0	100	1	2	0

## Sheet: S6
Supp. Data 6: List of 3,669 de novo ERVK[2-1-LTR] insertions detected in sperm samples from 430 Belgian Blue bulls.
chr	leftBP	rightBP	TSD (bp)	STRAND	ge	geDir	inGene
chr1	999547	999554		minus	genic	antisense	ENSBTAG00000020035_882081_1002223_+
chr1	1138929	1138936		minus	intergenic
chr1	1456343	1456350		minus	intergenic
chr1	2491530	2491537	6	minus	intergenic
chr1	2492432	2492439		minus	intergenic
chr1	2847013	2847020		plus	genic	sense	ENSBTAG00000003063_2827691_2916599_+
chr1	3318089	3318096		minus	intergenic
chr1	5727253	5727260		minus	intergenic
chr1	6095845	6095852		plus	intergenic
chr1	7240561	7240568		plus	genic	sense	ENSBTAG00000000201_7183913_7240822_+
chr1	8282881	8282888		minus	intergenic
chr1	8509608	8509615		plus	intergenic
chr1	9228651	9228658		minus	intergenic
chr1	9449457	9449464		minus	genic	antisense	ENSBTAG00000000648_9440973_9491324_+
chr1	9820412	9820419		minus	intergenic
chr1	9958587	9958594		plus	genic	sense	ENSBTAG00000050914_9868852_10011696_+
chr1	10113046	10113053		plus	intergenic
chr1	11098777	11098784		plus	intergenic
chr1	11387092	11387099		minus	intergenic
chr1	12247300	12247307		minus	intergenic
chr1	13716880	13716887		minus	intergenic
chr1	13916854	13916861		plus	intergenic
chr1	14163550	14163557		plus	intergenic
chr1	15507940	15507947		minus	genic	sense	ENSBTAG00000003301_15324270_15556567_-
chr1	16263579	16263586		minus	intergenic
chr1	18873043	18873050		minus	intergenic
chr1	19097050	19097057		plus	intergenic
chr1	20488081	20488088		minus	genic	sense	ENSBTAG00000054337_20436469_20583230_-
chr1	20843725	20843732		plus	intergenic
chr1	21204910	21204917		plus	genic	antisense	ENSBTAG00000019314_21167188_21328190_-
chr1	24489809	24489816		plus	intergenic
chr1	24663551	24663558		minus	intergenic
chr1	24750811	24750818		plus	intergenic
chr1	24859124	24859131		minus	intergenic
chr1	24925200	24925207		plus	genic	sense	ENSBTAG00000010462_24870588_25065331_+
chr1	25326065	25326072		minus	intergenic
chr1	26559809	26559816		minus	intergenic
chr1	26582349	26582356		plus	intergenic
chr1	26801862	26801869		plus	intergenic
chr1	29112331	29112338		plus	genic	antisense	ENSBTAG00000036262_29107326_29419066_-
chr1	30055222	30055229		minus	intergenic
chr1	31879492	31879499		plus	intergenic
chr1	31924449	31924456		plus	intergenic
chr1	32004489	32004496		minus	intergenic
chr1	33105619	33105626	6	plus	intergenic
chr1	33464314	33464321		plus	intergenic
chr1	33930139	33930146		plus	genic	sense	ENSBTAG00000009219_33714841_34095244_+
chr1	34861842	34861849		plus	intergenic
chr1	35512836	35512843		minus	intergenic
chr1	35868702	35868709		plus	intergenic
chr1	36072678	36072685		plus	genic	sense	ENSBTAG00000023675_36063528_36147146_+
chr1	37827580	37827587		plus	intergenic
chr1	38724368	38724375		plus	intergenic
chr1	39457454	39457461	6	plus	intergenic
chr1	39581514	39581521		minus	intergenic
chr1	41174470	41174477		plus	genic	sense	ENSBTAG00000050258_40974784_41183078_+
chr1	41547943	41547950		plus	genic	sense	ENSBTAG00000044111_41409771_41994030_+
chr1	42323372	42323379		minus	intergenic
chr1	43536315	43536322		plus	intergenic
chr1	43608781	43608788		minus	intergenic
chr1	44401696	44401703		minus	genic	both	ENSBTAG00000013663_44086074_44481342_+/ENSBTAG00000013664_44096867_44402309_-
chr1	44545968	44545975		plus	intergenic
chr1	44632927	44632934		plus	genic	sense	ENSBTAG00000004833_44617553_44637448_+
chr1	45259030	45259037		minus	intergenic
chr1	45646778	45646785		plus	intergenic
chr1	46341665	46341672		plus	intergenic
chr1	47188193	47188200		plus	intergenic
chr1	47288788	47288795		plus	intergenic
chr1	47718136	47718143		minus	intergenic
chr1	48930188	48930195		plus	intergenic
chr1	52038489	52038496		minus	intergenic
chr1	52624474	52624481		minus	intergenic
chr1	52699919	52699926		plus	intergenic
chr1	54801503	54801510		minus	intergenic
chr1	55632884	55632891		minus	intergenic
chr1	58003728	58003735		plus	genic	sense	ENSBTAG00000013909_57945013_58023212_+
chr1	58800244	58800251		minus	genic	sense	ENSBTAG00000002132_58791091_58837917_-
chr1	60277965	60277972		minus	intergenic
chr1	60384188	60384195		plus	genic	sense	ENSBTAG00000006451_60306484_60407701_+
chr1	61665019	61665026		minus	intergenic
chr1	62192821	62192828		plus	intergenic
chr1	62193461	62193468		plus	intergenic
chr1	62819114	62819121		plus	intergenic
chr1	64183919	64183926		plus	genic	sense	ENSBTAG00000000210_64083127_64203306_+
chr1	65090089	65090096		plus	genic	antisense	ENSBTAG00000033170_65078552_65096582_-
chr1	65224565	65224572		plus	intergenic
chr1	65278375	65278382		plus	intergenic
chr1	66129843	66129850		plus	genic	antisense	ENSBTAG00000001009_66112082_66145729_-
chr1	66754621	66754628		plus	intergenic
chr1	69028474	69028481		plus	genic	sense	ENSBTAG00000053238_68984705_69120012_+
chr1	69834319	69834326		minus	intergenic
chr1	70868246	70868253		minus	genic	sense	ENSBTAG00000016979_70824603_70878013_-
chr1	71237084	71237091		plus	genic	sense	ENSBTAG00000049165_71229011_71238780_+/ENSBTAG00000048195_71232257_71252236_+
chr1	71471068	71471075		minus	intergenic
chr1	71972873	71972880		plus	genic	antisense	ENSBTAG00000000448_71964668_72000537_-
chr1	72026043	72026050		minus	intergenic
chr1	72193618	72193625		plus	genic	sense	ENSBTAG00000003378_72150081_72264225_+
chr1	73029158	73029165		plus	intergenic
chr1	73969175	73969182		plus	genic	sense	ENSBTAG00000016305_73893640_74020388_+
chr1	74233207	74233214		minus	intergenic
chr1	74344632	74344639		minus	intergenic
chr1	74360243	74360250		plus	intergenic
chr1	76385474	76385481		minus	intergenic
chr1	76486541	76486548		minus	intergenic
chr1	78902358	78902365		plus	genic	antisense	ENSBTAG00000044001_78452386_79136219_-
chr1	78975776	78975783		minus	genic	sense	ENSBTAG00000044001_78452386_79136219_-
chr1	79889356	79889363		plus	intergenic
chr1	80025641	80025648		minus	genic	antisense	ENSBTAG00000012467_80006310_80074215_+
chr1	81446470	81446477	6	plus	genic	sense	ENSBTAG00000007666_81402025_81572413_+
chr1	82136707	82136714		minus	genic	sense	ENSBTAG00000005209_82116216_82377026_-
chr1	84451326	84451333		minus	intergenic
chr1	85423556	85423563		minus	genic	antisense	ENSBTAG00000049095_85315389_85503532_+
chr1	85832486	85832493		plus	intergenic
chr1	86614318	86614325		plus	intergenic
chr1	88856465	88856472		minus	intergenic
chr1	90093161	90093168		minus	genic	antisense	ENSBTAG00000021910_90030089_90204389_+
chr1	90917759	90917766		minus	intergenic
chr1	91097664	91097671		plus	intergenic
chr1	92491409	92491416		minus	intergenic
chr1	93221450	93221457		minus	genic	sense	ENSBTAG00000031891_93147160_93897117_-
chr1	93523785	93523792		plus	genic	antisense	ENSBTAG00000031891_93147160_93897117_-
chr1	93835816	93835823		plus	genic	antisense	ENSBTAG00000031891_93147160_93897117_-
chr1	94872483	94872490		minus	genic	antisense	ENSBTAG00000020073_94818555_94882838_+
chr1	95253190	95253197		minus	genic	sense	ENSBTAG00000019376_95121236_95406498_-
chr1	95324572	95324579		plus	genic	antisense	ENSBTAG00000019376_95121236_95406498_-
chr1	95493931	95493938		plus	intergenic
chr1	95996912	95996919		plus	intergenic
chr1	96058062	96058069		minus	genic	antisense	ENSBTAG00000049814_96022258_96299999_+
chr1	96059044	96059051		minus	genic	antisense	ENSBTAG00000049814_96022258_96299999_+
chr1	96107601	96107608		minus	genic	antisense	ENSBTAG00000049814_96022258_96299999_+
chr1	96318710	96318717		minus	intergenic
chr1	96441314	96441321		plus	intergenic
chr1	96675532	96675539		plus	intergenic
chr1	98464007	98464014		plus	intergenic
chr1	99770248	99770255		minus	genic	antisense	ENSBTAG00000031709_99744376_99804996_+
chr1	99770711	99770718		minus	genic	antisense	ENSBTAG00000031709_99744376_99804996_+
chr1	99891498	99891505		plus	genic	sense	ENSBTAG00000031618_99823209_99990635_+
chr1	100894341	100894348		minus	intergenic
chr1	101259076	101259083		plus	intergenic
chr1	102297687	102297694		minus	genic	antisense	ENSBTAG00000006975_102272282_102388043_+
chr1	103068794	103068801		minus	intergenic
chr1	105648377	105648384		plus	intergenic
chr1	106807874	106807881		minus	intergenic
chr1	107342649	107342656		minus	intergenic
chr1	108229550	108229557		plus	genic	antisense	ENSBTAG00000003135_108226813_108249139_-
chr1	108627861	108627868		plus	intergenic
chr1	108916173	108916180		minus	genic	sense	ENSBTAG00000004126_108908179_108938862_-
chr1	109943517	109943524		plus	intergenic
chr1	110022397	110022404		plus	intergenic
chr1	110841794	110841801		plus	intergenic
chr1	110872484	110872491		minus	intergenic
chr1	112228827	112228834	6	minus	intergenic
chr1	113498078	113498085		plus	genic	antisense	ENSBTAG00000013439_113382720_113519848_-
chr1	114462417	114462424		minus	intergenic
chr1	114637101	114637108		minus	intergenic
chr1	115394716	115394723	6	plus	genic	antisense	ENSBTAG00000004564_115303718_115524968_-
chr1	115874360	115874367		minus	intergenic
chr1	116922612	116922619		minus	genic	sense	ENSBTAG00000021703_116654940_117017533_-
chr1	118733578	118733585	6	plus	intergenic
chr1	119206068	119206075		minus	intergenic
chr1	122958289	122958296		plus	intergenic
chr1	123642145	123642152		plus	intergenic
chr1	124646839	124646846		plus	intergenic
chr1	125390950	125390957		minus	genic	antisense	ENSBTAG00000031178_125042863_125706599_+
chr1	125560456	125560463		plus	genic	sense	ENSBTAG00000031178_125042863_125706599_+
chr1	126040829	126040836		plus	genic	sense	ENSBTAG00000011116_126040064_126042144_+
chr1	127147970	127147977		plus	genic	antisense	ENSBTAG00000021886_127145178_127185456_-
chr1	127343631	127343638		minus	intergenic
chr1	127603388	127603395		minus	intergenic
chr1	127732483	127732490		plus	genic	antisense	ENSBTAG00000050763_127673805_127774738_-
chr1	127903954	127903961		plus	genic	antisense	ENSBTAG00000009115_127831477_127918128_-
chr1	128733334	128733341		minus	intergenic
chr1	128928159	128928166		minus	intergenic
chr1	130450057	130450064		minus	genic	antisense	ENSBTAG00000006909_130293099_130471254_+
chr1	130710671	130710678		plus	genic	antisense	ENSBTAG00000001497_130707102_130773432_-
chr1	131975550	131975557		minus	intergenic
chr1	132350149	132350156		minus	intergenic
chr1	133327009	133327016		plus	genic	antisense	ENSBTAG00000023416_133116975_133350011_-
chr1	136710309	136710316		plus	intergenic
chr1	137187804	137187811		minus	genic	sense	ENSBTAG00000002966_137051554_137215251_-
chr1	137361778	137361785		minus	intergenic
chr1	137593580	137593587		plus	intergenic
chr1	138001612	138001619		minus	intergenic
chr1	138532567	138532574		minus	intergenic
chr1	139381562	139381569		plus	intergenic
chr1	140557928	140557935		plus	intergenic
chr1	140768582	140768589		plus	intergenic
chr1	140794028	140794035		minus	intergenic
chr1	141004367	141004374		minus	intergenic
chr1	141671685	141671692	6	minus	intergenic
chr1	143305502	143305509		minus	intergenic
chr1	143897467	143897474		minus	intergenic
chr1	145498073	145498080		plus	genic	sense	ENSBTAG00000030775_145395830_145625230_+
chr1	146280457	146280464		minus	intergenic
chr1	149014124	149014131		plus	genic	sense	ENSBTAG00000021447_148972847_149039609_+
chr1	149577540	149577547		plus	genic	sense	ENSBTAG00000001771_149567810_149711585_+
chr1	149650373	149650380		minus	genic	antisense	ENSBTAG00000001771_149567810_149711585_+
chr1	149970349	149970356		plus	genic	antisense	ENSBTAG00000037616_149814196_150141048_-
chr1	150647755	150647762		minus	intergenic
chr1	150692358	150692365		minus	genic	sense	ENSBTAG00000011001_150668926_150803833_-
chr1	150695531	150695538		plus	genic	antisense	ENSBTAG00000011001_150668926_150803833_-
chr1	153056821	153056828		minus	intergenic
chr1	154390310	154390317		minus	genic	sense	ENSBTAG00000030581_154096128_154616588_-
chr1	154450958	154450965		minus	genic	sense	ENSBTAG00000030581_154096128_154616588_-
chr1	155974062	155974069		minus	intergenic
chr1	156280195	156280202		minus	intergenic
chr1	157539228	157539235		minus	intergenic
chr1	158129478	158129485		plus	intergenic
chr10	1699609	1699616		minus	genic	antisense	ENSBTAG00000014750_1518392_1814761_+
chr10	1984156	1984163		minus	intergenic
chr10	2379981	2379988		minus	intergenic
chr10	2467760	2467767		plus	genic	sense	ENSBTAG00000014099_2413343_2486039_+
chr10	2663383	2663390		minus	intergenic
chr10	2673199	2673206		minus	intergenic
chr10	2911957	2911964		minus	intergenic
chr10	3416185	3416192		plus	genic	sense	ENSBTAG00000011076_3260025_3428630_+
chr10	4138308	4138315		minus	genic	sense	ENSBTAG00000001898_4108967_4139252_-
chr10	4577716	4577723		plus	intergenic
chr10	5846525	5846532		minus	intergenic
chr10	6599499	6599506		plus	genic	antisense	ENSBTAG00000024878_6541983_6677304_-
chr10	7227585	7227592		minus	intergenic
chr10	7783856	7783863		plus	genic	sense	ENSBTAG00000000897_7624974_7934460_+
chr10	7896128	7896135		minus	genic	antisense	ENSBTAG00000000897_7624974_7934460_+
chr10	7906102	7906109		minus	genic	antisense	ENSBTAG00000000897_7624974_7934460_+
chr10	8118773	8118780		plus	intergenic
chr10	8320938	8320945		plus	intergenic
chr10	8521889	8521896		minus	genic	antisense	ENSBTAG00000020205_8336670_8590336_+
chr10	9210796	9210803		minus	genic	sense	ENSBTAG00000005016_9099553_9335422_-
chr10	10120750	10120757		plus	genic	antisense	ENSBTAG00000002110_10026069_10142758_-
chr10	10435044	10435051		plus	genic	antisense	ENSBTAG00000025853_10413731_10546778_-
chr10	10783529	10783536		plus	intergenic
chr10	12432623	12432630		plus	intergenic
chr10	12943425	12943432		minus	genic	sense	ENSBTAG00000034140_12771484_13163546_-
chr10	13125843	13125850		plus	genic	antisense	ENSBTAG00000034140_12771484_13163546_-
chr10	15184546	15184553		plus	genic	antisense	ENSBTAG00000008380_15129322_15262276_-
chr10	15408934	15408941		plus	intergenic
chr10	15741660	15741667		plus	intergenic
chr10	15785761	15785768		minus	genic	antisense	ENSBTAG00000005994_15763555_15791716_+
chr10	16154375	16154382		plus	intergenic
chr10	16596822	16596829		minus	genic	antisense	ENSBTAG00000052439_16596703_16615062_+
chr10	19066942	19066949		minus	intergenic
chr10	19682438	19682445		plus	intergenic
chr10	20216813	20216820		minus	genic	antisense	ENSBTAG00000048991_20189613_20373267_+
chr10	20441805	20441812		plus	intergenic
chr10	20627240	20627247		minus	intergenic
chr10	22495558	22495565		minus	intergenic
chr10	22955125	22955132		plus	intergenic
chr10	25573258	25573265		minus	intergenic
chr10	26682715	26682722		minus	intergenic
chr10	29714689	29714696		plus	genic	sense	ENSBTAG00000025634_29434772_29889488_+
chr10	30109484	30109491		minus	intergenic
chr10	30550470	30550477		plus	genic	sense	ENSBTAG00000050739_30457618_30654451_+
chr10	31553822	31553829		minus	intergenic
chr10	31633991	31633998		minus	intergenic
chr10	32268319	32268326		plus	genic	sense	ENSBTAG00000002179_32243797_32473979_+
chr10	32341478	32341485		minus	genic	antisense	ENSBTAG00000002179_32243797_32473979_+
chr10	33838653	33838660		minus	intergenic
chr10	34875756	34875763		plus	intergenic
chr10	35468955	35468962		plus	genic	antisense	ENSBTAG00000016826_35455221_35579809_-
chr10	35866491	35866498		plus	genic	sense	ENSBTAG00000019076_35857579_35895687_+
chr10	36680287	36680294		plus	genic	antisense	ENSBTAG00000008363_36677942_36704017_-
chr10	36753194	36753201		plus	genic	sense	ENSBTAG00000027173_36719642_36755883_+
chr10	36884625	36884632		minus	genic	antisense	ENSBTAG00000001671_36864199_36909769_+
chr10	37336864	37336871		minus	genic	sense	ENSBTAG00000006792_37292701_37379567_-
chr10	37438684	37438691		plus	intergenic
chr10	38057907	38057914		plus	genic	antisense	ENSBTAG00000006470_38039980_38129334_-
chr10	41447924	41447931		minus	intergenic
chr10	42003437	42003444		minus	intergenic
chr10	42310961	42310968		minus	intergenic
chr10	42375759	42375766		minus	intergenic
chr10	42511038	42511045		minus	intergenic
chr10	42703715	42703722		plus	genic	antisense	ENSBTAG00000004931_42673879_42705616_-
chr10	45679036	45679043		plus	genic	sense	ENSBTAG00000016823_45660900_45811429_+
chr10	46405002	46405009		minus	genic	sense	ENSBTAG00000008807_46401956_46408047_-
chr10	46627286	46627293		plus	intergenic
chr10	48868037	48868044		plus	intergenic
chr10	49408965	49408972		plus	genic	sense	ENSBTAG00000015904_48892525_49702163_+
chr10	49662576	49662583		minus	genic	antisense	ENSBTAG00000015904_48892525_49702163_+
chr10	50208606	50208613		minus	intergenic
chr10	52161731	52161738		plus	intergenic
chr10	53202862	53202869		plus	intergenic
chr10	53311706	53311713		plus	genic	antisense	ENSBTAG00000053119_53259635_53416873_-
chr10	53367209	53367216		minus	genic	sense	ENSBTAG00000053119_53259635_53416873_-
chr10	54918908	54918915		plus	intergenic
chr10	55312550	55312557		plus	intergenic
chr10	55334348	55334355		plus	intergenic
chr10	56270058	56270065		plus	genic	antisense	ENSBTAG00000025522_55636874_56319410_-
chr10	59481915	59481922		plus	intergenic
chr10	61602230	61602237		minus	intergenic
chr10	61990032	61990039		minus	intergenic
chr10	62019349	62019356		plus	intergenic
chr10	63168840	63168847		plus	intergenic
chr10	66199387	66199394		plus	intergenic
chr10	67463408	67463415		plus	genic	antisense	ENSBTAG00000019120_67450966_67504493_-
chr10	67935062	67935069		minus	intergenic
chr10	68556222	68556229		plus	genic	sense	ENSBTAG00000005141_68531860_68727049_+
chr10	69311511	69311518		minus	intergenic
chr10	69870624	69870631		minus	intergenic
chr10	71144135	71144142		plus	intergenic
chr10	71168145	71168152		plus	intergenic
chr10	71216790	71216797		minus	intergenic
chr10	71217335	71217342		minus	intergenic
chr10	71292430	71292437	6	minus	intergenic
chr10	71641145	71641152		minus	genic	antisense	ENSBTAG00000005984_71479280_71670966_+
chr10	72443593	72443600		minus	intergenic
chr10	72567207	72567214	6	minus	intergenic
chr10	72647144	72647151		minus	intergenic
chr10	72681909	72681916		plus	intergenic
chr10	73012801	73012808		plus	genic	sense	ENSBTAG00000030801_72895064_73105089_+
chr10	73747751	73747758		minus	intergenic
chr10	74442437	74442444		minus	intergenic
chr10	74497913	74497920		minus	intergenic
chr10	74608227	74608234		plus	intergenic
chr10	74969477	74969484		minus	genic	sense	ENSBTAG00000011379_74940464_75324906_-
chr10	76666662	76666669		plus	genic	sense	ENSBTAG00000040551_76649277_76678871_+
chr10	77539287	77539294		minus	intergenic
chr10	77966844	77966851		minus	intergenic
chr10	79682222	79682229		plus	genic	sense	ENSBTAG00000018971_79669849_80286850_+
chr10	79785913	79785920		minus	genic	antisense	ENSBTAG00000018971_79669849_80286850_+
chr10	79851125	79851132		plus	genic	sense	ENSBTAG00000018971_79669849_80286850_+
chr10	81124951	81124958		minus	genic	antisense	ENSBTAG00000009998_81046037_81147943_+
chr10	81613173	81613180		plus	genic	sense	ENSBTAG00000030599_81593314_81739443_+
chr10	83307138	83307145		minus	intergenic
chr10	83580032	83580039		minus	intergenic
chr10	83817376	83817383		plus	intergenic
chr10	84062303	84062310		plus	genic	sense	ENSBTAG00000014189_83871181_84062445_+
chr10	86533185	86533192		minus	intergenic
chr10	86533483	86533490		minus	intergenic
chr10	88457304	88457311		plus	genic	sense	ENSBTAG00000016283_88380797_88459271_+
chr10	88933328	88933335	6	minus	genic	antisense	ENSBTAG00000012106_88931675_89062788_+
chr10	89917457	89917464		minus	genic	antisense	ENSBTAG00000050101_89777321_90172341_+
chr10	90179803	90179810		minus	intergenic
chr10	91508323	91508330		plus	intergenic
chr10	91828426	91828433		minus	genic	sense	ENSBTAG00000021708_91776872_92255659_-
chr10	92401507	92401514		plus	genic	sense	ENSBTAG00000017489_92282330_92431067_+
chr10	92516769	92516776		minus	intergenic
chr10	92622573	92622580		minus	genic	sense	ENSBTAG00000025308_92548278_92725507_-
chr10	92931938	92931945		minus	intergenic
chr10	93016472	93016479		plus	intergenic
chr10	93192045	93192052		plus	genic	sense	ENSBTAG00000050021_93169451_93456288_+
chr10	93499602	93499609		plus	intergenic
chr10	93567058	93567065		minus	intergenic
chr10	95062586	95062593		plus	intergenic
chr10	95173054	95173061		plus	intergenic
chr10	95978223	95978230		plus	intergenic
chr10	96562728	96562735		plus	intergenic
chr10	96590455	96590462		minus	intergenic
chr10	97224422	97224429		minus	genic	antisense	ENSBTAG00000048887_97153449_97254018_+
chr10	97592523	97592530		minus	intergenic
chr10	97923070	97923077		plus	intergenic
chr10	98005206	98005213		plus	intergenic
chr10	98719784	98719791		plus	genic	sense	ENSBTAG00000052856_98714526_98731042_+
chr10	99762610	99762617		minus	intergenic
chr10	99867820	99867827		plus	intergenic
chr10	100689553	100689560		minus	intergenic
chr10	101622771	101622778		minus	genic	sense	ENSBTAG00000013136_101466634_101634822_-
chr10	101904564	101904571		plus	genic	antisense	ENSBTAG00000005427_101875399_101923805_-
chr10	102957393	102957400		minus	genic	antisense	ENSBTAG00000000359_102954997_102972982_+
chr10	102965155	102965162		plus	genic	sense	ENSBTAG00000000359_102954997_102972982_+
chr11	439510	439517		minus	genic	sense	ENSBTAG00000005828_380816_516486_-
chr11	1347185	1347192		minus	genic	sense	ENSBTAG00000004297_1237943_1576166_-
chr11	1994015	1994022		minus	genic	antisense	ENSBTAG00000048358_1988985_1998602_+
chr11	3162044	3162051		plus	genic	antisense	ENSBTAG00000006744_3113419_3298177_-
chr11	4407854	4407861		plus	intergenic
chr11	4621160	4621167		minus	intergenic
chr11	4687788	4687795		plus	genic	antisense	ENSBTAG00000012449_4665771_5289303_-
chr11	4736515	4736522		plus	genic	antisense	ENSBTAG00000012449_4665771_5289303_-
chr11	5113773	5113780		plus	genic	antisense	ENSBTAG00000012449_4665771_5289303_-
chr11	5190060	5190067		minus	genic	sense	ENSBTAG00000012449_4665771_5289303_-
chr11	6791777	6791784		minus	intergenic
chr11	6791831	6791838		minus	intergenic
chr11	6861536	6861543		plus	intergenic
chr11	7801865	7801872		plus	intergenic
chr11	7834605	7834612		plus	intergenic
chr11	8655131	8655138		plus	intergenic
chr11	9217888	9217895		plus	genic	antisense	ENSBTAG00000021731_9215779_9243006_-
chr11	9430667	9430674		plus	intergenic
chr11	9521898	9521905		plus	genic	sense	ENSBTAG00000015575_9482775_9669064_+
chr11	12068884	12068891		minus	genic	antisense	ENSBTAG00000020799_11625730_12344742_+
chr11	12617169	12617176		plus	intergenic
chr11	13489703	13489710		plus	genic	antisense	ENSBTAG00000010605_13482524_13508824_-
chr11	14973542	14973549		minus	genic	antisense	ENSBTAG00000027932_14960980_15176529_+
chr11	15439471	15439478		minus	intergenic
chr11	18029525	18029532		plus	intergenic
chr11	18059494	18059501		minus	intergenic
chr11	19287933	19287940		plus	intergenic
chr11	20023914	20023921		minus	intergenic
chr11	20038763	20038770		plus	intergenic
chr11	20105113	20105120		minus	genic	sense	ENSBTAG00000023736_20086106_20111391_-
chr11	20903191	20903198		plus	intergenic
chr11	22067787	22067794		minus	genic	sense	ENSBTAG00000004722_22040726_22080803_-
chr11	22365202	22365209		minus	intergenic
chr11	22945699	22945706		minus	intergenic
chr11	23380619	23380626		plus	intergenic
chr11	24315746	24315753		plus	intergenic
chr11	24582545	24582552		minus	intergenic
chr11	24903363	24903370		plus	genic	sense	ENSBTAG00000004073_24886922_25096963_+
chr11	25463434	25463441		plus	intergenic
chr11	26345314	26345321		minus	intergenic
chr11	27254352	27254359		plus	intergenic
chr11	28043665	28043672		minus	genic	sense	ENSBTAG00000007508_27806024_28050575_-
chr11	28901847	28901854		plus	intergenic
chr11	29850312	29850319		plus	genic	sense	ENSBTAG00000002742_29804956_29886276_+
chr11	30640152	30640159		minus	intergenic
chr11	30642209	30642216		minus	intergenic
chr11	31562405	31562412		plus	intergenic
chr11	32360474	32360481		plus	genic	antisense	ENSBTAG00000046199_32278324_32766620_-
chr11	32564365	32564372		plus	genic	antisense	ENSBTAG00000046199_32278324_32766620_-
chr11	32566905	32566912		minus	genic	sense	ENSBTAG00000046199_32278324_32766620_-
chr11	32656039	32656046		minus	genic	sense	ENSBTAG00000046199_32278324_32766620_-
chr11	32667751	32667758		minus	genic	sense	ENSBTAG00000046199_32278324_32766620_-
chr11	33060796	33060803		minus	intergenic
chr11	33077076	33077083		minus	intergenic
chr11	33380630	33380637		minus	intergenic
chr11	35236555	35236562		plus	intergenic
chr11	37083475	37083482		minus	intergenic
chr11	37357755	37357762		plus	genic	sense	ENSBTAG00000006995_37177107_37389119_+
chr11	38969818	38969825		minus	genic	antisense	ENSBTAG00000012394_38849940_39075742_+
chr11	39114821	39114828		plus	intergenic
chr11	39433031	39433038		minus	intergenic
chr11	40675351	40675358		plus	intergenic
chr11	42588334	42588341		minus	genic	sense	ENSBTAG00000053096_42584900_42781048_-
chr11	44242623	44242630		plus	intergenic
chr11	44572174	44572181		minus	genic	antisense	ENSBTAG00000019628_44555138_44607245_+
chr11	44976911	44976918		plus	intergenic
chr11	45090690	45090697		minus	intergenic
chr11	45604819	45604826		minus	genic	antisense	ENSBTAG00000000703_45551844_45607498_+
chr11	46555974	46555981		minus	intergenic
chr11	46641058	46641065		plus	genic	antisense	ENSBTAG00000039476_46637927_46648729_-
chr11	47512434	47512441		plus	genic	sense	ENSBTAG00000000184_47433953_47515738_+
chr11	47868291	47868298		plus	genic	antisense	ENSBTAG00000004364_47866198_47884245_-
chr11	48642275	48642282		minus	genic	antisense	ENSBTAG00000054778_48639480_48676952_+/ENSBTAG00000004824_48518871_48654804_+
chr11	48680132	48680139		plus	genic	sense	ENSBTAG00000003307_48673645_48716318_+
chr11	48935660	48935667		minus	intergenic
chr11	51501112	51501119		plus	intergenic
chr11	51503016	51503023		minus	intergenic
chr11	51556802	51556809		plus	intergenic
chr11	51937333	51937340		minus	intergenic
chr11	52256775	52256782		plus	intergenic
chr11	53148610	53148617		plus	intergenic
chr11	53309694	53309701		plus	intergenic
chr11	53341727	53341734		minus	intergenic
chr11	54832065	54832072		minus	genic	sense	ENSBTAG00000031669_54799681_55985486_-
chr11	56001227	56001234		minus	intergenic
chr11	57419046	57419053		minus	intergenic
chr11	57599822	57599829		minus	intergenic
chr11	58037248	58037255		plus	intergenic
chr11	58364243	58364250		plus	intergenic
chr11	58376354	58376361		minus	intergenic
chr11	58631417	58631424		minus	intergenic
chr11	58878924	58878931		minus	intergenic
chr11	59625013	59625020		plus	intergenic
chr11	60406113	60406120		minus	intergenic
chr11	60465991	60465998		plus	genic	antisense	ENSBTAG00000004531_60465179_60478339_-
chr11	60790272	60790279		minus	intergenic
chr11	61151195	61151202		plus	intergenic
chr11	61291853	61291860		plus	genic	sense	ENSBTAG00000044173_61185353_61540443_+
chr11	61746284	61746291		minus	genic	sense	ENSBTAG00000005151_61723956_62023241_-
chr11	63540279	63540286		plus	intergenic
chr11	63761718	63761725		minus	genic	sense	ENSBTAG00000019456_63679273_63801394_-
chr11	63892964	63892971		plus	intergenic
chr11	64702718	64702725		plus	intergenic
chr11	64945129	64945136		plus	genic	sense	ENSBTAG00000008448_64808522_64951995_+
chr11	65532926	65532933		minus	intergenic
chr11	66574879	66574886		minus	genic	sense	ENSBTAG00000010595_66560111_66589114_-
chr11	66721888	66721895		plus	genic	antisense	ENSBTAG00000001408_66705245_66729498_-
chr11	66737040	66737047	6	plus	intergenic
chr11	66962628	66962635		minus	intergenic
chr11	67303208	67303215		plus	intergenic
chr11	68111711	68111718		minus	genic	antisense	ENSBTAG00000001105_68096833_68171538_+
chr11	68322061	68322068		minus	intergenic
chr11	68371056	68371063		minus	intergenic
chr11	68503449	68503456		minus	genic	sense	ENSBTAG00000016939_68474083_68513151_-
chr11	68536597	68536604		minus	genic	sense	ENSBTAG00000019182_68523385_68555041_-
chr11	68884390	68884397	6	minus	genic	antisense	ENSBTAG00000021735_68772415_68987963_+
chr11	68960482	68960489		minus	genic	antisense	ENSBTAG00000021735_68772415_68987963_+
chr11	69538672	69538679		plus	intergenic
chr11	70150020	70150027		plus	intergenic
chr11	70373601	70373608		plus	genic	sense	ENSBTAG00000007379_70153921_70661150_+
chr11	70829291	70829298		plus	intergenic
chr11	71175287	71175294		minus	genic	sense	ENSBTAG00000018669_71129758_71222960_-
chr11	71780034	71780041		minus	genic	sense	ENSBTAG00000031335_71413781_71835625_-
chr11	71819861	71819868		minus	genic	sense	ENSBTAG00000031335_71413781_71835625_-
chr11	71861155	71861162	6	plus	genic	sense	ENSBTAG00000031332_71835379_71932235_+
chr11	72677592	72677599		plus	intergenic
chr11	73089700	73089707		plus	genic	sense	ENSBTAG00000009650_73006439_73094548_+
chr11	73408305	73408312		minus	genic	sense	ENSBTAG00000000985_73343471_73408822_-
chr11	73965428	73965435		plus	intergenic
chr11	74381823	74381830		plus	genic	sense	ENSBTAG00000018705_74335471_74419717_+
chr11	76900097	76900104		plus	intergenic
chr11	77539626	77539633		minus	intergenic
chr11	77671163	77671170		plus	intergenic
chr11	78352368	78352375		minus	intergenic
chr11	79446259	79446266		minus	intergenic
chr11	82017410	82017417		minus	intergenic
chr11	82044937	82044944		minus	intergenic
chr11	82066158	82066165		plus	intergenic
chr11	82177407	82177414		minus	intergenic
chr11	82341828	82341835	6	plus	intergenic
chr11	83785455	83785462		minus	intergenic
chr11	84214204	84214211		minus	intergenic
chr11	84659637	84659644		minus	intergenic
chr11	85359010	85359017		minus	genic	antisense	ENSBTAG00000048404_85349853_85363083_+
chr11	85396162	85396169		minus	intergenic
chr11	85732511	85732518		plus	intergenic
chr11	86471423	86471430		minus	intergenic
chr11	87696278	87696285		minus	genic	sense	ENSBTAG00000007543_87654106_87710164_-
chr11	87920163	87920170		minus	genic	antisense	ENSBTAG00000001141_87917749_87960440_+
chr11	88267377	88267384		minus	intergenic
chr11	88432858	88432865	6	plus	genic	sense	ENSBTAG00000008160_88363056_88464714_+
chr11	89888830	89888837		plus	intergenic
chr11	90281158	90281165		plus	intergenic
chr11	90705618	90705625		plus	intergenic
chr11	91063688	91063695		minus	intergenic
chr11	91139090	91139097		plus	intergenic
chr11	91256874	91256881		minus	intergenic
chr11	91948284	91948291		minus	intergenic
chr11	92482680	92482687		plus	genic	sense	ENSBTAG00000008232_92474356_92686144_+
chr11	92563964	92563971		minus	genic	antisense	ENSBTAG00000008232_92474356_92686144_+
chr11	93817593	93817600		minus	intergenic
chr11	94282103	94282110		minus	genic	sense	ENSBTAG00000021921_94280014_94420605_-
chr11	94998270	94998277		plus	genic	antisense	ENSBTAG00000003610_94528363_95058808_-
chr11	95196434	95196441		plus	intergenic
chr11	95303590	95303597		plus	intergenic
chr11	95326637	95326644		minus	genic	antisense	ENSBTAG00000019470_95315044_95401330_+
chr11	95498735	95498742		minus	genic	antisense	ENSBTAG00000017576_95484186_95503624_+
chr11	97297503	97297510		minus	genic	antisense	ENSBTAG00000050426_97112230_97306620_+
chr11	97393119	97393126		plus	intergenic
chr11	97638479	97638486		plus	genic	sense	ENSBTAG00000039343_97614735_97654974_+
chr11	98180104	98180111		plus	genic	antisense	ENSBTAG00000006963_98179658_98183783_-
chr11	98277511	98277518		minus	intergenic
chr11	99118371	99118378		plus	genic	sense	ENSBTAG00000015327_99104054_99159309_+
chr11	99438706	99438713		minus	genic	antisense	ENSBTAG00000038831_99424317_99441357_+
chr11	99736053	99736060		minus	intergenic
chr11	99810822	99810829		minus	genic	sense	ENSBTAG00000049841_99809456_99813971_-
chr11	100135017	100135024		plus	intergenic
chr11	100197383	100197390		minus	genic	sense	ENSBTAG00000020305_100196649_100205818_-
chr11	100211642	100211649		plus	genic	antisense	ENSBTAG00000020307_100206261_100214788_-
chr11	100218376	100218383		minus	genic	antisense	ENSBTAG00000020311_100215024_100259214_+
chr11	100315762	100315769		plus	genic	antisense	ENSBTAG00000020313_100264412_100399918_-
chr11	100391266	100391273		minus	genic	sense	ENSBTAG00000020313_100264412_100399918_-
chr11	100633410	100633417		minus	genic	antisense	ENSBTAG00000002319_100580768_100757175_+
chr11	100857839	100857846		minus	intergenic
chr11	101421612	101421619		plus	intergenic
chr11	103064286	103064293		plus	genic	sense	ENSBTAG00000007486_103058904_103067774_+
chr11	103456851	103456858		minus	intergenic
chr11	103971868	103971875		plus	genic	antisense	ENSBTAG00000022799_103935364_103980160_-
chr11	104379886	104379893		minus	intergenic
chr11	104472376	104472383		minus	genic	sense	ENSBTAG00000051577_104451933_104480865_-
chr11	104933389	104933396		plus	intergenic
chr11	105432238	105432245		minus	intergenic
chr11	105603450	105603457		plus	intergenic
chr11	105762582	105762589		minus	intergenic
chr11	105798604	105798611		plus	intergenic
chr11	105889747	105889754		plus	intergenic
chr11	106164024	106164031		minus	intergenic
chr11	106172983	106172990		plus	genic	sense	ENSBTAG00000047202_106169309_106186378_+
chr11	106235771	106235778		minus	intergenic
chr11	106611419	106611426		plus	genic	sense	ENSBTAG00000012148_106578900_106687654_+
chr11	106655002	106655009		minus	genic	antisense	ENSBTAG00000012148_106578900_106687654_+
chr11	106673837	106673844	6	minus	genic	antisense	ENSBTAG00000012148_106578900_106687654_+
chr11	106689322	106689329	6	plus	intergenic
chr11	106745251	106745258		minus	genic	antisense	ENSBTAG00000007882_106722392_106933600_+
chr11	106882896	106882903		plus	genic	sense	ENSBTAG00000007882_106722392_106933600_+
chr11	106916531	106916538		plus	genic	sense	ENSBTAG00000007882_106722392_106933600_+
chr12	956275	956282		plus	intergenic
chr12	1550890	1550897		plus	intergenic
chr12	2289259	2289266		minus	genic	antisense	ENSBTAG00000012443_2180988_2743479_+
chr12	2389205	2389212		minus	genic	antisense	ENSBTAG00000012443_2180988_2743479_+
chr12	4582582	4582589		plus	intergenic
chr12	5507553	5507560		plus	intergenic
chr12	6054946	6054953		minus	intergenic
chr12	6129667	6129674		minus	intergenic
chr12	7340413	7340420		plus	intergenic
chr12	7833306	7833313		minus	intergenic
chr12	7905342	7905349		plus	intergenic
chr12	9147266	9147273		plus	intergenic
chr12	9611860	9611867		minus	intergenic
chr12	9937629	9937636		minus	intergenic
chr12	10054224	10054231		plus	intergenic
chr12	10246298	10246305		minus	intergenic
chr12	10532308	10532315		minus	intergenic
chr12	10807831	10807838		minus	intergenic
chr12	12058316	12058323		minus	genic	sense	ENSBTAG00000001133_11675264_12071822_-
chr12	12209899	12209906		plus	intergenic
chr12	13008329	13008336		minus	intergenic
chr12	13113118	13113125		plus	genic	antisense	ENSBTAG00000019054_13015397_13115267_-
chr12	13482619	13482626		plus	genic	antisense	ENSBTAG00000012434_13339367_13682749_-
chr12	14434931	14434938		minus	intergenic
chr12	14528523	14528530		plus	intergenic
chr12	14969381	14969388		plus	intergenic
chr12	15750827	15750834		minus	intergenic
chr12	16043492	16043499		plus	genic	antisense	ENSBTAG00000007067_16035557_16055518_-
chr12	16177227	16177234		minus	genic	sense	ENSBTAG00000007073_16138033_16196068_-
chr12	16737174	16737181		minus	genic	sense	ENSBTAG00000003415_16723868_16741586_-
chr12	16863321	16863328		minus	intergenic
chr12	17714473	17714480		minus	intergenic
chr12	17822732	17822739		minus	genic	sense	ENSBTAG00000006759_17809328_17853938_-
chr12	19732796	19732803		plus	intergenic
chr12	19816922	19816929		minus	intergenic
chr12	21018896	21018903		plus	genic	sense	ENSBTAG00000008053_21011836_21198062_+
chr12	22361049	22361056		minus	intergenic
chr12	22564035	22564042		minus	intergenic
chr12	24409323	24409330		plus	intergenic
chr12	24585719	24585726		plus	intergenic
chr12	25182539	25182546		plus	genic	sense	ENSBTAG00000008040_25176134_25208192_+
chr12	25651659	25651666		minus	genic	antisense	ENSBTAG00000038495_25608293_25689221_+
chr12	25795628	25795635		plus	genic	antisense	ENSBTAG00000022991_25769802_26441648_-
chr12	26203858	26203865		plus	genic	antisense	ENSBTAG00000022991_25769802_26441648_-
chr12	26933286	26933293		minus	intergenic
chr12	27160254	27160261		plus	intergenic
chr12	29321028	29321035		plus	intergenic
chr12	29728014	29728021		plus	genic	antisense	ENSBTAG00000033412_29636372_29752743_-
chr12	32326703	32326710		minus	genic	antisense	ENSBTAG00000015614_32322916_32412534_+
chr12	32925253	32925260		plus	genic	antisense	ENSBTAG00000014619_32913740_32961755_-
chr12	35935395	35935402		plus	genic	sense	ENSBTAG00000011726_35929014_35985473_+
chr12	35949501	35949508		plus	genic	sense	ENSBTAG00000011726_35929014_35985473_+
chr12	35994175	35994182		plus	intergenic
chr12	37727096	37727103		minus	intergenic
chr12	39403574	39403581		plus	intergenic
chr12	39538366	39538373		minus	intergenic
chr12	40475935	40475942		plus	intergenic
chr12	41186538	41186545		plus	intergenic
chr12	41272008	41272015	6	minus	intergenic
chr12	42199244	42199251		minus	intergenic
chr12	44971357	44971364		minus	intergenic
chr12	46115335	46115342		minus	genic	sense	ENSBTAG00000043985_46109476_46548484_-
chr12	46259021	46259028	6	plus	genic	antisense	ENSBTAG00000043985_46109476_46548484_-
chr12	46487732	46487739		minus	genic	sense	ENSBTAG00000043985_46109476_46548484_-
chr12	47255816	47255823		plus	intergenic
chr12	47780946	47780953		plus	intergenic
chr12	49169585	49169592		minus	intergenic
chr12	50410308	50410315		minus	genic	sense	ENSBTAG00000005760_50330163_50540017_-
chr12	50519756	50519763		minus	genic	sense	ENSBTAG00000005760_50330163_50540017_-
chr12	50918181	50918188		minus	intergenic
chr12	52169332	52169339	6	plus	genic	antisense	ENSBTAG00000018851_52149494_52373739_-
chr12	52186368	52186375		minus	genic	sense	ENSBTAG00000018851_52149494_52373739_-
chr12	54155433	54155440		plus	intergenic
chr12	54574433	54574440		minus	intergenic
chr12	55502577	55502584		minus	intergenic
chr12	55798937	55798944	6	minus	intergenic
chr12	55913084	55913091		plus	intergenic
chr12	56700121	56700128		plus	intergenic
chr12	57262902	57262909		minus	intergenic
chr12	58066852	58066859		minus	intergenic
chr12	59867125	59867132		plus	intergenic
chr12	62627986	62627993		plus	intergenic
chr12	63511339	63511346		minus	intergenic
chr12	64619060	64619067		plus	intergenic
chr12	65803477	65803484		minus	genic	antisense	ENSBTAG00000008708_65755349_66788079_+
chr12	66378901	66378908		minus	genic	antisense	ENSBTAG00000008708_65755349_66788079_+
chr12	66380164	66380171		minus	genic	antisense	ENSBTAG00000008708_65755349_66788079_+
chr12	67230905	67230912		minus	intergenic
chr12	67265120	67265127		minus	intergenic
chr12	69619337	69619344		plus	genic	antisense	ENSBTAG00000032603_69482002_69666089_-
chr12	74308198	74308205		minus	intergenic
chr12	75016505	75016512		plus	genic	sense	ENSBTAG00000052185_75010245_75022843_+
chr12	76265750	76265757		minus	genic	both	ENSBTAG00000038268_76259667_76267138_-/ENSBTAG00000005682_76079653_76300630_+
chr12	77233335	77233342		minus	intergenic
chr12	78411592	78411599		minus	intergenic
chr12	79701760	79701767		minus	intergenic
chr12	80314731	80314738		minus	intergenic
chr12	80832287	80832294		plus	intergenic
chr12	81152015	81152022		plus	intergenic
chr12	81591142	81591149		plus	intergenic
chr12	81628920	81628927		minus	intergenic
chr12	82697681	82697688		minus	intergenic
chr12	82701479	82701486		minus	intergenic
chr12	84128555	84128562		minus	genic	antisense	ENSBTAG00000018237_83879567_84298506_+
chr12	84207185	84207192	6	minus	genic	antisense	ENSBTAG00000018237_83879567_84298506_+
chr12	85360104	85360111		minus	intergenic
chr12	85695478	85695485		minus	intergenic
chr12	86322885	86322892		plus	genic	sense	ENSBTAG00000000446_86288141_86389324_+
chr12	86708058	86708065		minus	intergenic
chr12	86796186	86796193		minus	genic	antisense	ENSBTAG00000019965_86782690_86801873_+
chr12	86912323	86912330		plus	genic	antisense	ENSBTAG00000019967_86908880_86988568_-
chr13	878907	878914		minus	intergenic
chr13	1929350	1929357		minus	intergenic
chr13	2091759	2091766		minus	genic	antisense	ENSBTAG00000050292_2021029_2105092_+
chr13	2575727	2575732	4	minus	genic	sense	ENSBTAG00000017679_2564282_2782083_-
chr13	3054440	3054447		minus	intergenic
chr13	3937108	3937115		plus	intergenic
chr13	4285882	4285889		plus	intergenic
chr13	6056490	6056497		plus	intergenic
chr13	7033030	7033037		minus	genic	sense	ENSBTAG00000021614_6988403_7250848_-
chr13	7610291	7610298		minus	genic	antisense	ENSBTAG00000048850_7552589_7651153_+
chr13	7612250	7612257		minus	genic	antisense	ENSBTAG00000048850_7552589_7651153_+
chr13	9012425	9012432		minus	intergenic
chr13	9896280	9896287		plus	intergenic
chr13	12298826	12298833		plus	intergenic
chr13	12608246	12608253		minus	intergenic
chr13	12637339	12637346		plus	intergenic
chr13	13334605	13334612		plus	intergenic
chr13	14376630	14376637		plus	intergenic
chr13	15539886	15539893		minus	intergenic
chr13	15621122	15621129		plus	intergenic
chr13	16338315	16338322		plus	intergenic
chr13	16753608	16753615		plus	intergenic
chr13	17234082	17234089		minus	genic	sense	ENSBTAG00000008401_17205507_17372393_-
chr13	17786104	17786111		minus	genic	sense	ENSBTAG00000017278_17781345_17810578_-
chr13	18660386	18660393		plus	genic	sense	ENSBTAG00000014991_18484975_19062784_+
chr13	18743164	18743171		plus	genic	sense	ENSBTAG00000014991_18484975_19062784_+
chr13	19394568	19394575		minus	intergenic
chr13	19659593	19659600		plus	genic	sense	ENSBTAG00000019866_19635324_19782189_+
chr13	19987852	19987859		plus	genic	sense	ENSBTAG00000015910_19971622_20014497_+
chr13	20025349	20025356		minus	intergenic
chr13	20138817	20138824		plus	intergenic
chr13	24439857	24439864		minus	intergenic
chr13	24740944	24740951		minus	intergenic
chr13	26012199	26012206		minus	genic	antisense	ENSBTAG00000023920_25958776_26260117_+
chr13	26233420	26233427		minus	genic	antisense	ENSBTAG00000023920_25958776_26260117_+
chr13	27366631	27366638		minus	intergenic
chr13	27872910	27872917		minus	genic	antisense	ENSBTAG00000016406_27854518_27891168_+
chr13	29337334	29337341		minus	intergenic
chr13	29745827	29745834		minus	intergenic
chr13	30295722	30295729		plus	intergenic
chr13	31301743	31301750		plus	genic	antisense	ENSBTAG00000005072_31274942_31535596_-
chr13	32564528	32564535		plus	intergenic
chr13	35075973	35075980		minus	genic	sense	ENSBTAG00000001204_35028262_35105654_-
chr13	38522283	38522290		minus	genic	sense	ENSBTAG00000004622_38428211_38533119_-
chr13	38667082	38667089		plus	genic	sense	ENSBTAG00000008964_38600324_38679626_+
chr13	40339887	40339894		minus	intergenic
chr13	40496876	40496883		plus	genic	sense	ENSBTAG00000020988_40490248_40583448_+
chr13	40609053	40609060		plus	intergenic
chr13	41661856	41661863		plus	intergenic
chr13	43625852	43625859		minus	genic	antisense	ENSBTAG00000022564_43616999_43626832_+
chr13	44041025	44041032		minus	intergenic
chr13	45700953	45700960		minus	intergenic
chr13	46862172	46862179		plus	genic	antisense	ENSBTAG00000002578_46836953_46913156_-
chr13	47996552	47996559		minus	genic	antisense	ENSBTAG00000014048_47916971_48028742_+
chr13	48003058	48003065		minus	genic	antisense	ENSBTAG00000014048_47916971_48028742_+
chr13	48011049	48011056		minus	genic	antisense	ENSBTAG00000014048_47916971_48028742_+
chr13	48920489	48920496		minus	intergenic
chr13	49193105	49193112		minus	intergenic
chr13	51304987	51304994		plus	genic	antisense	ENSBTAG00000007920_51276263_51306156_-
chr13	53272599	53272606		minus	intergenic
chr13	54993550	54993557		plus	intergenic
chr13	56841251	56841258		minus	genic	sense	ENSBTAG00000015080_56695468_56901813_-
chr13	57243066	57243073		minus	genic	sense	ENSBTAG00000011940_57147352_57251774_-
chr13	57336782	57336789		minus	intergenic
chr13	57872412	57872419		minus	intergenic
chr13	57934011	57934018		plus	genic	antisense	ENSBTAG00000017424_57923612_57971092_-
chr13	58819475	58819482		plus	genic	antisense	ENSBTAG00000044210_58813693_58828073_-
chr13	60044960	60044967		minus	intergenic
chr13	60109398	60109405		plus	intergenic
chr13	60816432	60816439		minus	intergenic
chr13	60994724	60994731		plus	genic	sense	ENSBTAG00000052743_60972925_61008413_+
chr13	63674981	63674988		minus	intergenic
chr13	63822690	63822697		minus	genic	antisense	ENSBTAG00000000308_63816189_63881729_+
chr13	64694913	64694920		plus	intergenic
chr13	65179336	65179343		plus	intergenic
chr13	65409254	65409261		plus	intergenic
chr13	65409377	65409384		plus	intergenic
chr13	65683263	65683270		minus	genic	antisense	ENSBTAG00000052632_65676276_65695042_+
chr13	66629109	66629116		minus	genic	antisense	ENSBTAG00000007658_66604147_66771100_+
chr13	67442733	67442740		plus	genic	sense	ENSBTAG00000003040_67377908_67449822_+
chr13	67789202	67789209		minus	genic	antisense	ENSBTAG00000004039_67738519_67807849_+
chr13	69882588	69882595		minus	genic	sense	ENSBTAG00000017594_69832957_69940039_-
chr13	70905462	70905469		minus	genic	sense	ENSBTAG00000000309_70704649_71533711_-
chr13	72367332	72367339		plus	intergenic
chr13	72991891	72991898		plus	genic	sense	ENSBTAG00000005275_72948009_73028130_+
chr13	72992748	72992755		minus	genic	antisense	ENSBTAG00000005275_72948009_73028130_+
chr13	73557456	73557463		minus	intergenic
chr13	73858137	73858144		plus	genic	sense	ENSBTAG00000054274_73850026_73876910_+
chr13	73895380	73895387		plus	intergenic
chr13	74089335	74089342		plus	genic	sense	ENSBTAG00000018122_74004343_74092083_+
chr13	75626638	75626645		plus	genic	sense	ENSBTAG00000013336_75584898_75761781_+
chr13	76659048	76659055		minus	intergenic
chr13	76782887	76782894		plus	intergenic
chr13	77076619	77076626		plus	intergenic
chr13	77947150	77947157		minus	genic	antisense	ENSBTAG00000008969_77899042_77969755_+
chr13	78367020	78367027		minus	intergenic
chr13	78528735	78528742		minus	intergenic
chr13	79294533	79294540		plus	genic	antisense	ENSBTAG00000018270_79245983_79384839_-
chr13	79413498	79413505		plus	intergenic
chr13	79785806	79785813		minus	intergenic
chr13	80088770	80088777		minus	intergenic
chr13	81895112	81895119	6	minus	genic	antisense	ENSBTAG00000047975_81893784_82044527_+
chr13	82362618	82362625		plus	intergenic
chr13	82778181	82778188		minus	intergenic
chr13	83113207	83113214		minus	intergenic
chr14	2217411	2217418		minus	intergenic
chr14	2818647	2818654		minus	intergenic
chr14	3835308	3835315		minus	intergenic
chr14	4882442	4882449		minus	intergenic
chr14	4882527	4882534		minus	intergenic
chr14	5142120	5142127		minus	intergenic
chr14	5816403	5816410		minus	intergenic
chr14	6482064	6482071		minus	genic	sense	ENSBTAG00000002181_6400724_6544685_-
chr14	6664942	6664949		minus	intergenic
chr14	7813206	7813213		plus	intergenic
chr14	8055231	8055238		minus	intergenic
chr14	9042237	9042244		minus	intergenic
chr14	9175506	9175513		plus	genic	antisense	ENSBTAG00000047834_9114129_9202434_-
chr14	9444937	9444944		plus	intergenic
chr14	9711216	9711223		plus	intergenic
chr14	9973444	9973451		plus	genic	sense	ENSBTAG00000014600_9754216_9979380_+
chr14	10127370	10127377		plus	intergenic
chr14	11777170	11777177		minus	intergenic
chr14	13982533	13982540		minus	intergenic
chr14	14589921	14589928		minus	intergenic
chr14	15421143	15421150		plus	genic	sense	ENSBTAG00000020407_15383762_15553664_+
chr14	15932135	15932142		plus	genic	antisense	ENSBTAG00000013537_15865228_15995482_-
chr14	16142349	16142356		plus	intergenic
chr14	17631236	17631243		plus	intergenic
chr14	17705678	17705685		plus	intergenic
chr14	22043264	22043271	6	plus	intergenic
chr14	22247999	22248006		plus	intergenic
chr14	22323627	22323634		plus	intergenic
chr14	23156497	23156504		plus	genic	sense	ENSBTAG00000020034_23134995_23244752_+
chr14	23166998	23167005		plus	genic	sense	ENSBTAG00000020034_23134995_23244752_+
chr14	23786833	23786840		plus	intergenic
chr14	24618705	24618712		plus	genic	sense	ENSBTAG00000009138_24587138_24624435_+
chr14	24647221	24647228		plus	intergenic
chr14	26434456	26434463		plus	genic	sense	ENSBTAG00000021841_26361178_26487977_+
chr14	28342496	28342503		plus	intergenic
chr14	29299064	29299071		plus	genic	antisense	ENSBTAG00000001299_29199622_29460150_-
chr14	30578875	30578882		minus	intergenic
chr14	31844297	31844304		minus	intergenic
chr14	35501222	35501229		plus	intergenic
chr14	37241019	37241026	6	minus	genic	antisense	ENSBTAG00000008864_37240839_37273887_+
chr14	37430293	37430300		minus	intergenic
chr14	38181175	38181182		plus	genic	sense	ENSBTAG00000019587_38154415_38185904_+
chr14	39166989	39166996		minus	intergenic
chr14	39817761	39817768		minus	intergenic
chr14	41010398	41010405		minus	intergenic
chr14	41190123	41190130		minus	intergenic
chr14	42111995	42112002		plus	intergenic
chr14	44235194	44235201		minus	genic	sense	ENSBTAG00000014026_44178038_44329953_-
chr14	45129110	45129117		plus	genic	antisense	ENSBTAG00000054331_45107921_45157923_-
chr14	46560410	46560417		plus	intergenic
chr14	46996217	46996224		minus	intergenic
chr14	47682657	47682664		minus	intergenic
chr14	48398141	48398148		minus	intergenic
chr14	48518719	48518726		minus	intergenic
chr14	48636252	48636259		minus	genic	antisense	ENSBTAG00000017694_48629593_48904459_+
chr14	48693618	48693625		minus	genic	antisense	ENSBTAG00000017694_48629593_48904459_+
chr14	48899525	48899532		minus	genic	antisense	ENSBTAG00000017694_48629593_48904459_+
chr14	51732973	51732980		minus	genic	antisense	ENSBTAG00000038281_50969629_52273953_+
chr14	52042641	52042648		minus	genic	antisense	ENSBTAG00000038281_50969629_52273953_+
chr14	52218542	52218549		plus	genic	sense	ENSBTAG00000038281_50969629_52273953_+
chr14	53955501	53955508		minus	intergenic
chr14	55317462	55317469		minus	genic	sense	ENSBTAG00000019997_55317459_55362360_-
chr14	55939135	55939142		plus	intergenic
chr14	56257529	56257536		plus	genic	sense	ENSBTAG00000006702_56245887_56293897_+
chr14	59208349	59208356		plus	genic	antisense	ENSBTAG00000001649_58819937_59239114_-
chr14	59304075	59304082		minus	intergenic
chr14	60637266	60637273		minus	genic	sense	ENSBTAG00000054448_60561410_60967763_-
chr14	61658899	61658906		minus	intergenic
chr14	61667256	61667263		minus	intergenic
chr14	62214988	62214995		plus	intergenic
chr14	62606099	62606106		plus	genic	sense	ENSBTAG00000026963_62384855_62715290_+
chr14	62852856	62852863		minus	genic	sense	ENSBTAG00000004518_62721044_62888891_-
chr14	63690562	63690569		minus	intergenic
chr14	64758962	64758969		plus	genic	antisense	ENSBTAG00000012357_64454510_65258852_-
chr14	64941548	64941555		plus	genic	antisense	ENSBTAG00000012357_64454510_65258852_-
chr14	65050374	65050381		minus	genic	sense	ENSBTAG00000012357_64454510_65258852_-
chr14	65967699	65967706		minus	genic	antisense	ENSBTAG00000018206_65960510_66051049_+
chr14	68064491	68064498		plus	genic	sense	ENSBTAG00000007687_68058424_68075722_+
chr14	68510605	68510612		minus	intergenic
chr14	69939257	69939264		plus	genic	sense	ENSBTAG00000000632_69858330_69976418_+
chr14	70024764	70024771		plus	intergenic
chr14	71457058	71457065		plus	intergenic
chr14	72048593	72048600		minus	intergenic
chr14	72206384	72206391		minus	intergenic
chr14	73495184	73495191		minus	intergenic
chr14	74513423	74513430		plus	genic	sense	ENSBTAG00000006877_74381958_74776968_+
chr14	74637109	74637116		minus	genic	antisense	ENSBTAG00000006877_74381958_74776968_+
chr14	76003116	76003123		plus	genic	sense	ENSBTAG00000036304_75914395_76103436_+
chr14	76239147	76239154		minus	genic	sense	ENSBTAG00000015720_76218264_76322858_-
chr14	76529253	76529260		minus	intergenic
chr14	77393173	77393180		minus	genic	antisense	ENSBTAG00000032227_77391292_77396787_+
chr14	77832521	77832528		minus	genic	sense	ENSBTAG00000017717_77668311_77921529_-
chr14	78226876	78226883		plus	intergenic
chr14	78375253	78375260		minus	intergenic
chr14	79129320	79129327		minus	intergenic
chr14	79164589	79164596		plus	intergenic
chr14	79498193	79498200		plus	intergenic
chr14	80703199	80703206		minus	intergenic
chr14	80730362	80730369		plus	intergenic
chr14	80985598	80985605		plus	genic	antisense	ENSBTAG00000013165_80982673_81117148_-
chr14	81122969	81122976		plus	intergenic
chr14	81202878	81202885		minus	genic	sense	ENSBTAG00000015333_81173271_81261605_-
chr15	1725985	1725992	6	minus	intergenic
chr15	1786633	1786640		plus	intergenic
chr15	2769135	2769142		minus	intergenic
chr15	3378366	3378373		plus	intergenic
chr15	4144946	4144953		plus	intergenic
chr15	6039512	6039519		plus	genic	sense	ENSBTAG00000014251_6031820_6089843_+
chr15	6052852	6052859		plus	genic	sense	ENSBTAG00000014251_6031820_6089843_+
chr15	6312729	6312736		plus	intergenic
chr15	6786525	6786532		minus	genic	sense	ENSBTAG00000020032_6778391_6880855_-
chr15	7136418	7136425		plus	intergenic
chr15	7512611	7512618		plus	intergenic
chr15	7875955	7875962		plus	genic	sense	ENSBTAG00000024648_7854787_7966985_+
chr15	8545015	8545022		minus	intergenic
chr15	8614024	8614031		plus	intergenic
chr15	9627258	9627265		minus	intergenic
chr15	9958484	9958491		minus	intergenic
chr15	10760337	10760344		plus	intergenic
chr15	13610560	13610567		plus	intergenic
chr15	13739032	13739039	6	plus	intergenic
chr15	14160847	14160854		minus	genic	antisense	ENSBTAG00000037962_13888254_14287297_+
chr15	14330170	14330177		minus	genic	antisense	ENSBTAG00000016557_14329140_14447600_+
chr15	16183724	16183731		minus	genic	antisense	ENSBTAG00000018629_16086700_16224288_+
chr15	19603565	19603572		plus	intergenic
chr15	20941825	20941832		minus	intergenic
chr15	21168725	21168732		minus	intergenic
chr15	22686701	22686708		plus	intergenic
chr15	23714392	23714399		minus	genic	antisense	ENSBTAG00000005710_23712341_23832796_+
chr15	23888276	23888283		minus	genic	antisense	ENSBTAG00000010008_23874011_23920712_+
chr15	23917025	23917032		plus	genic	sense	ENSBTAG00000010008_23874011_23920712_+
chr15	25922332	25922339		plus	genic	antisense	ENSBTAG00000000977_25721022_26071036_-
chr15	26709862	26709869		plus	intergenic
chr15	27184396	27184403	6	plus	intergenic
chr15	30044438	30044445		minus	genic	antisense	ENSBTAG00000054648_29997613_30074195_+
chr15	31085680	31085687		plus	genic	sense	ENSBTAG00000021343_30922864_31090062_+
chr15	33370928	33370935		minus	genic	antisense	ENSBTAG00000000842_33291675_33440714_+
chr15	33399924	33399931		plus	genic	sense	ENSBTAG00000000842_33291675_33440714_+
chr15	35924653	35924660		minus	genic	antisense	ENSBTAG00000044185_35833980_36542301_+
chr15	36841903	36841910		minus	intergenic
chr15	36948065	36948072		minus	intergenic
chr15	38333295	38333302		plus	intergenic
chr15	38556135	38556142		minus	genic	sense	ENSBTAG00000009150_38457984_38773001_-
chr15	40027898	40027905		minus	intergenic
chr15	41508435	41508442		plus	intergenic
chr15	41778440	41778447		plus	intergenic
chr15	42109181	42109188		plus	genic	sense	ENSBTAG00000000802_42102179_42116460_+
chr15	43366021	43366028		minus	intergenic
chr15	43496849	43496856		plus	intergenic
chr15	44028574	44028581		minus	genic	antisense	ENSBTAG00000011910_43963328_44152165_+
chr15	45005852	45005859		minus	genic	antisense	ENSBTAG00000037921_45001013_45024940_+
chr15	45113411	45113418		plus	genic	antisense	ENSBTAG00000016140_45063034_45217437_-
chr15	48238443	48238450		minus	intergenic
chr15	48735059	48735066		minus	intergenic
chr15	49337700	49337707		minus	intergenic
chr15	50062569	50062576		minus	intergenic
chr15	50925742	50925749		plus	intergenic
chr15	51509453	51509460		minus	intergenic
chr15	52143433	52143440		plus	genic	antisense	ENSBTAG00000008419_52090857_52228534_-
chr15	55850655	55850662		plus	intergenic
chr15	56000006	56000013		plus	intergenic
chr15	57280918	57280925		plus	genic	both	ENSBTAG00000027126_57270887_57284289_-/ENSBTAG00000021855_56896688_57352721_+
chr15	57583666	57583673		plus	intergenic
chr15	57946464	57946471		minus	intergenic
chr15	58059832	58059839		minus	genic	sense	ENSBTAG00000021346_58043890_58088286_-
chr15	58393336	58393343		plus	genic	antisense	ENSBTAG00000008134_58385523_58422131_-
chr15	59643214	59643221		plus	intergenic
chr15	60766834	60766841		minus	intergenic
chr15	60922430	60922437		minus	intergenic
chr15	61963486	61963493		minus	genic	sense	ENSBTAG00000006060_61692631_62145149_-
chr15	62385358	62385365		plus	genic	sense	ENSBTAG00000023831_62296511_62553952_+
chr15	62514987	62514994		plus	genic	sense	ENSBTAG00000023831_62296511_62553952_+
chr15	62714405	62714412		plus	intergenic
chr15	62858905	62858912		minus	genic	both	ENSBTAG00000052762_62854355_62863425_-/ENSBTAG00000047362_62854463_62867520_+
chr15	63151935	63151942		minus	genic	sense	ENSBTAG00000047268_63118358_63168835_-
chr15	63792128	63792135		minus	intergenic
chr15	64809901	64809908		minus	genic	sense	ENSBTAG00000005923_64746521_64932891_-
chr15	65899271	65899278		minus	genic	sense	ENSBTAG00000012628_65776406_65935522_-
chr15	66787552	66787559		plus	genic	sense	ENSBTAG00000021029_66763111_66918831_+
chr15	66901020	66901027		minus	genic	antisense	ENSBTAG00000021029_66763111_66918831_+
chr15	67191767	67191774		plus	intergenic
chr15	67737555	67737562		minus	intergenic
chr15	67790647	67790654		plus	intergenic
chr15	70175099	70175106		minus	intergenic
chr15	70933048	70933055		plus	intergenic
chr15	72341479	72341486		minus	intergenic
chr15	73414448	73414455		minus	intergenic
chr15	74343555	74343562		plus	genic	sense	ENSBTAG00000019644_74203659_74352950_+
chr15	75484834	75484841		minus	intergenic
chr15	75744636	75744643		plus	intergenic
chr15	75968625	75968632		plus	genic	antisense	ENSBTAG00000009611_75955555_76148892_-
chr15	76275450	76275457		minus	intergenic
chr15	76507209	76507216		minus	genic	sense	ENSBTAG00000004282_76389709_76562282_-
chr15	77636257	77636264		minus	intergenic
chr15	77752349	77752356		plus	genic	sense	ENSBTAG00000024715_77686573_77861198_+
chr15	77758573	77758580		minus	genic	antisense	ENSBTAG00000024715_77686573_77861198_+
chr15	78110142	78110149		minus	intergenic
chr15	78428273	78428280		minus	intergenic
chr15	81193453	81193460		minus	intergenic
chr15	81524313	81524320		plus	intergenic
chr15	81565143	81565150		minus	intergenic
chr15	81963607	81963614		minus	intergenic
chr15	82231738	82231745		minus	intergenic
chr15	82850680	82850687		plus	genic	antisense	ENSBTAG00000005913_82831299_82859455_-
chr15	83219158	83219165		minus	genic	antisense	ENSBTAG00000004581_83214109_83241883_+
chr15	83762621	83762628		minus	intergenic
chr15	84205246	84205253		minus	intergenic
chr16	2230653	2230660		plus	genic	antisense	ENSBTAG00000024633_2164207_2241919_-
chr16	3152888	3152895		minus	genic	sense	ENSBTAG00000034632_3140270_3168939_-
chr16	3661102	3661109		plus	genic	antisense	ENSBTAG00000001382_3642003_3662797_-
chr16	3698294	3698301		minus	intergenic
chr16	4670271	4670278		plus	intergenic
chr16	5658375	5658382		minus	genic	sense	ENSBTAG00000039995_5627221_5723824_-
chr16	6677825	6677832		plus	genic	sense	ENSBTAG00000016729_6388192_6826502_+
chr16	6981004	6981011		plus	intergenic
chr16	7251563	7251570		minus	intergenic
chr16	9690291	9690298		minus	intergenic
chr16	9786938	9786945	6	plus	intergenic
chr16	10301633	10301640		minus	intergenic
chr16	10338929	10338936		minus	intergenic
chr16	12014795	12014802		minus	intergenic
chr16	12498779	12498786		plus	genic	sense	ENSBTAG00000052428_12429002_12585142_+
chr16	12808482	12808489		minus	genic	antisense	ENSBTAG00000048443_12788383_12841101_+
chr16	13335469	13335476		plus	intergenic
chr16	15138840	15138847		minus	intergenic
chr16	15903714	15903721		minus	intergenic
chr16	15916875	15916882		minus	intergenic
chr16	16028965	16028972		minus	intergenic
chr16	17157960	17157967		minus	intergenic
chr16	17207603	17207610		minus	intergenic
chr16	18583168	18583175		plus	intergenic
chr16	19399104	19399111		plus	genic	antisense	ENSBTAG00000006188_18892333_19815906_-
chr16	20043767	20043774		minus	genic	sense	ENSBTAG00000010392_19907145_20149352_-
chr16	20082101	20082108		minus	genic	sense	ENSBTAG00000010392_19907145_20149352_-
chr16	21373213	21373220		plus	intergenic
chr16	21778091	21778098		minus	genic	antisense	ENSBTAG00000009838_21737328_21791045_+
chr16	21952472	21952479		minus	intergenic
chr16	22674070	22674077		minus	genic	antisense	ENSBTAG00000015534_22658588_22690679_+
chr16	24302467	24302474		minus	genic	antisense	ENSBTAG00000051034_24297061_24303017_+
chr16	26470973	26470980		minus	genic	antisense	ENSBTAG00000049277_26296485_26521481_+
chr16	27109707	27109714		plus	genic	sense	ENSBTAG00000012778_27079890_27138327_+
chr16	27215517	27215524		minus	intergenic
chr16	27242575	27242582		minus	intergenic
chr16	27401983	27401990		minus	intergenic
chr16	28524334	28524341		plus	intergenic
chr16	28586121	28586128		minus	genic	sense	ENSBTAG00000016185_28535630_28690127_-
chr16	28726826	28726833		minus	intergenic
chr16	28926655	28926662		plus	intergenic
chr16	29014736	29014743		plus	genic	antisense	ENSBTAG00000012787_29005214_29020714_-
chr16	31005213	31005220		plus	genic	sense	ENSBTAG00000033180_30839371_31578649_+
chr16	32475135	32475142		minus	intergenic
chr16	34679631	34679638		minus	genic	antisense	ENSBTAG00000033056_34429413_34853620_+
chr16	35268588	35268595		plus	genic	sense	ENSBTAG00000021688_35260924_35288027_+
chr16	35349204	35349211		minus	intergenic
chr16	36068858	36068865		plus	intergenic
chr16	37027303	37027310		plus	genic	antisense	ENSBTAG00000002689_36784549_37029908_-
chr16	37031956	37031963		plus	genic	sense	ENSBTAG00000002690_37030114_37052446_+
chr16	37276970	37276977		plus	genic	antisense	ENSBTAG00000020755_37241577_37284986_-
chr16	37993169	37993176		minus	intergenic
chr16	38511017	38511024		minus	intergenic
chr16	38988641	38988648		minus	genic	antisense	ENSBTAG00000001821_38985133_39080464_+
chr16	39454972	39454979		minus	genic	antisense	ENSBTAG00000014319_39259084_39909380_+
chr16	40705354	40705361		minus	intergenic
chr16	40749300	40749307		minus	intergenic
chr16	41337061	41337068		plus	genic	antisense	ENSBTAG00000016080_41205338_41473842_-
chr16	41709926	41709933		plus	genic	antisense	ENSBTAG00000005314_41684079_41711310_-
chr16	42529899	42529906		plus	genic	sense	ENSBTAG00000002590_42522478_42544954_+
chr16	42833897	42833904		minus	intergenic
chr16	42870578	42870585		minus	genic	antisense	ENSBTAG00000019818_42838570_42957501_+
chr16	43046832	43046839		minus	genic	sense	ENSBTAG00000013538_42966075_43110580_-
chr16	43545721	43545728		plus	genic	antisense	ENSBTAG00000015574_43542548_43563401_-
chr16	44003022	44003029		minus	intergenic
chr16	44129217	44129224		minus	genic	sense	ENSBTAG00000024539_44108079_44179555_-
chr16	44922732	44922739		plus	genic	sense	ENSBTAG00000018272_44771878_45028328_+
chr16	45091698	45091705		minus	intergenic
chr16	45592523	45592530		plus	genic	antisense	ENSBTAG00000051176_45578386_45602488_-
chr16	46689907	46689914		minus	intergenic
chr16	46742330	46742337		plus	genic	sense	ENSBTAG00000011217_46707282_46777605_+
chr16	47212279	47212286		minus	genic	antisense	ENSBTAG00000040477_47167118_47225131_+
chr16	48818463	48818470		minus	intergenic
chr16	49181092	49181099		minus	intergenic
chr16	49679261	49679268		plus	intergenic
chr16	50182790	50182797		minus	intergenic
chr16	50507127	50507134		minus	genic	sense	ENSBTAG00000053791_50503873_50508942_-
chr16	50629759	50629766		plus	genic	antisense	ENSBTAG00000014119_50600040_50699718_-
chr16	52823175	52823182		plus	intergenic
chr16	53230747	53230754		plus	intergenic
chr16	53564965	53564972		minus	intergenic
chr16	53692734	53692741		minus	intergenic
chr16	55419277	55419284		minus	intergenic
chr16	55466972	55466979		minus	intergenic
chr16	56586760	56586767		plus	genic	antisense	ENSBTAG00000011706_56545152_56764975_-
chr16	57479309	57479316		plus	intergenic
chr16	57948096	57948103		plus	genic	sense	ENSBTAG00000018303_57724441_58036056_+
chr16	59060177	59060184		minus	intergenic
chr16	60543370	60543377		plus	genic	antisense	ENSBTAG00000015026_60462909_60558239_-
chr16	61271744	61271751		plus	genic	sense	ENSBTAG00000008082_61203358_61333436_+
chr16	63427613	63427620		plus	intergenic
chr16	64860899	64860906		plus	genic	sense	ENSBTAG00000019630_64794721_64961884_+
chr16	65272264	65272271		minus	intergenic
chr16	65532804	65532811		plus	genic	sense	ENSBTAG00000038079_65437883_65655684_+
chr16	66161308	66161315		minus	genic	sense	ENSBTAG00000011285_66131785_66166490_-
chr16	66747471	66747478		plus	genic	sense	ENSBTAG00000015235_66706032_67245075_+
chr16	67034173	67034180		minus	genic	antisense	ENSBTAG00000015235_66706032_67245075_+
chr16	67218542	67218549		plus	genic	sense	ENSBTAG00000015235_66706032_67245075_+
chr16	67503138	67503145		plus	intergenic
chr16	67849528	67849535		plus	intergenic
chr16	68144517	68144524		plus	intergenic
chr16	68481859	68481866		minus	genic	sense	ENSBTAG00000004407_68370670_68640645_-
chr16	69387783	69387790		minus	intergenic
chr16	69639866	69639873		plus	intergenic
chr16	70270996	70271003		plus	intergenic
chr16	70634085	70634092		plus	genic	antisense	ENSBTAG00000003701_70601757_70639797_-
chr16	70772419	70772426		plus	genic	sense	ENSBTAG00000011340_70771022_70806428_+
chr16	70864030	70864037		plus	intergenic
chr16	71552930	71552937		plus	intergenic
chr16	71960252	71960259		minus	intergenic
chr16	72099076	72099083		plus	genic	antisense	ENSBTAG00000007110_72056794_72108849_-
chr16	72324704	72324711		plus	genic	sense	ENSBTAG00000008710_72205829_72642416_+
chr16	72359362	72359369		minus	genic	antisense	ENSBTAG00000008710_72205829_72642416_+
chr16	73308525	73308532		minus	genic	sense	ENSBTAG00000046723_73169607_73359804_-
chr16	73627542	73627549		minus	genic	sense	ENSBTAG00000015086_73564739_73634329_-
chr16	74484457	74484464		minus	intergenic
chr16	74814637	74814644		minus	intergenic
chr16	75395801	75395808		minus	intergenic
chr16	76028379	76028386		minus	genic	sense	ENSBTAG00000007860_76021939_76082066_-
chr16	76552286	76552293		plus	genic	antisense	ENSBTAG00000012433_76482363_76747186_-
chr16	76665363	76665370		plus	genic	antisense	ENSBTAG00000012433_76482363_76747186_-
chr16	76941780	76941787		minus	intergenic
chr16	77175265	77175272		plus	genic	sense	ENSBTAG00000016943_77074385_77212053_+
chr16	77253319	77253326		plus	intergenic
chr16	77350946	77350953		plus	intergenic
chr16	78970262	78970269		minus	intergenic
chr16	79433569	79433576		plus	genic	sense	ENSBTAG00000008153_79375975_79473155_+
chr17	71371	71378		minus	intergenic
chr17	105041	105048		minus	intergenic
chr17	302115	302122		plus	intergenic
chr17	1281773	1281780		minus	intergenic
chr17	1723878	1723885		plus	genic	sense	ENSBTAG00000005968_1510259_1846345_+
chr17	1889547	1889554		minus	intergenic
chr17	2001061	2001068		minus	intergenic
chr17	2081378	2081385		minus	intergenic
chr17	2081431	2081438	6	minus	intergenic
chr17	3029634	3029641		plus	genic	sense	ENSBTAG00000024545_3009649_3332773_+
chr17	3671140	3671147		plus	intergenic
chr17	3800546	3800553		minus	intergenic
chr17	4118236	4118243		plus	genic	antisense	ENSBTAG00000016625_3995816_4171087_-
chr17	5107378	5107385		minus	intergenic
chr17	6078030	6078037		minus	genic	antisense	ENSBTAG00000013914_5993019_6093988_+
chr17	6481105	6481112		plus	intergenic
chr17	6919484	6919491		plus	genic	sense	ENSBTAG00000018546_6801065_7555668_+
chr17	8184864	8184871		plus	intergenic
chr17	8641609	8641616		plus	intergenic
chr17	9102004	9102011		minus	intergenic
chr17	11635660	11635667		minus	intergenic
chr17	11915945	11915952		minus	genic	antisense	ENSBTAG00000034522_11768654_12090661_+
chr17	11929984	11929991		plus	genic	sense	ENSBTAG00000034522_11768654_12090661_+
chr17	12092349	12092356	6	plus	intergenic
chr17	12702031	12702038		plus	intergenic
chr17	14497122	14497129		minus	genic	sense	ENSBTAG00000002813_14421800_14549193_-
chr17	14567103	14567110		plus	intergenic
chr17	14668736	14668743		minus	intergenic
chr17	14830223	14830230		plus	intergenic
chr17	15142841	15142848		minus	intergenic
chr17	15941881	15941888		minus	intergenic
chr17	16420492	16420499		plus	intergenic
chr17	18499975	18499982		plus	genic	sense	ENSBTAG00000020594_18474845_18574676_+
chr17	18951929	18951936		plus	intergenic
chr17	19282608	19282615		plus	intergenic
chr17	21805649	21805656		minus	intergenic
chr17	22111734	22111741		plus	intergenic
chr17	22788631	22788638		plus	intergenic
chr17	23750192	23750199		plus	intergenic
chr17	23978782	23978789		minus	intergenic
chr17	28042819	28042824	4	plus	intergenic
chr17	28995043	28995050		minus	genic	sense	ENSBTAG00000017493_28946726_29148288_-
chr17	29836965	29836972		minus	genic	sense	ENSBTAG00000015692_29817687_29876207_-
chr17	29871883	29871890		minus	genic	sense	ENSBTAG00000015692_29817687_29876207_-
chr17	30697987	30697994		minus	intergenic
chr17	30952267	30952274		minus	intergenic
chr17	30990965	30990972		minus	intergenic
chr17	31220528	31220535		minus	intergenic
chr17	31505499	31505506		minus	intergenic
chr17	33266671	33266678		minus	intergenic
chr17	34388994	34389001		minus	intergenic
chr17	35099590	35099597		minus	intergenic
chr17	35350922	35350929		plus	genic	antisense	ENSBTAG00000048798_35321748_35476298_-
chr17	35892827	35892834		plus	intergenic
chr17	36637454	36637461		minus	genic	antisense	ENSBTAG00000047595_36260758_37189201_+
chr17	36707087	36707094		plus	genic	sense	ENSBTAG00000047595_36260758_37189201_+
chr17	36950759	36950766		minus	genic	antisense	ENSBTAG00000047595_36260758_37189201_+
chr17	37855253	37855260		minus	intergenic
chr17	38281288	38281295		plus	intergenic
chr17	40375375	40375382		minus	genic	sense	ENSBTAG00000010306_40348027_40475237_-
chr17	41361588	41361595		minus	intergenic
chr17	42316969	42316976		minus	genic	antisense	ENSBTAG00000043959_42227069_42478276_+
chr17	42724888	42724895		plus	intergenic
chr17	43416951	43416958		minus	intergenic
chr17	45462412	45462419	6	plus	intergenic
chr17	46803260	46803267		minus	intergenic
chr17	46879180	46879187		plus	intergenic
chr17	47187571	47187578		plus	intergenic
chr17	47353248	47353255		plus	intergenic
chr17	48552649	48552656		minus	genic	sense	ENSBTAG00000046256_48417339_48868560_-
chr17	49139416	49139423	6	minus	intergenic
chr17	50604857	50604864		plus	genic	antisense	ENSBTAG00000006626_50309613_50687263_-
chr17	50906139	50906146		plus	intergenic
chr17	51005400	51005407		minus	genic	antisense	ENSBTAG00000014269_50929375_51022457_+
chr17	51758313	51758320		minus	genic	antisense	ENSBTAG00000020346_51757127_51793408_+
chr17	52616436	52616443		minus	intergenic
chr17	54197587	54197594		plus	genic	sense	ENSBTAG00000020584_54062673_54200209_+
chr17	54997521	54997528		plus	genic	sense	ENSBTAG00000008571_54818687_55096432_+
chr17	55147165	55147172		plus	genic	sense	ENSBTAG00000009101_55140724_55175813_+
chr17	55439170	55439177		plus	genic	sense	ENSBTAG00000001164_55349801_55448734_+
chr17	55469494	55469501		plus	intergenic
chr17	55657861	55657868		plus	genic	sense	ENSBTAG00000008963_55569766_55740689_+
chr17	56263003	56263010		minus	genic	sense	ENSBTAG00000008676_56189388_56355937_-
chr17	56444001	56444008		minus	intergenic
chr17	57886919	57886926		minus	intergenic
chr17	58215985	58215992		minus	genic	sense	ENSBTAG00000043976_58188410_58250340_-
chr17	58810909	58810916		plus	genic	sense	ENSBTAG00000001888_58611134_58888297_+
chr17	59144770	59144777		plus	intergenic
chr17	59215250	59215257		plus	intergenic
chr17	59453719	59453726		minus	intergenic
chr17	62297528	62297535		minus	intergenic
chr17	62672249	62672256		plus	genic	antisense	ENSBTAG00000009800_62661593_62686348_-
chr17	62799949	62799956		plus	genic	antisense	ENSBTAG00000015761_62796288_62813384_-
chr17	63738968	63738975		plus	intergenic
chr17	63896674	63896681		minus	genic	sense	ENSBTAG00000022058_63845551_63976145_-
chr17	64144607	64144614		plus	genic	sense	ENSBTAG00000018825_64125282_64176327_+
chr17	64978063	64978070		minus	genic	sense	ENSBTAG00000015526_64971207_64996531_-
chr17	65210429	65210436		plus	genic	sense	ENSBTAG00000044022_65153148_65283727_+
chr17	65527162	65527169		minus	intergenic
chr17	65751850	65751857		minus	intergenic
chr17	66265624	66265631		plus	genic	both	ENSBTAG00000019280_66251943_66289558_-/ENSBTAG00000019282_66252289_66275059_+
chr17	66345840	66345847		minus	intergenic
chr17	67299926	67299933		plus	genic	antisense	ENSBTAG00000017799_67268876_67330126_-
chr17	68619098	68619105		plus	genic	antisense	ENSBTAG00000001189_68597309_68647088_-
chr17	68722441	68722448		minus	genic	sense	ENSBTAG00000013150_68700997_68731933_-
chr17	68948944	68948951		minus	intergenic
chr17	69726574	69726581		minus	genic	antisense	ENSBTAG00000019146_69639538_69793488_+
chr17	70044100	70044107	6	minus	genic	antisense	ENSBTAG00000010662_70033759_70093314_+
chr17	70214646	70214653		plus	genic	antisense	ENSBTAG00000008991_70189737_70228816_-
chr17	71317901	71317908		minus	intergenic
chr17	72032132	72032139		minus	genic	antisense	ENSBTAG00000010312_71998213_72053367_+
chr17	72223351	72223358		minus	genic	sense	ENSBTAG00000013971_72208853_72268526_-
chr17	72891984	72891991		minus	genic	sense	ENSBTAG00000043581_72873707_72900850_-
chr18	885917	885924		minus	intergenic
chr18	1166566	1166573		plus	intergenic
chr18	1237826	1237833		plus	intergenic
chr18	2606334	2606341		minus	genic	sense	ENSBTAG00000012002_2573410_2610924_-
chr18	2625496	2625503		plus	genic	antisense	ENSBTAG00000015427_2623342_2727856_-
chr18	3809337	3809344		minus	intergenic
chr18	5449869	5449876		minus	genic	antisense	ENSBTAG00000015894_5240349_6170333_+
chr18	6180460	6180467		minus	intergenic
chr18	7067214	7067221		plus	intergenic
chr18	7636805	7636812		plus	intergenic
chr18	7761815	7761822		plus	genic	antisense	ENSBTAG00000006795_7759553_7771600_-
chr18	8638783	8638790		plus	genic	sense	ENSBTAG00000003234_8586361_8679888_+
chr18	9109036	9109043		plus	intergenic
chr18	9137516	9137523		minus	intergenic
chr18	11017010	11017017		minus	genic	antisense	ENSBTAG00000021176_10980201_11046041_+
chr18	11817507	11817514		minus	intergenic
chr18	13410835	13410842		minus	genic	antisense	ENSBTAG00000023745_13381283_13450245_+
chr18	14145100	14145107		plus	intergenic
chr18	14733234	14733241		minus	genic	antisense	ENSBTAG00000039014_14722687_14736830_+
chr18	16378730	16378737		plus	intergenic
chr18	19107121	19107128	6	plus	genic	sense	ENSBTAG00000020936_19089956_19119730_+
chr18	20144194	20144201		plus	intergenic
chr18	20657204	20657211		plus	intergenic
chr18	21240280	21240287		minus	intergenic
chr18	21529871	21529878		plus	intergenic
chr18	21953861	21953868		minus	genic	sense	ENSBTAG00000012499_21941771_22040220_-
chr18	23820747	23820754		minus	genic	antisense	ENSBTAG00000019272_23786207_23854907_+
chr18	24482670	24482677		minus	intergenic
chr18	28494250	28494257		minus	intergenic
chr18	29043053	29043060		minus	intergenic
chr18	30050024	30050031		minus	intergenic
chr18	30625833	30625840		plus	intergenic
chr18	31619604	31619611	6	minus	intergenic
chr18	31756396	31756403		plus	intergenic
chr18	32396936	32396943		minus	intergenic
chr18	32440826	32440833		minus	intergenic
chr18	32723793	32723800		minus	genic	sense	ENSBTAG00000032092_32682891_32837077_-
chr18	33985490	33985497		plus	intergenic
chr18	33987164	33987171		minus	intergenic
chr18	34187201	34187208		plus	intergenic
chr18	34200077	34200084		plus	genic	sense	ENSBTAG00000009762_34194553_34232732_+
chr18	34749387	34749394		minus	genic	antisense	ENSBTAG00000016103_34704611_34751330_+
chr18	35569125	35569132		minus	genic	antisense	ENSBTAG00000004368_35517797_35609581_+
chr18	35667334	35667341		minus	genic	antisense	ENSBTAG00000012112_35641249_35670751_+
chr18	36198233	36198240		plus	genic	sense	ENSBTAG00000013941_36121354_36305835_+
chr18	36417569	36417576		minus	genic	antisense	ENSBTAG00000001654_36384396_36449365_+
chr18	37404699	37404706		minus	intergenic
chr18	38534437	38534444		plus	intergenic
chr18	38665557	38665564		plus	intergenic
chr18	40578600	40578607		plus	genic	sense	ENSBTAG00000007559_40542798_40605024_+
chr18	40828587	40828594		plus	genic	sense	ENSBTAG00000007262_40827492_41221033_+
chr18	40832722	40832729		minus	genic	antisense	ENSBTAG00000007262_40827492_41221033_+
chr18	42019734	42019741	6	plus	intergenic
chr18	42338217	42338224		minus	intergenic
chr18	42441349	42441356		plus	intergenic
chr18	44353977	44353984		minus	genic	sense	ENSBTAG00000050669_44285683_44392228_-
chr18	46055315	46055322		minus	genic	antisense	ENSBTAG00000013791_46054918_46059770_+
chr18	46187620	46187627		plus	genic	antisense	ENSBTAG00000015915_46186098_46190745_-
chr18	47781495	47781502		plus	intergenic
chr18	47944140	47944147		minus	genic	antisense	ENSBTAG00000018225_47786571_48022839_+
chr18	50085265	50085272		minus	genic	antisense	ENSBTAG00000054384_50068596_50635884_+
chr18	50199325	50199332		minus	genic	antisense	ENSBTAG00000054384_50068596_50635884_+
chr18	50368407	50368414		plus	genic	sense	ENSBTAG00000054384_50068596_50635884_+
chr18	50778622	50778629		minus	intergenic
chr18	51474085	51474092		plus	genic	antisense	ENSBTAG00000049346_51415857_51487239_-
chr18	52181852	52181859		minus	intergenic
chr18	52871145	52871152		plus	genic	both	ENSBTAG00000030882_52866318_52879994_+/ENSBTAG00000015836_52865366_52918727_-
chr18	52953305	52953312		minus	intergenic
chr18	53386711	53386718		minus	genic	antisense	ENSBTAG00000012104_53384988_53391814_+
chr18	53629058	53629065		minus	intergenic
chr18	53944734	53944741		plus	intergenic
chr18	54182460	54182467		plus	genic	sense	ENSBTAG00000002676_54170188_54232475_+
chr18	54275846	54275853		plus	genic	sense	ENSBTAG00000014117_54269145_54282523_+
chr18	54501805	54501812		minus	genic	sense	ENSBTAG00000012606_54494035_54508720_-
chr18	54888238	54888245		plus	genic	antisense	ENSBTAG00000014595_54865681_54893345_-
chr18	54976101	54976108		plus	intergenic
chr18	55382856	55382863		minus	intergenic
chr18	56044567	56044574		plus	genic	antisense	ENSBTAG00000020983_56042097_56045849_-
chr18	56359515	56359522		plus	genic	antisense	ENSBTAG00000044113_56353715_56372775_-
chr18	56765596	56765603		plus	genic	antisense	ENSBTAG00000013107_56749847_56795834_-
chr18	57731791	57731798		plus	intergenic
chr18	58140165	58140172		plus	intergenic
chr18	60102726	60102733		plus	genic	both	ENSBTAG00000038674_60074952_60116948_+/ENSBTAG00000053759_60094269_60259210_-
chr18	60585972	60585979		plus	genic	antisense	ENSBTAG00000038755_60530988_60608616_-/ENSBTAG00000033642_60479470_60653111_-
chr18	62239183	62239190		minus	intergenic
chr18	63357104	63357111		plus	intergenic
chr18	63943970	63943977		plus	intergenic
chr18	65391095	65391102		plus	genic	sense	ENSBTAG00000039946_65375097_65405941_+
chr18	65781518	65781525		minus	genic	sense	ENSBTAG00000012744_65779277_65782460_-
chr19	354005	354012		plus	intergenic
chr19	1470011	1470018		plus	intergenic
chr19	2409414	2409421		plus	intergenic
chr19	3470152	3470159		minus	intergenic
chr19	4154103	4154110		minus	intergenic
chr19	4943550	4943557		minus	intergenic
chr19	5202232	5202239		plus	genic	sense	ENSBTAG00000016078_5115956_5315869_+
chr19	7404518	7404525		plus	intergenic
chr19	7604980	7604987		plus	intergenic
chr19	7605583	7605590		minus	intergenic
chr19	8293831	8293838		minus	genic	antisense	ENSBTAG00000004406_8092267_8492726_+
chr19	8336114	8336121		plus	genic	sense	ENSBTAG00000004406_8092267_8492726_+
chr19	8550004	8550011		plus	intergenic
chr19	8963855	8963862		minus	intergenic
chr19	9103684	9103691		plus	intergenic
chr19	9909512	9909519		plus	genic	sense	ENSBTAG00000010788_9720415_9936721_+
chr19	10692615	10692622		minus	genic	antisense	ENSBTAG00000011623_10674179_10802801_+
chr19	10970350	10970357		minus	intergenic
chr19	11932092	11932099		plus	intergenic
chr19	12203321	12203328		minus	genic	sense	ENSBTAG00000002663_11982264_12286297_-
chr19	12264526	12264533		plus	genic	antisense	ENSBTAG00000002663_11982264_12286297_-
chr19	12339684	12339691		plus	genic	antisense	ENSBTAG00000009427_12299125_12359979_-
chr19	13636926	13636933		plus	genic	antisense	ENSBTAG00000017567_13441162_13726679_-
chr19	13796510	13796517		minus	genic	antisense	ENSBTAG00000010279_13783243_13808854_+
chr19	15087228	15087235		plus	genic	antisense	ENSBTAG00000018689_15077781_15098380_-
chr19	15810413	15810420		plus	intergenic
chr19	15813717	15813724		minus	intergenic
chr19	16295666	16295673		plus	genic	sense	ENSBTAG00000025200_16022746_17228096_+
chr19	17243465	17243472		minus	genic	sense	ENSBTAG00000000344_17238257_17247945_-
chr19	17720837	17720844		plus	genic	antisense	ENSBTAG00000018897_17701898_17729742_-
chr19	17784996	17785003		minus	genic	sense	ENSBTAG00000008883_17784942_17802679_-
chr19	17877258	17877265		plus	intergenic
chr19	19606056	19606063		minus	intergenic
chr19	19611660	19611667		plus	intergenic
chr19	19907703	19907710		plus	intergenic
chr19	20009574	20009581		minus	genic	sense	ENSBTAG00000013096_20009504_20015204_-
chr19	20129394	20129401		minus	genic	antisense	ENSBTAG00000009036_20098012_20129719_+
chr19	20790436	20790443		plus	genic	sense	ENSBTAG00000000827_20700379_20801731_+
chr19	20888096	20888103		minus	genic	sense	ENSBTAG00000011011_20882415_21124185_-
chr19	21221399	21221406		minus	intergenic
chr19	21565334	21565341		minus	genic	antisense	ENSBTAG00000004961_21541950_21577471_+
chr19	22809582	22809589		plus	genic	antisense	ENSBTAG00000048952_22809136_22815031_-
chr19	23052151	23052158		minus	intergenic
chr19	25308594	25308601		minus	intergenic
chr19	25495314	25495321		plus	intergenic
chr19	25800258	25800265	6	plus	intergenic
chr19	26581680	26581687		minus	genic	sense	ENSBTAG00000003733_26575856_26583222_-
chr19	29907470	29907477		plus	intergenic
chr19	30418293	30418300		minus	genic	antisense	ENSBTAG00000022509_30328605_30613943_+
chr19	30510669	30510676		minus	genic	antisense	ENSBTAG00000022509_30328605_30613943_+
chr19	31035632	31035639		minus	intergenic
chr19	31035700	31035707		minus	intergenic
chr19	31813460	31813467		plus	genic	antisense	ENSBTAG00000031107_31738492_31823297_-
chr19	31817520	31817527		plus	genic	antisense	ENSBTAG00000031107_31738492_31823297_-
chr19	32021683	32021690	6	minus	intergenic
chr19	33711710	33711717		minus	intergenic
chr19	35229020	35229027		plus	genic	antisense	ENSBTAG00000010566_35212505_35235654_-
chr19	35849703	35849710		plus	intergenic
chr19	36046862	36046869		minus	intergenic
chr19	36215389	36215396		minus	genic	sense	ENSBTAG00000014355_36193752_36216596_-
chr19	36880262	36880269		minus	genic	antisense	ENSBTAG00000006886_36869256_36911648_+
chr19	37094137	37094144	6	minus	genic	sense	ENSBTAG00000020979_37093181_37112123_-
chr19	37526525	37526532		minus	genic	sense	ENSBTAG00000011736_37503490_37543759_-
chr19	38643396	38643403		plus	genic	sense	ENSBTAG00000013523_38639481_38651271_+
chr19	39047329	39047336		minus	intergenic
chr19	39582777	39582784		minus	intergenic
chr19	39763980	39763987		plus	genic	antisense	ENSBTAG00000008371_39742501_39842783_-
chr19	40798738	40798745		minus	intergenic
chr19	40853184	40853191		plus	genic	antisense	ENSBTAG00000015308_40833643_40856220_-
chr19	43823503	43823510		plus	intergenic
chr19	44053520	44053527		minus	intergenic
chr19	44167813	44167820		minus	intergenic
chr19	44664190	44664197		minus	genic	sense	ENSBTAG00000011759_44658033_44665380_-
chr19	44986830	44986837		plus	intergenic
chr19	45085379	45085386		minus	genic	sense	ENSBTAG00000020359_45080029_45137328_-
chr19	46327259	46327266		minus	intergenic
chr19	47227403	47227410		minus	intergenic
chr19	47676424	47676431		minus	genic	antisense	ENSBTAG00000004249_47441495_47758825_+
chr19	49398653	49398660		minus	intergenic
chr19	49531219	49531226		plus	intergenic
chr19	49549505	49549512		minus	intergenic
chr19	50349106	50349113		minus	intergenic
chr19	50664270	50664277		plus	genic	sense	ENSBTAG00000019321_50662216_50773701_+
chr19	51262653	51262660		plus	intergenic
chr19	51861899	51861906		minus	genic	sense	ENSBTAG00000002883_51687441_52010821_-
chr19	52448482	52448489		minus	genic	sense	ENSBTAG00000015261_52431399_52468644_-
chr19	53202538	53202545		plus	genic	sense	ENSBTAG00000006280_53005648_53334641_+
chr19	53579440	53579447	6	minus	genic	antisense	ENSBTAG00000006663_53565765_53643768_+
chr19	53898940	53898947		plus	intergenic
chr19	54092806	54092813		minus	genic	sense	ENSBTAG00000018658_54051772_54124386_-
chr19	54228059	54228066		minus	intergenic
chr19	54503199	54503206		plus	genic	antisense	ENSBTAG00000002633_54497005_54676832_-
chr19	54909917	54909924		plus	genic	antisense	ENSBTAG00000005104_54906180_54972843_-
chr19	56509227	56509234		minus	intergenic
chr19	56609094	56609101		plus	genic	antisense	ENSBTAG00000011389_56577202_56647063_-
chr19	57244084	57244091		minus	intergenic
chr19	57696583	57696590		plus	intergenic
chr19	58034597	58034604		plus	intergenic
chr19	60120644	60120651		plus	intergenic
chr19	60854248	60854255		plus	intergenic
chr19	61282029	61282036		plus	genic	sense	ENSBTAG00000002747_61281114_61342630_+
chr19	61832915	61832922		plus	genic	antisense	ENSBTAG00000010637_61782347_61886528_-
chr19	62586726	62586733		plus	genic	antisense	ENSBTAG00000033680_62541011_62600652_-
chr19	62752624	62752631		minus	genic	antisense	ENSBTAG00000001061_62664531_62970305_+
chr2	156769	156776		plus	intergenic
chr2	1051524	1051531		minus	genic	antisense	ENSBTAG00000016895_1044598_1064844_+
chr2	1209213	1209220		minus	intergenic
chr2	1477995	1478002		plus	intergenic
chr2	1977372	1977379		minus	intergenic
chr2	2755075	2755082		plus	intergenic
chr2	2768145	2768152		minus	intergenic
chr2	2979482	2979489		plus	intergenic
chr2	3918162	3918169		plus	intergenic
chr2	4339142	4339149		minus	genic	sense	ENSBTAG00000005444_4300416_4399011_-
chr2	5229055	5229062		plus	genic	sense	ENSBTAG00000004216_5199357_5234002_+
chr2	5627374	5627381		plus	intergenic
chr2	5810746	5810753		minus	genic	antisense	ENSBTAG00000015678_5786098_5810777_+
chr2	6365148	6365155		plus	intergenic
chr2	6470579	6470586		minus	genic	sense	ENSBTAG00000018795_6460095_6592355_-
chr2	7210243	7210250		minus	genic	antisense	ENSBTAG00000027020_7198509_7357287_+
chr2	7391229	7391236		minus	genic	sense	ENSBTAG00000021466_7375289_7414912_-
chr2	9287039	9287046		plus	intergenic
chr2	9296217	9296224		plus	intergenic
chr2	9636236	9636243		plus	intergenic
chr2	9866501	9866508		plus	intergenic
chr2	10492107	10492114		minus	intergenic
chr2	12431449	12431456		plus	intergenic
chr2	12685867	12685874		plus	intergenic
chr2	13551625	13551632		plus	genic	sense	ENSBTAG00000033662_13528238_13633956_+
chr2	14112557	14112564		minus	genic	antisense	ENSBTAG00000012100_14056093_14453673_+
chr2	14203467	14203474		minus	genic	antisense	ENSBTAG00000012100_14056093_14453673_+
chr2	17468709	17468716		plus	intergenic
chr2	18407486	18407493		plus	genic	antisense	ENSBTAG00000001098_18388139_18415849_-
chr2	18637515	18637522	6	plus	genic	antisense	ENSBTAG00000014405_18481775_18696841_-
chr2	18791444	18791451		plus	genic	sense	ENSBTAG00000039522_18779444_18802820_+
chr2	19932917	19932924		plus	intergenic
chr2	20156081	20156088		plus	intergenic
chr2	21825421	21825428		plus	intergenic
chr2	22025509	22025516		minus	genic	antisense	ENSBTAG00000008028_21843101_22045348_+
chr2	22081426	22081433		plus	intergenic
chr2	22846449	22846456		plus	genic	sense	ENSBTAG00000000176_22797327_22853605_+
chr2	23740257	23740264		plus	genic	antisense	ENSBTAG00000020984_23607682_23937801_-
chr2	24219697	24219704		minus	intergenic
chr2	25331753	25331760		minus	genic	antisense	ENSBTAG00000049842_25270780_25365912_+
chr2	26202955	26202962		minus	genic	sense	ENSBTAG00000003626_25753839_26211202_-
chr2	26230811	26230818		plus	intergenic
chr2	26653290	26653297		plus	genic	antisense	ENSBTAG00000027789_26648100_26689515_-
chr2	26666614	26666621		plus	genic	antisense	ENSBTAG00000027789_26648100_26689515_-
chr2	27065546	27065553		plus	intergenic
chr2	27720326	27720333		plus	intergenic
chr2	28487085	28487092		plus	intergenic
chr2	29910326	29910333		plus	intergenic
chr2	31086131	31086138		minus	intergenic
chr2	31099998	31100005		plus	intergenic
chr2	31241306	31241313		minus	intergenic
chr2	31350572	31350579		minus	intergenic
chr2	31982055	31982062		plus	intergenic
chr2	32387749	32387756		minus	intergenic
chr2	32935590	32935597		plus	intergenic
chr2	34996534	34996541		plus	genic	antisense	ENSBTAG00000021691_34972722_35083065_-
chr2	36340392	36340399		plus	genic	sense	ENSBTAG00000032515_36271243_36405254_+
chr2	37449536	37449543		minus	intergenic
chr2	37684214	37684221		minus	genic	sense	ENSBTAG00000013773_37644721_37901601_-
chr2	37851135	37851142		minus	genic	sense	ENSBTAG00000013773_37644721_37901601_-
chr2	39936772	39936779		minus	intergenic
chr2	40053193	40053200		plus	intergenic
chr2	41302021	41302028		minus	genic	sense	ENSBTAG00000006159_41183416_41378419_-
chr2	42334250	42334257		minus	intergenic
chr2	43968290	43968297		minus	intergenic
chr2	44034000	44034007		plus	genic	sense	ENSBTAG00000001887_44006701_44053721_+
chr2	45465912	45465919	6	minus	intergenic
chr2	45987269	45987276		minus	intergenic
chr2	46190476	46190483		plus	intergenic
chr2	46205787	46205794		plus	intergenic
chr2	46538947	46538954		minus	intergenic
chr2	46867790	46867797		plus	intergenic
chr2	47246262	47246269		plus	genic	antisense	ENSBTAG00000018125_47212782_47368935_-
chr2	47569254	47569261		minus	intergenic
chr2	50125128	50125135		minus	intergenic
chr2	50681317	50681324		plus	intergenic
chr2	52264326	52264333		minus	genic	antisense	ENSBTAG00000048810_52174189_52264474_+
chr2	53425275	53425282		plus	genic	antisense	ENSBTAG00000032289_52965089_53630365_-
chr2	56846386	56846393		minus	intergenic
chr2	58043207	58043214		plus	intergenic
chr2	58174087	58174094		minus	intergenic
chr2	58625861	58625868		minus	intergenic
chr2	58836390	58836397		minus	intergenic
chr2	58876139	58876146		minus	intergenic
chr2	58908679	58908686		plus	intergenic
chr2	59070203	59070210		plus	intergenic
chr2	59834976	59834983		plus	genic	antisense	ENSBTAG00000044055_59511857_60421786_-
chr2	60412966	60412973		plus	genic	antisense	ENSBTAG00000044055_59511857_60421786_-
[truncated: 2,160 more rows]

## Sheet: S7
Supp. Data 7: Genotypes of 430 Belgian Blue bulls for 306 polymorphic ERVK[2-1-LTR] elements.
[truncated: 435 more rows]
[truncated: 250 more columns]

[truncated: 8 more sheets: S8, S9, S10, S11, S12, S13, S14, S15]
