# Supplementary material for: GWAS reveals determinants of mobilization rate and dynamics of an active endogenous retrovirus of cattle
Source: Nat Commun. 2024 Mar 9;15:2154. doi: 10.1038/s41467-024-46434-1 (PMC10924933; doi:10.1038/s41467-024-46434-1)
Supplement: Supplementary file 6 — Source Data [file 41467_2024_46434_MOESM6_ESM.xlsx]

## Sheet: Fig 2a
Type	Proportion	Data_type		Type	Proportion	Data_type
ERVL_MaLR	0.3269	Genome		ERVK[2-1-LTR]	0.0299	Genome
ERVL_MaLR	0.0196	Polym ERV		ERVK[2-1-LTR]	0.2136	Polym ERV
ERVL	0.2286	Genome
ERVL	0.009	Polym ERV
ERV1	0.2927	Genome
ERV1	0.1565	Polym ERV
ERVK	0.1517	Genome
ERVK	0.8147	Polym ERV
* See also Supplementary Data 1

## Sheet: Fig 2b
Type	Proportion	Data_type
Intergenic	0.628	Expected
Genic	0.372	Expected
Intergenic	0.739	Observed
Genic	0.261	Observed
Type	Proportion	Data_type
Sense	0.5	Expected
Antisense	0.5	Expected
Sense	0.343	Observed
Antisense	0.657	Observed
* See also Supplementary Data 1

## Sheet: Fig 3b
* See also Supplementary Data 3

## Sheet: Fig 3c
* See also Supplementary Data 4

## Sheet: Fig 4c
chr	position	r^2	-LOG10(p-value)		chr	position	r^2	-LOG10(p-value)		chr	position	r^2	-LOG10(p-value)		chr	position	r^2	-LOG10(p-value)
19	49966889	0.0587074	0.374715		2	129066712	0.0365234	0.644194		4	119217325	0.0709837	1.10869		21	19425929	0.0553243	0.656788
19	49966907	0.0587074	0.374715		2	129066898	0.0365234	0.644194		4	119217458	0.010638	0.85472		21	19426007	1.23128e-05	0.418544
19	49966911	0.000103924	0.00956093		2	129067048	0.0352976	0.781352		4	119217473	0.00842105	0.924212		21	19426188	0.0549643	0.947941
19	49966960	0.0324435	2.72062		2	129067154	0.0548713	0.821977		4	119217811	0.010638	0.85472		21	19427182	0.0621688	0.670021
19	49967005	0.0587074	0.374715		2	129067177	0.0372427	0.713906		4	119217904	0.028816	1.12646		21	19427185	0.0621688	0.670021
19	49967083	0.0209098	0.199078		2	129067564	0.0527205	0.489211		4	119217928	0.028816	1.12646		21	19427493	0.00226999	0.532304
19	49967263	0.0209098	0.199078		2	129067589	0.00926826	0.24644		4	119218051	0.782137	4.81464		21	19427747	0.0599909	0.463068
19	49967292	0.0209098	0.199078		2	129067950	7.22737e-05	0.029061		4	119218134	0.0320138	0.403625		21	19428049	0.00545108	0.674072
19	49967323	0.000103924	0.00956093		2	129067979	7.22737e-05	0.029061		4	119218342	0.0308081	0.224016		21	19428333	0.000186324	0.272202
19	49967609	0.39912	13.1694		2	129068021	7.22737e-05	0.029061		4	119218516	0.028816	1.12646		21	19428951	0.621867	3.45714
19	49967913	0.0141603	1.14985		2	129068043	7.22737e-05	0.029061		4	119218566	0.405512	1.60096		21	19428967	0.000186324	0.272202
19	49968072	0.000103924	0.00956093		2	129068057	7.22737e-05	0.029061		4	119218936	0.010638	0.85472		21	19428981	0.00993609	0.183061
19	49968573	0.0209098	0.199078		2	129068181	7.22737e-05	0.029061		4	119219434	0.028816	1.12646		21	19429314	0.701892	4.84465
19	49968586	0.0551893	1.68825		2	129068293	0.0116866	0.381645		4	119219461	0.010638	0.85472		21	19429337	0.000186324	0.272202
19	49968751	0.0209098	0.199078		2	129068302	0.0130542	0.415109		4	119220106	0.010638	0.85472		21	19429470	0.361187	1.20996
19	49968807	0.0303618	2.32898		2	129068395	0.0116866	0.381645		4	119220165	0.010638	0.85472		21	19429620	0.0818312	0.600699
19	49968842	0.0551893	1.68825		2	129068401	0.0729536	0.669783		4	119220891	0.0320138	0.403625		21	19429889	0.000186324	0.272202
19	49968948	0.0551893	1.68825		2	129068549	0.0116866	0.381645		4	119221048	0.787463	4.72644		21	19430481	0.000186324	0.272202
19	49968949	0.0209098	0.199078		2	129068595	0.0372427	0.713906		4	119221286	0.010638	0.85472		21	19430795	0.000186324	0.272202
19	49968959	0.0209098	0.199078		2	129068669	0.0116866	0.381645		4	119221318	0.312539	1.77438		21	19430841	0.361187	1.20996
19	49968963	0.0303618	2.32898		2	129068906	0.0116866	0.381645		4	119221373	0.028816	1.12646		21	19430857	0.00370734	0.0249134
19	49968972	0.0209098	0.199078		2	129068996	0.0301624	0.44083		4	119221740	0.028816	1.12646		21	19430862	0.000186324	0.272202
19	49969082	0.0303618	2.32898		2	129069473	0.0301624	0.44083		4	119222329	0.0495124	0.876402		21	19431253	0.361187	1.20996
19	49969155	0.0303618	2.32898		2	129069596	0.0301624	0.44083		4	119223788	0.787463	4.72644		21	19431422	0.0993138	0.661949
19	49969173	0.0303618	2.32898		2	129069710	0.0301624	0.44083		4	119223817	0.405512	1.60096		21	19432271	0.000186324	0.272202
19	49969602	0.0522521	1.37742		2	129069761	0.0301624	0.44083		4	119223996	0.787463	4.72644		21	19433218	0.742206	5.65138
19	49969612	0.0209098	0.199078		2	129069790	0.0301624	0.44083		4	119224224	0.0127307	0.326646		21	19434320	0.378109	1.44802
19	49969619	0.0303618	2.32898		2	129069837	0.0301624	0.44083		4	119224512	0.0495124	0.876402		21	19435370	0.720241	5.1559
19	49969642	0.0551893	1.68825		2	129072102	0.0130542	0.415109		4	119224748	0.787463	4.72644		21	19435816	0.00359515	0.584995
19	49969689	0.0209098	0.199078		2	129072447	0.0130542	0.415109		4	119225552	0.0127307	0.326646		21	19436491	0.000302352	0.873662
19	49969794	0.0551893	1.68825		2	129072624	0.0557111	1.24773		4	119225564	0.010638	0.85472		21	19436516	0.608947	3.17588
19	49969836	0.0209098	0.199078		2	129072645	0.275395	2.96353		4	119225569	0.405512	1.60096		21	19436762	0.000186324	0.272202
19	49970005	0.0209098	0.199078		2	129073892	0.011929	0.419123		4	119225759	0.0320957	0.146383		21	19436832	0.000186324	0.272202
19	49970053	0.0303618	2.32898		2	129073927	0.107416	1.8781		4	119225819	0.0461503	0.622412		21	19437091	0.000186324	0.272202
19	49970216	0.0551893	1.68825		2	129074064	0.0130542	0.415109		4	119226022	0.318048	4.12578		21	19437233	0.000186324	0.272202
19	49970225	0.0209098	0.199078		2	129074876	4.88455e-06	0.0526519		4	119226025	0.318048	4.12578		21	19437611	0.720241	5.1559
19	49970226	0.0209098	0.199078		2	129074894	4.88455e-06	0.0526519		4	119226167	0.028816	1.12646		21	19437933	0.502465	2.14902
19	49970243	0.0551893	1.68825		2	129075058	0.051343	0.970793		4	119226413	0.369023	5.30996		21	19438649	0.720241	5.1559
19	49970277	0.0303618	2.32898		2	129075176	0.0355574	0.589089		4	119226415	0.010638	0.85472		21	19438707	0.000186324	0.272202
19	49970359	0.0209098	0.199078		2	129075525	0.0372427	0.713906		4	119226468	0.0320957	0.146383		21	19439016	0.000302352	0.873662
19	49970557	0.613257	26.0139		2	129076572	0.0434809	0.955618		4	119226473	0.0347145	0.252935		21	19439207	0.000186324	0.272202
19	49970825	0.0113885	0.873136		2	129076762	0.101816	1.15761		4	119226642	0.06834	1.03363		21	19439212	0.502465	2.14902
19	49970870	0.0587074	0.374715		2	129076825	0.0548713	0.821977		4	119226756	0.70526	6.00584		21	19439277	0.00541865	0.400787
19	49971000	1.4289e-05	0.902497		2	129077060	0.0301624	0.44083		4	119226762	0.010638	0.85472		21	19439502	0.720241	5.1559
19	49971451	0.0209098	0.199078		2	129077076	0.275395	2.96353		4	119226780	0.00607723	1.17071		21	19439610	0.000186324	0.272202
19	49971571	0.05027	1.34005		2	129077747	0.0301624	0.44083		4	119226872	0.151828	2.79785		21	19439931	0.000302352	0.873662
19	49971849	0.0587074	0.374715		2	129077769	0.0372427	0.713906		4	119227402	0.147311	0.342354		21	19440171	0.720241	5.1559
19	49971898	0.0254338	1.79654		2	129078004	0.0372427	0.713906		4	119227745	0.0495124	0.876402		21	19440302	0.00541865	0.400787
19	49972112	0.617662	24.187		2	129078108	0.0301624	0.44083		4	119227964	0.0495124	0.876402		21	19440972	0.00213694	1.06395
19	49972717	0.613257	26.0139		2	129078642	0.0625924	0.599569		4	119227966	0.0948429	1.23716		21	19441253	0.0710176	0.417007
19	49972921	0.0159129	1.14939		2	129078713	0.0548713	0.821977		4	119228052	0.0948429	1.23716		21	19441275	0.000186324	0.272202
19	49973374	0.365766	11.4011		2	129078928	0.275395	2.96353		4	119228111	0.432073	1.75949		21	19441307	0.000186324	0.272202
19	49974593	0.273205	7.64316		2	129079034	0.0434809	0.955618		4	119228275	0.147311	0.342354		21	19441442	0.00359515	0.584995
19	49975144	0.273205	7.64316		2	129079560	0.0676672	0.712989		4	119228282	0.432073	1.75949		21	19441616	0.000186324	0.272202
19	49975232	0.273205	7.64316		2	129079578	0.0301624	0.44083		4	119228401	0.0495124	0.876402		21	19441673	0.000186324	0.272202
19	49975265	0.0254338	1.79654		2	129079699	0.0548713	0.821977		4	119228606	0.0948429	1.23716		21	19442117	0.0736044	0.168189
19	49975346	0.273205	7.64316		2	129079846	0.0301624	0.44083		4	119228915	0.010638	0.85472		21	19442226	0.720241	5.1559
19	49975348	0.273205	7.64316		2	129080010	0.0282646	0.545014		4	119228951	0.147311	0.342354		21	19442293	0.000186324	0.272202
19	49975531	0.273205	7.64316		2	129080219	0.0372427	0.713906		4	119229768	0.0948429	1.23716		21	19442588	0.0736044	0.168189
19	49975541	0.273906	7.45234		2	129080724	0.0301624	0.44083		4	119230272	0.0948429	1.23716		21	19442836	0.720241	5.1559
19	49975690	0.273906	7.45234		2	129080821	0.0301624	0.44083		4	119230422	0.0539455	0.700779		21	19443270	0.000186324	0.272202
19	49975740	0.273906	7.45234		2	129080852	0.0301624	0.44083		4	119230989	0.0539455	0.700779		21	19443463	0.0736044	0.168189
19	49975829	0.273906	7.45234		2	129080920	0.0301624	0.44083		4	119231449	0.0303207	1.54147		21	19443607	0.514657	2.44995
19	49975833	6.29399e-05	0.052524		2	129080986	0.292128	3.10657		4	119231705	0.010638	0.85472		21	19443649	0.000186324	0.272202
19	49975967	0.0214603	1.6437		2	129081228	0.0301624	0.44083		4	119233039	0.0127307	0.326646		21	19443758	0.514657	2.44995
19	49976164	0.273906	7.45234		2	129081479	0.0301624	0.44083		4	119233084	0.228442	2.47837		21	19444233	0.720241	5.1559
19	49976469	0.273906	7.45234		2	129081551	0.0301624	0.44083		4	119233100	0.228442	2.47837		21	19444483	0.00347874	0.512038
19	49976929	6.29399e-05	0.052524		2	129081585	0.0301624	0.44083		4	119234039	0.0948429	1.23716		21	19444751	0.00347874	0.512038
19	49976936	0.273906	7.45234		2	129081772	0.0301624	0.44083		4	119234125	0.0303207	1.54147		21	19445027	0.634245	3.66025
19	49976997	0.273906	7.45234		2	129081896	0.051343	0.970793		4	119236819	0.0495124	0.876402		21	19445080	0.00347874	0.512038
19	49977208	0.273906	7.45234		2	129082037	0.0170636	0.462548		4	119237824	0.660687	2.44912		21	19445145	0.634245	3.66025
19	49977340	0.273906	7.45234		2	129082227	0.275395	2.96353		4	119238626	0.0303207	1.54147		21	19446645	0.720241	5.1559
19	49978315	0.0587074	0.374715		2	129082662	0.0729536	0.669783		4	119238637	0.00850709	0.240868		21	19446684	0.0995177	0.801475
19	49978580	0.610283	25.2134		2	129082724	0.0676672	0.712989		4	119238672	0.029428	0.66818		21	19446991	1.4015e-06	0.374588
19	49979131	0.549107	17.5526		2	129082849	0.0372427	0.713906		4	119239139	0.0495124	0.876402		21	19447629	0.720241	5.1559
19	49979321	0.0215253	0.826587		2	129084385	0.0170636	0.462548		4	119240224	0.432073	1.75949		21	19447718	0.343763	1.25747
19	49979775	0.0195175	0.107446		2	129084485	0.00264617	0.377724		4	119240444	0.0127307	0.326646		21	19447760	0.00359515	0.584995
19	49980491	0.0254338	1.79654		2	129084532	0.000793982	0.0474503		4	119240579	0.432073	1.75949		21	19447811	1.4015e-06	0.374588
19	49980729	0.0254338	1.79654		2	129085612	0.275395	2.96353		4	119240591	0.0470729	0.90898		21	19447820	1.4015e-06	0.374588
19	49981284	0.359868	8.17691		2	129085620	0.275395	2.96353		4	119240648	0.0303207	1.54147		21	19448055	0.500182	2.11962
19	49982256	0.610283	25.2134		2	129086420	0.0199995	0.765826		4	119240653	0.0732883	0.156867		21	19448388	0.0995177	0.801475
19	49982473	0.0587074	0.374715		2	129086926	0.0301624	0.44083		4	119240654	0.0495124	0.876402		21	19448453	0.379469	2.00408
19	49982769	0.0587074	0.374715		2	129087057	0.051343	0.970793		4	119240657	0.0303207	1.54147		21	19448733	0.0995177	0.801475
19	49982910	0.549107	17.5526		2	129087746	0.0301624	0.44083		4	119240691	0.432073	1.75949		21	19449150	1.4015e-06	0.374588
19	49982911	0.549107	17.5526		2	129087920	0.0301624	0.44083		4	119240694	0.793034	4.86484		21	19449552	0.500182	2.11962
19	49984382	0.0376012	3.45146		2	129088330	0.0170636	0.462548		4	119240745	0.010638	0.85472		21	19450044	0.00674837	0.591477
19	49984666	0.0376012	3.45146		2	129090386	0.0170636	0.462548		4	119240776	0.0127307	0.326646		21	19450070	1.4015e-06	0.374588
19	49984844	0.0254338	1.79654		2	129090425	0.0548713	0.821977		4	119240777	0.0127307	0.326646		21	19450810	1.4015e-06	0.374588
19	49984924	0.273906	7.45234		2	129090931	0.0199995	0.765826		4	119240931	0.432073	1.75949		21	19451213	1.4015e-06	0.374588
19	49985052	0.610283	25.2134		2	129090965	0.0372427	0.713906		4	119241058	0.0127307	0.326646		21	19451667	0.720241	5.1559
19	49985162	0.549107	17.5526		2	129091080	0.0170636	0.462548		4	119241599	0.339839	1.56784		21	19451787	0.343763	1.25747
19	49985496	0.405065	19.4747		2	129091083	0.0170636	0.462548		4	119241627	0.353089	1.35737		21	19451913	0.00370152	0.352138
19	49985677	0.405065	19.4747		2	129091584	0.0300458	0.648351		4	119241760	0.432073	1.75949		21	19452630	0.00370152	0.352138
19	49985682	0.405065	19.4747		2	129091882	0.0134488	0.329442		4	119241812	0.793034	4.86484		21	19452656	0.00541865	0.400787
19	49985942	0.0376012	3.45146		2	129091884	0.0170636	0.462548		4	119241985	0.010638	0.85472		21	19454354	0.00541865	0.400787
19	49986212	0.0587074	0.374715		2	129092055	0.0116866	0.381645		4	119242395	0.432073	1.75949		21	19454659	1.4015e-06	0.374588
19	49986214	0.405065	19.4747		2	129093268	0.0170636	0.462548		4	119242641	0.432073	1.75949		21	19454662	0.00250575	0.563117
19	49986301	0.405065	19.4747		2	129093626	0.0170636	0.462548		4	119243540	0.432073	1.75949		21	19454847	1.4015e-06	0.374588
19	49986481	0.405065	19.4747		2	129093946	0.0170636	0.462548		4	119243596	0.793034	4.86484		21	19455138	1.4015e-06	0.374588
19	49986500	0.405065	19.4747		2	129094859	0.188438	1.72384		4	119243829	0.432073	1.75949		21	19455238	0.0020037	1.02131
19	49986672	0.405065	19.4747		2	129095029	0.0727935	1.00825		4	119244079	0.113578	1.4828		21	19455417	0.693401	4.73494
19	49986795	0.405065	19.4747		2	129095280	0.0170636	0.462548		4	119244228	0.0495124	0.876402		21	19455544	0.00417192	0.708859
19	49987505	0.405065	19.4747		2	129095315	0.0170636	0.462548		4	119244773	0.432073	1.75949		21	19455603	0.00359515	0.584995
19	49987591	0.405065	19.4747		2	129095447	0.0170636	0.462548		4	119244903	0.0303207	1.54147		21	19457190	0.00541865	0.400787
19	49987753	0.405065	19.4747		2	129096097	0.0556193	0.530245		4	119245435	0.228442	2.47837		21	19457259	1.4015e-06	0.374588
19	49987801	0.405065	19.4747		2	129096169	0.188438	1.72384		4	119245843	0.0948429	1.23716		21	19457538	0.00359515	0.584995
19	49987834	0.405065	19.4747		2	129098350	0.0170636	0.462548		4	119246340	0.0948429	1.23716		21	19457571	0.61505	3.37933
19	49987869	0.406059	19.6828		2	129099067	0.0556193	0.530245		4	119246432	0.228442	2.47837		21	19458055	1.4015e-06	0.374588
19	49988015	0.405065	19.4747		2	129100786	0.0434809	0.955618		4	119246772	0.029428	0.66818		21	19458191	1.4015e-06	0.374588
19	49988067	0.405065	19.4747		2	129100787	0.0170636	0.462548		4	119247132	0.0127307	0.326646		21	19458205	1.4015e-06	0.374588
19	49988359	0.405065	19.4747		2	129101237	0.0170636	0.462548		4	119247201	0.0495124	0.876402		21	19458235	1.4015e-06	0.374588
19	49988447	0.0587074	0.374715		2	129101392	0.0170636	0.462548		4	119247466	0.0495124	0.876402		21	19458252	0.693401	4.73494
19	49988545	0.405065	19.4747		2	129101491	0.0727935	1.00825		4	119247631	0.0948429	1.23716		21	19458412	1.4015e-06	0.374588
19	49988649	0.405065	19.4747		2	129102347	0.0170636	0.462548		4	119248090	0.00850709	0.240868		21	19458444	1.4015e-06	0.374588
19	49988733	0.405065	19.4747		2	129102465	0.347256	3.15864		4	119248993	0.42764	1.80237		21	19458454	1.4015e-06	0.374588
19	49988749	0.405065	19.4747		2	129102744	0.0170636	0.462548		4	119249183	0.0948429	1.23716		21	19458503	1.4015e-06	0.374588
19	49988984	0.405065	19.4747		2	129103079	0.0727935	1.00825		4	119249311	0.42764	1.80237		21	19458522	1.4015e-06	0.374588
19	49989023	0.404161	19.5428		2	129103439	0.326277	3.30062		4	119249386	0.0948429	1.23716		21	19458615	1.4015e-06	0.374588
19	49989121	0.405065	19.4747		2	129104163	0.0170636	0.462548		4	119249817	0.0303207	1.54147		21	19458694	1.4015e-06	0.374588
19	49989133	0.405065	19.4747		2	129105103	0.0170636	0.462548		4	119249978	0.787727	4.96199		21	19458765	1.4015e-06	0.374588
19	49989158	0.405065	19.4747		2	129105243	0.0199995	0.765826		4	119250286	0.0303207	1.54147		21	19458781	1.4015e-06	0.374588
19	49989263	0.405065	19.4747		2	129105624	0.0170636	0.462548		4	119250500	0.42764	1.80237		21	19458859	1.4015e-06	0.374588
19	49989296	0.405065	19.4747		2	129105919	0.0446844	0.568137		4	119250755	0.0303207	1.54147		21	19458889	0.00541865	0.400787
19	49989328	0.405065	19.4747		2	129106115	0.0199995	0.765826		4	119251215	0.42764	1.80237		21	19458895	1.4015e-06	0.374588
19	49989370	0.396075	19.5533		2	129106377	0.0556193	0.530245		4	119251530	0.0495124	0.876402		21	19458910	1.4015e-06	0.374588
19	49989447	0.396075	19.5533		2	129106844	0.0215488	0.784374		4	119251885	0.0495124	0.876402		21	19458980	1.4015e-06	0.374588
19	49989738	0.396075	19.5533		2	129106952	0.0199995	0.765826		4	119252384	0.0415566	0.316518		21	19458984	1.4015e-06	0.374588
19	49989867	0.396075	19.5533		2	129107250	0.0446844	0.568137		4	119252469	0.42764	1.80237		21	19458997	1.4015e-06	0.374588
19	49990255	0.396075	19.5533		2	129108077	0.0199995	0.765826		4	119253210	0.340894	2.28469		21	19459008	1.4015e-06	0.374588
19	49990277	0.396075	19.5533		2	129109626	0.0170636	0.462548		4	119253393	0.339658	2.3088		21	19459129	0.61505	3.37933
19	49990282	0.396075	19.5533		2	129109703	0.0727935	1.00825		4	119253664	0.0948429	1.23716		21	19459191	1.4015e-06	0.374588
19	49990442	0.396075	19.5533		2	129110418	0.0446844	0.568137		4	119253879	0.787727	4.96199		21	19459233	1.4015e-06	0.374588
19	49990448	0.396075	19.5533		2	129110823	0.347256	3.15864		4	119253929	0.115787	1.47072		21	19459241	1.4015e-06	0.374588
19	49990455	0.396075	19.5533		2	129111176	0.29061	3.43543		4	119254207	0.0258661	0.892201		21	19459262	1.4015e-06	0.374588
19	49990472	0.396075	19.5533		2	129112839	0.0556193	0.530245		4	119254212	0.42764	1.80237		21	19459289	1.4015e-06	0.374588
19	49991168	0.0264552	3.99902		2	129113356	0.0516774	1.15737		4	119254370	0.0495124	0.876402		21	19459291	1.4015e-06	0.374588
19	49991169	0.0264552	3.99902		2	129113831	0.0446844	0.568137		4	119255001	0.0127307	0.326646		21	19459337	1.4015e-06	0.374588
19	49991420	0.00414624	0.339904		2	129113882	0.0446844	0.568137		4	119255171	0.0258661	0.892201		21	19459347	1.4015e-06	0.374588
19	49991462	0.251281	7.46134		2	129114605	0.013202	0.473876		4	119255292	0.010638	0.85472		21	19459355	1.4015e-06	0.374588
19	49991538	0.21152	6.11054		2	129114792	0.0199995	0.765826		4	119255941	0.42764	1.80237		21	19459507	1.4015e-06	0.374588
19	49992072	0.00353942	0.505715		2	129115153	0.0688779	0.619364		4	119255981	0.226433	2.5351		21	19459624	0.00210779	0.0713486
19	49992552	0.0296806	2.95571		2	129116146	0.0556193	0.530245		4	119256349	0.787727	4.96199		21	19459857	1.4015e-06	0.374588
19	49992583	0.0769568	2.95859		2	129116417	0.326277	3.30062		4	119256431	0.0948429	1.23716		21	19459859	1.4015e-06	0.374588
19	49992632	0.0214603	1.6437		2	129116891	0.0300458	0.648351		4	119256866	0.0948429	1.23716		21	19459959	1.4015e-06	0.374588
19	49993203	0.0190422	1.06216		2	129118131	0.0688779	0.619364		4	119257960	0.010638	0.85472		21	19459969	1.4015e-06	0.374588
19	49993823	0.0195538	0.650112		2	129119024	0.0688779	0.619364		4	119257962	0.0495124	0.876402		21	19459975	1.4015e-06	0.374588
19	49994111	0.0190422	1.06216		2	129120703	0.0481253	0.683627		4	119258841	0.42764	1.80237		21	19460057	1.4015e-06	0.374588
19	49994262	0.0997159	8.87862		2	129121125	0.200067	1.76565		4	119259248	0.42764	1.80237		21	19460069	1.4015e-06	0.374588
19	49994785	0.0364068	1.25228		2	129121349	0.0446844	0.568137		4	119259558	0.0948429	1.23716		21	19460081	1.4015e-06	0.374588
19	49994803	0.0364068	1.25228		2	129122237	0.0669713	1.18814		4	119260035	0.42764	1.80237		21	19460101	1.4015e-06	0.374588
19	49995128	0.0364068	1.25228		2	129124006	0.339319	2.97084		4	119260861	0.42764	1.80237		21	19460356	1.4015e-06	0.374588
19	49995266	0.0312101	5.08575		2	129124508	0.0311454	0.935411		4	119263080	0.00879699	0.903826		21	19460394	1.4015e-06	0.374588
19	49995671	0.0364068	1.25228		2	129124575	0.0199995	0.765826		4	119263449	0.0127307	0.326646		21	19460414	1.4015e-06	0.374588
19	49996210	0.0364068	1.25228		2	129124912	0.200067	1.76565		4	119263557	0.029428	0.66818		21	19460501	0.61505	3.37933
19	49996712	0.00625821	0.938002		2	129125094	0.0829107	1.0816		4	119264448	0.162609	0.226223		21	19460512	1.4015e-06	0.374588
19	49996754	0.0312101	5.08575		2	129125284	0.0300458	0.648351		4	119264917	0.42764	1.80237		21	19460530	0.720241	5.1559
19	49996881	0.0535444	4.56112		2	129125984	0.0900976	0.80786		4	119265128	0.42764	1.80237		21	19460609	1.4015e-06	0.374588
19	49997835	0.0462351	1.69783		2	129128605	0.200067	1.76565		4	119265356	0.0127307	0.326646		21	19460627	1.4015e-06	0.374588
19	49999736	0.0997159	8.87862		2	129128781	0.0446844	0.568137		4	119265380	0.0636582	1.24717		21	19460644	1.4015e-06	0.374588
19	49999744	0.000381653	1.04889		2	129129418	0.0311454	0.935411		4	119265983	0.162609	0.226223		21	19460652	1.4015e-06	0.374588
19	50000102	0.0214603	1.6437		2	129129753	0.339319	2.97084		4	119266637	0.066611	1.40065		21	19460654	0.61505	3.37933
19	50000245	0.0386623	5.98899		2	129129795	0.0300458	0.648351		4	119267216	0.0303207	1.54147		21	19460690	1.4015e-06	0.374588
19	50000397	0.0464343	6.15618		2	129129986	0.013202	0.473876		4	119267347	0.0108616	0.604773		21	19460698	1.4015e-06	0.374588
19	50001360	0.00625821	0.938002		2	129130633	0.200067	1.76565		4	119267446	0.42764	1.80237		21	19460706	1.4015e-06	0.374588
19	50002651	0.0997159	8.87862		2	129130645	0.200067	1.76565		4	119267453	0.0620992	1.35308		21	19460710	1.4015e-06	0.374588
19	50002864	0.0364068	1.25228		2	129130655	0.200067	1.76565		4	119267556	0.434718	1.87761		21	19460718	1.4015e-06	0.374588
19	50002875	0.0364068	1.25228		2	129131396	0.0446844	0.568137		4	119269186	0.0303207	1.54147		21	19460734	1.4015e-06	0.374588
19	50003578	0.0214603	1.6437		2	129131428	0.0446844	0.568137		4	119269263	0.0127307	0.326646		21	19460768	1.4015e-06	0.374588
19	50003854	0.00440441	0.491874		2	129131445	0.0446844	0.568137		4	119270084	0.029428	0.66818		21	19460784	1.4015e-06	0.374588
19	50004214	0.0214603	1.6437		2	129131447	0.0199995	0.765826		4	119270336	0.159156	0.23629		21	19460853	1.4015e-06	0.374588
19	50004221	0.0364068	1.25228		2	129131500	0.0556193	0.530245		4	119270438	0.42764	1.80237		21	19460857	1.4015e-06	0.374588
19	50004518	0.00440441	0.491874		2	129131761	0.0446844	0.568137		4	119270483	0.0675076	1.32513		21	19460858	1.4015e-06	0.374588
19	50004741	0.0535444	4.56112		2	129131796	0.0446844	0.568137		4	119270500	0.787727	4.96199		21	19460874	1.4015e-06	0.374588
19	50007597	0.00440441	0.491874		2	129131853	0.0446844	0.568137		4	119270605	0.0331091	1.53064		21	19460897	0.0736044	0.168189
19	50007848	0.0331179	1.42931		2	129131911	0.0446844	0.568137		4	119270857	0.162609	0.226223		21	19460909	1.4015e-06	0.374588
19	50008492	0.0207904	0.756889		2	129132751	0.0446844	0.568137		4	119271549	0.0636582	1.24717		21	19460923	1.4015e-06	0.374588
19	50009460	0.0535444	4.56112		2	129133054	0.0446844	0.568137		4	119274411	0.0127307	0.326646		21	19460953	1.4015e-06	0.374588
19	50009825	0.0194722	2.1497		2	129133153	0.16348	1.77095		4	119274943	0.42764	1.80237		21	19460954	1.4015e-06	0.374588
19	50009835	0.0810226	3.66676		2	129133318	0.0446844	0.568137		4	119275234	0.0303207	1.54147		21	19461192	0.350022	1.37347
19	50009836	0.0997159	8.87862		2	129133944	0.317942	2.97366		4	119275490	0.0233286	0.615696		21	19461208	1.4015e-06	0.374588
19	50009838	0.0214603	1.6437		2	129134451	0.0556193	0.530245		4	119276157	0.0895345	1.65158		21	19461240	0.720241	5.1559
19	50010766	0.100213	9.25177		2	129134526	0.339319	2.97084		4	119277091	0.029428	0.66818		21	19461758	0.720241	5.1559
19	50011153	0.00440441	0.491874		2	129134556	0.0446844	0.568137		4	119277365	0.787727	4.96199		21	19462135	1.4015e-06	0.374588
19	50011225	0.0364068	1.25228		2	129134630	0.0446844	0.568137		4	119278233	0.42764	1.80237		21	19462365	1.4015e-06	0.374588
19	50011963	0.0462351	1.69783		2	129134649	0.317942	2.97366		4	119278555	0.0948429	1.23716		21	19462402	1.4015e-06	0.374588
19	50012048	0.100213	9.25177		2	129134969	0.0446844	0.568137		4	119278963	0.0620992	1.35308		21	19462413	1.4015e-06	0.374588
19	50012575	0.0391925	6.30338		2	129135006	0.0446844	0.568137		4	119279258	0.42764	1.80237		21	19462414	1.4015e-06	0.374588
19	50012686	0.0427344	1.86835		2	129135284	0.317942	2.97366		4	119279394	0.028816	1.12646		21	19462429	1.4015e-06	0.374588
19	50012954	0.0190422	1.06216		2	129135292	0.275395	2.96353		4	119279629	0.0895345	1.65158		21	19462476	1.4015e-06	0.374588
19	50013020	0.0364068	1.25228		2	129135546	0.339319	2.97084		4	119282562	0.0620992	1.35308		21	19462487	1.4015e-06	0.374588
19	50014086	0.00440441	0.491874		2	129135570	0.0446844	0.568137		4	119282789	0.0895345	1.65158		21	19462513	1.4015e-06	0.374588
19	50014424	0.00625081	1.22991		2	129135742	0.0446844	0.568137		4	119283615	0.255779	1.77867		21	19462518	0.00246697	0.162711
19	50014963	0.100213	9.25177		2	129135958	0.317942	2.97366		4	119283801	0.0620992	1.35308		21	19462669	1.4015e-06	0.374588
19	50014982	0.0462351	1.69783		2	129136067	0.0446844	0.568137		4	119284618	0.435245	4.19232		21	19462730	1.4015e-06	0.374588
19	50015168	0.100213	9.25177		2	129136262	0.0446844	0.568137		4	119285510	0.255779	1.77867		21	19462894	1.4015e-06	0.374588
19	50015182	0.0681227	3.14474		2	129136272	0.16348	1.77095		4	119285717	0.0620992	1.35308		21	19463255	0.493689	2.01422
19	50015417	0.0364068	1.25228		2	129136319	0.0669713	1.18814		4	119285819	0.787727	4.96199		21	19463327	0.0759041	0.374949
19	50015648	0.00440441	0.491874		2	129136603	0.0446844	0.568137		4	119287011	0.0620992	1.35308		21	19463367	0.00135477	0.363777
19	50016318	0.0816535	6.72156		2	129136663	0.0556193	0.530245		4	119287122	0.0539455	0.700779		21	19463949	0.378686	1.91276
19	50016371	0.0312101	5.08575		2	129136955	0.0446844	0.568137		4	119287248	0.255779	1.77867		21	19464519	0.350022	1.37347
19	50016416	0.0263694	1.44567		2	129136958	0.0446844	0.568137		4	119287277	0.255779	1.77867		21	19465454	0.000542302	0.268093
19	50016939	0.00774661	0.330387		2	129137061	0.317942	2.97366		4	119287344	0.0924935	1.24678		21	19465478	0.0736044	0.168189
19	50017124	0.0312101	5.08575		2	129137068	0.0446844	0.568137		4	119287359	0.0948429	1.23716		21	19465551	0.000366609	0.636696
19	50017788	0.00440441	0.491874		2	129137154	0.0446844	0.568137		4	119287542	0.0620992	1.35308		21	19465725	0.350022	1.37347
19	50018005	0.0364068	1.25228		2	129137260	0.0446844	0.568137		4	119287563	0.255779	1.77867		21	19466456	0.350022	1.37347
19	50018506	0.00440441	0.491874		2	129137486	0.0199995	0.765826		4	119287648	0.255779	1.77867		21	19468586	0.350022	1.37347
19	50018751	0.00774661	0.330387		2	129137519	0.0446844	0.568137		4	119287701	0.255779	1.77867		21	19468926	0.0967604	0.725005
19	50019537	0.00625081	1.22991		2	129137538	0.0446844	0.568137		4	119287710	0.00205452	0.716181		21	19468933	0.350022	1.37347
19	50019677	0.00440441	0.491874		2	129137578	0.339319	2.97084		4	119287821	0.0948429	1.23716		21	19468993	0.350022	1.37347
19	50019923	0.0312101	5.08575		2	129137621	0.0669713	1.18814		4	119287963	0.255779	1.77867		21	19468997	0.350022	1.37347
19	50020657	0.102143	9.33031		2	129137672	0.0446844	0.568137		4	119288140	0.255779	1.77867		21	19468998	0.350022	1.37347
19	50021023	0.0364068	1.25228		2	129137751	0.0446844	0.568137		4	119288196	0.255779	1.77867		21	19469003	0.350022	1.37347
19	50021024	0.0180952	1.64924		2	129137794	0.0446844	0.568137		4	119288447	0.0326539	0.101004		21	19469011	0.350022	1.37347
19	50021334	0.0364068	1.25228		2	129137992	0.0446844	0.568137		4	119289038	0.255779	1.77867		21	19469014	0.350022	1.37347
19	50021888	0.039053	1.67683		2	129137998	0.0669713	1.18814		4	119289527	0.255779	1.77867		21	19469015	0.350022	1.37347
19	50022105	0.0312101	5.08575		2	129137999	0.0446844	0.568137		4	119290083	0.435245	4.19232		21	19469667	0.808573	5.29476
19	50022229	0.0574599	5.54396		2	129138045	0.0446844	0.568137		4	119290115	0.255779	1.77867		21	19470241	0.350022	1.37347
19	50022693	0.000381653	1.04889		2	129138151	0.0446844	0.568137		4	119290261	0.0326539	0.101004		21	19470509	0.00669316	0.0986633
19	50023364	0.0206347	2.14885		2	129138199	0.0446844	0.568137		4	119290291	0.0258661	0.892201		21	19470536	0.564755	3.38531
19	50023458	0.0180952	1.64924		2	129138322	0.0446844	0.568137		4	119290372	0.787727	4.96199		21	19471208	0.580897	3.5749
19	50023811	0.0180952	1.64924		2	129138396	0.16348	1.77095		4	119291184	0.00205452	0.716181		21	19471527	0.071336	0.27272
19	50024037	0.0906526	6.03451		2	129138508	0.0446844	0.568137		4	119291202	0.255779	1.77867		21	19471718	0.580897	3.5749
19	50025116	0.0175078	1.5853		2	129139038	0.0446844	0.568137		4	119291579	0.0654454	1.35494		21	19471791	0.295739	1.3372
19	50025309	0.112502	7.74942		2	129139044	0.0446844	0.568137		4	119291699	0.787727	4.96199		21	19472272	0.0821803	0.746593
19	50025566	0.000796809	0.786256		2	129139130	0.0446844	0.568137		4	119292273	0.255779	1.77867		21	19472584	0.000436327	0.31912
19	50025855	0.00921168	0.920971		2	129139155	0.0446844	0.568137		4	119293258	0.0131059	0.36531		21	19472642	0.0130916	0.0223533
19	50025883	0.00921168	0.920971		2	129139505	0.0446844	0.568137		4	119293731	0.00205452	0.716181		21	19472994	0.000366609	0.636696
19	50026506	0.0312101	5.08575		2	129139912	0.16348	1.77095		4	119293974	0.255779	1.77867		21	19473949	0.350022	1.37347
19	50026677	0.0671166	4.44408		2	129139972	0.0446844	0.568137		4	119294379	0.255779	1.77867		21	19474061	0.350022	1.37347
19	50027390	0.0163603	1.20219		2	129140008	0.0446844	0.568137		4	119294618	0.0620992	1.35308		21	19474742	0.000436327	0.31912
19	50027458	0.00921168	0.920971		2	129140197	0.361593	2.84132		4	119295111	0.00205452	0.716181		21	19474941	0.350022	1.37347
19	50027723	0.606277	24.9879		2	129140855	0.339319	2.97084		4	119295115	0.0948429	1.23716		21	19475329	0.350022	1.37347
19	50029650	0.0810844	5.33416		2	129140998	0.0446844	0.568137		4	119295116	0.0948429	1.23716		21	19475579	0.071336	0.27272
19	50030009	0.00440441	0.491874		2	129141377	0.0446844	0.568137		4	119295643	0.00205452	0.716181		21	19475656	0.071336	0.27272
19	50030361	0.00440441	0.491874		2	129142077	0.339319	2.97084		4	119296086	0.255779	1.77867		21	19475733	0.356448	1.44221
19	50032032	0.00440441	0.491874		2	129142241	0.0446844	0.568137		4	119296247	0.787727	4.96199		21	19475755	0.356448	1.44221
19	50032284	0.0906526	6.03451		2	129142482	0.0446844	0.568137		4	119296452	0.0127307	0.326646		21	19475762	0.356448	1.44221
19	50032403	0.0906526	6.03451		2	129142649	0.339319	2.97084		4	119296704	0.255779	1.77867		21	19476543	0.350022	1.37347
19	50033085	0.0312101	5.08575		2	129142723	0.0446844	0.568137		4	119296728	0.245779	3.12796		21	19477002	0.0130916	0.0223533
19	50033188	0.00440441	0.491874		2	129142756	0.317942	2.97366		4	119296987	0.255779	1.77867		21	19477264	0.0130916	0.0223533
19	50033311	0.0671166	4.44408		2	129142763	0.0446844	0.568137		4	119296993	0.255779	1.77867		21	19477317	0.350022	1.37347
19	50033464	0.0535444	4.56112		2	129143037	0.0446844	0.568137		4	119297527	0.435245	4.19232		21	19477351	0.350022	1.37347
19	50033502	0.0810844	5.33416		2	129143422	0.0446844	0.568137		4	119297637	0.00205452	0.716181		21	19477462	0.350022	1.37347
19	50033607	0.0810844	5.33416		2	129143924	0.0669713	1.18814		4	119297787	0.0131059	0.36531		21	19477820	0.000366609	0.636696
19	50033835	0.000796809	0.786256		2	129143938	0.0446844	0.568137		4	119297842	0.0303207	1.54147		21	19479319	0.000140416	0.138539
19	50035190	0.0810844	5.33416		2	129143991	0.0446844	0.568137		4	119297943	0.0574539	0.888215		21	19480344	0.350022	1.37347
19	50036047	0.112502	7.74942		2	129144255	0.0446844	0.568137		4	119297994	0.0620992	1.35308		21	19480513	0.295739	1.3372
19	50039073	0.0540605	1.93348		2	129144295	0.0446844	0.568137		4	119298018	0.0620992	1.35308		21	19480629	0.0163425	0.0373401
19	50039221	0.0671166	4.44408		2	129144514	0.0446844	0.568137		4	119298405	0.194884	2.61087		21	19480750	0.350022	1.37347
19	50039692	0.0906526	6.03451		2	129144521	0.317942	2.97366		4	119298829	0.0127307	0.326646		21	19482195	0.353077	1.4655
19	50040115	0.00440441	0.491874		2	129144780	0.317942	2.97366		4	119299510	0.435245	4.19232		21	19483188	0.297454	1.42442
19	50040127	0.00440441	0.491874		2	129144927	0.0669713	1.18814		4	119299607	0.435245	4.19232		21	19483208	0.301309	1.54343
19	50040257	0.0304889	3.46914		2	129145147	0.16348	1.77095		4	119299878	0.0126322	0.924272		21	19483462	0.353077	1.4655
19	50040494	0.0906526	6.03451		2	129145553	0.0446844	0.568137		4	119300056	0.255779	1.77867		21	19483613	0.0130916	0.0223533
19	50040577	0.0312101	5.08575		2	129145661	0.16348	1.77095		4	119300219	0.435245	4.19232		21	19483919	0.353077	1.4655
19	50040642	0.000381653	1.04889		2	129145693	0.0446844	0.568137		4	119300447	0.255779	1.77867		21	19483998	0.580897	3.5749
19	50041120	0.0810844	5.33416		2	129146004	0.0669713	1.18814		4	119300937	0.191833	2.71717		21	19484240	0.353077	1.4655
19	50041406	0.0175078	1.5853		2	129146289	0.0446844	0.568137		4	119301437	0.0127307	0.326646		21	19484242	0.297454	1.42442
19	50041692	0.112502	7.74942		2	129146367	0.0446844	0.568137		4	119301626	0.00850709	0.240868		21	19484300	0.353077	1.4655
19	50041802	0.000796809	0.786256		2	129146574	0.317942	2.97366		4	119301771	0.0258661	0.892201		21	19484534	0.000448869	0.580882
19	50041836	0.0810844	5.33416		2	129146600	0.0199995	0.765826		4	119301786	0.255779	1.77867		21	19484626	0.525811	2.55175
19	50041862	0.00440441	0.491874		2	129146678	0.0669713	1.18814		4	119301964	0.255779	1.77867		21	19484751	0.297454	1.42442
19	50042472	0.0810844	5.33416		2	129148142	0.317942	2.97366		4	119302153	0.255779	1.77867		21	19484772	0.297454	1.42442
19	50042917	0.112502	7.74942		2	129148452	0.0669713	1.18814		4	119302198	0.0303207	1.54147		21	19485654	0.297454	1.42442
19	50042967	0.0810844	5.33416		2	129148465	0.0446844	0.568137		4	119302360	0.0303207	1.54147		21	19485671	0.297454	1.42442
19	50043013	0.112502	7.74942		2	129148687	0.16348	1.77095		4	119302484	0.0108616	0.604773		21	19485936	0.297454	1.42442
19	50043333	0.0540605	1.93348		2	129149211	0.0446844	0.568137		4	119303018	0.255779	1.77867		21	19486063	0.297454	1.42442
19	50044723	0.0906526	6.03451		2	129149270	0.0556193	0.530245		4	119303378	0.255779	1.77867		21	19486142	0.297454	1.42442
19	50045044	0.0906526	6.03451		2	129149517	0.339319	2.97084		4	119304944	0.00349342	0.759585		21	19486530	0.0130916	0.0223533
19	50045202	0.0810844	5.33416		2	129149565	0.0669713	1.18814		4	119304953	0.00349342	0.759585		21	19486615	0.0130916	0.0223533
19	50045483	0.00625081	1.22991		2	129149965	0.0372427	0.713906		4	119305636	0.435245	4.19232		21	19486777	0.297454	1.42442
19	50045692	0.0906526	6.03451		2	129150081	0.0446844	0.568137		4	119305728	0.194884	2.61087		21	19486792	0.297454	1.42442
19	50046451	0.0906526	6.03451		2	129150388	0.0446844	0.568137		4	119305794	0.435245	4.19232		21	19486801	0.0130916	0.0223533
19	50046620	0.000381653	1.04889		2	129152247	0.0669713	1.18814		4	119305836	0.0303207	1.54147		21	19487032	0.297454	1.42442
19	50046688	0.0810844	5.33416		2	129153595	0.0578215	0.514738		4	119306706	0.0326539	0.101004		21	19487341	0.297454	1.42442
19	50047093	0.0010157	0.50186		2	129154294	0.0446844	0.568137		4	119306763	0.00349342	0.759585		21	19487619	0.297454	1.42442
19	50047286	0.0810844	5.33416		2	129154574	0.175754	1.78618		4	119307028	0.435245	4.19232		21	19487688	0.297454	1.42442
19	50047373	0.0906526	6.03451		2	129154636	0.0424907	0.59585		4	119307544	0.0620992	1.35308		21	19487998	0.0821803	0.746593
19	50047625	0.0810844	5.33416		2	129154800	0.175754	1.78618		4	119307663	0.00349342	0.759585		21	19488294	0.0130916	0.0223533
19	50049351	0.0540605	1.93348		2	129154857	0.325312	2.98736		4	119307774	0.0303207	1.54147		21	19489034	0.00569511	0.559767
19	50049653	0.0810844	5.33416		2	129155099	0.0424907	0.59585		4	119307863	0.0108616	0.604773		21	19489155	0.000542302	0.268093
19	50050506	0.0010157	0.50186		2	129155128	0.0424907	0.59585		4	119307972	0.0948429	1.23716		21	19489220	0.580897	3.5749
19	50051009	0.0810844	5.33416		2	129155470	0.0464962	0.925623		4	119309447	0.435245	4.19232		21	19489569	0.0130916	0.0223533
19	50051500	0.0810844	5.33416		2	129155673	0.00402709	0.378349		4	119309605	0.435245	4.19232		21	19489620	0.297454	1.42442
19	50051600	0.0906526	6.03451		2	129155916	0.195184	1.50239		4	119310420	0.255779	1.77867		21	19489722	0.297454	1.42442
19	50051854	0.0810844	5.33416		2	129155928	0.060162	0.564887		4	119310977	0.00349342	0.759585		21	19490043	0.297454	1.42442
19	50052148	0.0283905	4.21166		2	129156174	0.339319	2.97084		4	119311099	0.255779	1.77867		21	19490074	0.297454	1.42442
19	50052541	0.0906526	6.03451		2	129156230	0.0424907	0.59585		4	119311189	0.00349342	0.759585		21	19490288	0.297454	1.42442
19	50052582	0.0175078	1.5853		2	129156470	0.000793982	0.0474503		4	119311272	0.435245	4.19232		21	19490742	0.297454	1.42442
19	50052838	0.0906526	6.03451		2	129157234	0.0734123	1.21838		4	119311999	0.255779	1.77867		21	19490963	0.071336	0.27272
19	50052993	0.0810844	5.33416		2	129157341	0.0424907	0.59585		4	119312489	0.435245	4.19232		21	19491079	0.297454	1.42442
19	50053399	0.0906526	6.03451		2	129157526	0.0424907	0.59585		4	119312736	0.255779	1.77867		21	19491110	0.297454	1.42442
19	50053832	0.0810844	5.33416		2	129157540	0.339319	2.97084		4	119312826	0.255779	1.77867		21	19491288	0.0130916	0.0223533
19	50054297	0.0283905	4.21166		2	129157610	0.195184	1.50239		4	119313740	0.0962292	0.847356		21	19491432	0.297454	1.42442
19	50054312	0.0535444	4.56112		2	129158468	0.339319	2.97084		4	119314066	0.0131059	0.36531		21	19491715	0.580897	3.5749
19	50054802	0.0540605	1.93348		2	129158494	0.195184	1.50239		4	119314191	0.435245	4.19232		21	19491742	0.295739	1.3372
19	50054853	0.0906526	6.03451		2	129158577	0.0424907	0.59585		4	119314259	0.255779	1.77867		21	19491905	0.297454	1.42442
19	50054885	0.157897	9.67268		2	129158932	0.0424907	0.59585		4	119314560	0.0962292	0.847356		21	19492033	0.580897	3.5749
19	50054985	0.0132383	0.671115		2	129159002	0.0434809	0.955618		4	119314775	0.255779	1.77867		21	19492145	0.297454	1.42442
19	50054991	0.0132383	0.671115		2	129159429	0.0734123	1.21838		4	119315436	0.0303207	1.54147		21	19492231	0.297454	1.42442
19	50055005	0.0132383	0.671115		2	129159557	0.0199995	0.765826		4	119316181	0.0303207	1.54147		21	19492308	0.580897	3.5749
19	50055117	0.0251525	0.407371		2	129159597	0.195184	1.50239		4	119316265	0.191192	2.24738		21	19492380	0.297454	1.42442
19	50055161	0.0566476	1.84944		2	129159815	0.195184	1.50239		4	119316449	0.00349342	0.759585		21	19492558	0.00196919	0.53405
19	50055590	0.00440441	0.491874		2	129160527	0.060162	0.564887		4	119316884	0.255779	1.77867		21	19492679	0.00709656	0.0944243
19	50055697	0.0535444	4.56112		2	129160608	0.195184	1.50239		4	119317048	0.255779	1.77867		21	19493017	0.00210779	0.119704
19	50056056	0.0823169	3.13718		2	129161503	0.060162	0.564887		4	119317476	0.236748	3.25636		21	19493132	0.0130916	0.0223533
19	50056090	0.0810844	5.33416		2	129161592	0.0143599	0.110518		4	119318945	0.255779	1.77867		21	19493217	0.0130916	0.0223533
19	50058927	0.00440441	0.491874		2	129161742	0.0424907	0.59585		4	119319129	0.00349342	0.759585		21	19493244	0.00508602	0.540973
19	50059322	0.0810844	5.33416		2	129161744	0.0424907	0.59585		4	119319579	0.0303207	1.54147		21	19493304	0.0130916	0.0223533
19	50059467	0.0810844	5.33416		2	129161979	0.0143599	0.110518		4	119320978	0.0326539	0.101004		21	19493423	0.0130916	0.0223533
19	50060065	0.0810844	5.33416		2	129162283	0.0424907	0.59585		4	119321123	0.0127307	0.326646		21	19493544	0.00508602	0.540973
19	50060090	0.00221865	0.154459		2	129162447	0.0300458	0.648351		4	119321151	0.0127307	0.326646		21	19493553	0.00508602	0.540973
19	50060232	0.0535444	4.56112		2	129162695	0.0424907	0.59585		4	119321204	0.00349342	0.759585		21	19493659	0.00508602	0.540973
19	50060865	0.0535444	4.56112		2	129162991	0.0424907	0.59585		4	119321259	0.255779	1.77867		21	19493945	0.00508602	0.540973
19	50061475	0.0906526	6.03451		2	129163144	0.0424907	0.59585		4	119321968	0.0331091	1.53064		21	19493951	0.00508602	0.540973
19	50063701	0.0283905	4.21166		2	129163519	0.0143599	0.110518		4	119322021	0.0620992	1.35308		21	19494059	0.0130916	0.0223533
19	50063999	0.0906526	6.03451		2	129164080	0.0669713	1.18814		4	119322023	0.00386952	0.707452		21	19494166	0.000448869	0.580882
19	50064286	0.00440441	0.491874		2	129164175	0.0724514	0.557463		4	119322297	0.0962292	0.847356		21	19494276	0.00508602	0.540973
19	50064777	0.00699982	0.826401		2	129164429	0.0724514	0.557463		4	119322865	0.0584763	1.05963		21	19494327	0.00508602	0.540973
19	50065042	0.00399176	0.54491		2	129164452	0.339319	2.97084		4	119323819	0.13958	0.841012		21	19494338	0.00508602	0.540973
19	50065562	0.0553414	1.81554		2	129164600	0.0724514	0.557463		4	119323833	0.0326539	0.101004		21	19494350	0.00508602	0.540973
19	50065623	0.0535444	4.56112		2	129164897	0.0578215	0.514738		4	119324105	0.264676	1.16256		21	19494391	0.00477218	0.490523
19	50065823	0.00440441	0.491874		2	129165477	0.0300458	0.648351		4	119324250	0.0481287	0.189545		21	19494445	0.00508602	0.540973
19	50066462	0.0825584	5.20593		2	129166086	0.0734123	1.21838		4	119324254	0.028304	1.14687		21	19494716	0.00508602	0.540973
19	50067025	0.606277	24.9879		2	129166762	0.0424907	0.59585		4	119324324	0.0100582	1.31091		21	19494955	0.000542302	0.268093
19	50067097	0.0683455	4.32293		2	129166893	0.013202	0.473876		4	119324353	0.0922248	0.498673		21	19494981	0.00508602	0.540973
19	50067515	0.0190422	1.06216		2	129167011	0.0424907	0.59585		4	119324491	0.148024	2.42186		21	19494988	0.00508602	0.540973
19	50069003	0.0922848	5.90374		2	129167025	0.339319	2.97084		4	119324665	0.0437715	0.654836		21	19494994	0.00508602	0.540973
19	50070961	0.0103995	0.750902		2	129167477	0.0143599	0.110518		4	119324705	0.0320957	0.146383		21	19495015	0.00508602	0.540973
19	50071139	0.112037	7.40044		2	129167514	0.0300458	0.648351		4	119325052	0.0248385	1.01217		21	19495018	0.00508602	0.540973
19	50071443	0.0473686	1.58762		2	129167840	0.00687269	0.00873125		4	119325128	0.0259093	1.02903		21	19495072	0.00508602	0.540973
19	50073247	0.0825584	5.20593		2	129168042	0.0424907	0.59585		4	119325347	0.0276009	0.989815		21	19495215	0.00508602	0.540973
19	50073732	0.0825584	5.20593		2	129168204	0.0724514	0.557463		4	119325949	0.0937013	0.859306		21	19495251	0.00508602	0.540973
19	50074494	0.0922848	5.90374		2	129168237	0.0724514	0.557463		4	119326859	0.0326539	0.101004		21	19495428	0.0821803	0.746593
19	50074671	0.0922848	5.90374		2	129168949	0.0199995	0.765826		4	119326886	0.0326539	0.101004		21	19495456	0.00508602	0.540973
19	50075036	0.04291	2.06001		2	129169690	0.0199995	0.765826		4	119327063	0.0276009	0.989815		21	19495630	0.00508602	0.540973
19	50075254	0.0825584	5.20593		2	129170131	0.0424907	0.59585		4	119327468	0.456776	3.4487		21	19495809	0.00508602	0.540973
19	50075341	0.0922848	5.90374		2	129170372	0.0356239	0.447683		4	119327609	0.350803	2.6471		21	19495889	0.00508602	0.540973
19	50075451	0.0922848	5.90374		2	129170667	0.339319	2.97084		4	119327675	0.0320957	0.146383		21	19495918	0.00508602	0.540973
19	50075775	0.112037	7.40044		2	129171108	0.0143599	0.110518		4	119327927	0.0709902	0.759349		21	19496010	0.00508602	0.540973
19	50076775	0.0215253	0.826587		2	129171486	0.128797	1.20656		4	119328462	0.0276009	0.989815		21	19496024	0.00508602	0.540973
19	50077692	0.00440441	0.491874		2	129171863	0.0143599	0.110518		4	119329464	0.0320957	0.146383		21	19496068	0.00508602	0.540973
19	50078300	0.606277	24.9879		2	129172114	0.0143599	0.110518		4	119329508	0.0326539	0.101004		21	19496074	0.00508602	0.540973
19	50078582	0.00440441	0.491874		2	129172158	0.0300458	0.648351		4	119330047	0.0145943	0.556545		21	19496307	0.00775144	0.439605
19	50078709	0.00221865	0.154459		2	129172173	0.0143599	0.110518		4	119330207	0.19439	0.65859		21	19496340	0.00508602	0.540973
19	50078722	0.00440441	0.491874		2	129172192	0.0300458	0.648351		4	119330297	0.0166093	0.0202115		21	19496341	0.00508602	0.540973
19	50078765	0.061685	3.89651		2	129172336	0.0143599	0.110518		4	119330498	0.0962292	0.847356		21	19496342	0.00508602	0.540973
19	50080592	0.04291	2.06001		2	129172468	0.0143599	0.110518		4	119330567	0.0276009	0.989815		21	19496444	0.00508602	0.540973
19	50080849	0.110997	5.21386		2	129172804	0.060162	0.564887		4	119330849	0.0327676	0.128265		21	19496486	0.00508602	0.540973
19	50081078	0.0987218	4.49812		2	129172808	0.0143599	0.110518		4	119330948	0.0276009	0.989815		21	19496629	0.297454	1.42442
19	50081595	0.0010157	0.50186		2	129173147	0.0549324	0.474249		4	119331066	0.0946706	1.50742		21	19496637	0.580897	3.5749
19	50081724	0.0683455	4.32293		2	129173302	0.0434809	0.955618		4	119331458	0.0962292	0.847356		21	19496749	0.580897	3.5749
19	50081788	0.110997	5.21386		2	129173361	0.0143599	0.110518		4	119331508	0.469324	3.66343		21	19496785	0.00649127	0.558737
19	50082248	0.110997	5.21386		2	129173378	0.0199995	0.765826		4	119331626	0.0326539	0.101004		21	19496789	0.00649127	0.558737
19	50082876	0.110997	5.21386		2	129173564	0.0143599	0.110518		4	119331632	0.0276009	0.989815		21	19496899	0.00508602	0.540973
19	50084600	0.0987218	4.49812		2	129174085	0.0199995	0.765826		4	119331658	0.0706271	0.75182		21	19496906	0.00508602	0.540973
19	50085199	0.118746	5.4752		2	129174639	0.339319	2.97084		4	119331676	0.0539455	0.700779		21	19496959	0.00508602	0.540973
19	50085295	0.112037	7.40044		2	129174836	0.013202	0.473876		4	119332213	0.0962292	0.847356		21	19496960	0.00508602	0.540973
19	50085331	0.105805	4.71861		2	129174974	0.0663246	1.11258		4	119332453	0.0320957	0.146383		21	19497143	0.00508602	0.540973
19	50086019	0.118746	5.4752		2	129175082	0.0578215	0.514738		4	119333040	0.782137	5.20426		21	19497146	0.580897	3.5749
19	50086323	0.0501544	2.30524		2	129175459	0.013202	0.473876		4	119334144	0.0320957	0.146383		21	19497147	0.00508602	0.540973
19	50086526	0.00221865	0.154459		2	129176008	0.333718	2.91762		4	119334228	0.34265	1.86206		21	19497413	0.00508602	0.540973
19	50087017	0.118746	5.4752		2	129176107	0.0199995	0.765826		4	119334322	0.782137	5.20426		21	19497619	0.00508602	0.540973
19	50087127	0.118746	5.4752		2	129176291	0.333074	2.75881		4	119334659	0.0962292	0.847356		21	19497689	0.0158251	0.0974212
19	50087137	0.118746	5.4752		2	129176669	0.0199995	0.765826		4	119334693	0.0962292	0.847356		21	19497746	0.00508602	0.540973
19	50091462	0.00440441	0.491874		2	129177212	0.0300458	0.648351		4	119335217	0.605494	4.65518		21	19497817	0.297454	1.42442
19	50091992	0.118746	5.4752		2	129177678	0.013202	0.473876		4	119336614	0.0320957	0.146383		21	19498966	0.297454	1.42442
19	50092132	0.112037	7.40044		2	129178796	0.0268677	0.0791517		4	119336617	0.0320957	0.146383		21	19498983	0.00508602	0.540973
19	50092992	0.00440441	0.491874		2	129178824	0.0572337	0.678788		4	119336635	0.571324	3.30203		21	19499191	0.580897	3.5749
19	50093390	0.00440441	0.491874		2	129179256	0.140202	0.618225		4	119336660	0.0419395	0.586898		21	19499209	0.00508602	0.540973
19	50093955	0.0501544	2.30524		2	129180032	3.125e-05	0.572111		4	119336691	0.0320957	0.146383		21	19499236	0.297454	1.42442
19	50095152	0.0161221	1.4561		2	129184666	0.0300458	0.648351		4	119336715	0.0320957	0.146383		21	19499267	0.00508602	0.540973
19	50095163	0.0167229	0.328512		2	129184900	0.161627	2.57958		4	119336826	0.0320957	0.146383		21	19499275	0.297454	1.42442
19	50095604	0.061685	3.89651		2	129185555	0.0532135	1.08375		4	119336872	0.0320957	0.146383		21	19499349	0.00508602	0.540973
19	50095927	0.219544	12.1454		2	129185769	0.00687269	0.00873125		4	119337281	0.00850709	0.240868		21	19499410	0.00508602	0.540973
19	50095971	0.125681	7.09273		2	129185935	0.161627	2.57958		4	119337283	0.0962292	0.847356		21	19499434	0.00508602	0.540973
19	50096111	0.0010157	0.50186		2	129186020	0.161627	2.57958		4	119337419	0.0326539	0.101004		21	19499889	0.297454	1.42442
19	50096219	0.0010157	0.50186		2	129187550	0.013202	0.473876		4	119337423	0.0320957	0.146383		21	19500068	0.000542302	0.268093
19	50096386	0.061685	3.89651		2	129187884	0.0357382	0.716126		4	119337480	0.0320957	0.146383		21	19500128	0.00508602	0.540973
19	50096392	0.10711	6.02494		2	129188326	0.161627	2.57958		4	119337623	0.0192323	0.339698		21	19500190	0.000542302	0.268093
19	50096937	0.0176819	0.600068		2	129189059	0.161627	2.57958		4	119337649	0.0276009	0.989815		21	19500288	0.000542302	0.268093
19	50097621	0.118746	5.4752		2	129189118	0.178055	1.64214		4	119337854	0.0706271	0.75182		21	19500735	0.0821803	0.746593
19	50098608	0.0501544	2.30524		2	129190535	0.159868	2.55136		4	119337894	0.0320957	0.146383		21	19501005	0.000542302	0.268093
19	50098891	0.0193859	0.459756		2	129190771	0.159868	2.55136		4	119338069	0.0320957	0.146383		21	19501037	0.000542302	0.268093
19	50099177	0.00440441	0.491874		2	129190776	0.14988	2.44206		4	119338219	0.0320957	0.146383		21	19501042	0.000542302	0.268093
19	50099791	0.038211	2.12973		2	129190917	0.0055336	0.692011		4	119338262	0.0276009	0.989815		21	19501270	0.000542302	0.268093
19	50100164	0.606277	24.6164		2	129191096	0.159868	2.55136		4	119338275	0.0320957	0.146383		21	19501320	0.00775144	0.439605
19	50100456	0.159656	9.30631		2	129191247	0.00119737	0.0726699		4	119338360	0.0320957	0.146383		21	19501810	0.000542302	0.268093
19	50100686	0.0581645	1.56885		2	129191281	0.138008	2.58928		4	119338361	0.0320957	0.146383		21	19501921	0.00775144	0.439605
19	50100698	0.0193859	0.459756		2	129191681	0.0832078	1.22366		4	119338393	0.0354355	0.372558		21	19502327	0.00508602	0.540973
19	50100748	0.0877198	0.141859		2	129191980	0.0215488	0.784374		4	119338395	0.0320957	0.146383		21	19503249	0.000542302	0.268093
19	50101111	0.0193859	0.459756		2	129192099	0.0257742	0.683955		4	119338417	0.00170387	1.77872		21	19503456	0.000542302	0.268093
19	50102467	0.0193859	0.459756		2	129192367	0.138971	1.55577		4	119338499	0.0320957	0.146383		21	19503686	0.000542302	0.268093
19	50103840	0.157617	9.12219		2	129192454	0.0140759	0.460776		4	119338596	0.323647	1.84998		21	19503817	0.000542302	0.268093
19	50104129	0.00183848	0.396678		2	129192476	0.0247717	0.501645		4	119338614	0.0962292	0.847356		21	19503865	0.000542302	0.268093
19	50105130	0.119851	5.4307		2	129192660	0.0247717	0.501645		4	119338829	0.127275	0.768236		21	19503984	0.00775144	0.439605
19	50105171	0.00183848	0.396678		2	129193027	0.0572225	1.25444		4	119338848	0.0320957	0.146383		21	19503988	0.000542302	0.268093
19	50105777	0.0193859	0.459756		2	129193513	0.0164549	0.833114		4	119339023	0.0276009	0.989815		21	19504076	0.297454	1.42442
19	50106684	0.00183848	0.396678		2	129193923	0.00896056	0.00270529		4	119339065	0.0301459	1.38021		21	19504577	0.00775144	0.439605
19	50107587	0.0512971	5.17392		2	129195186	0.0164549	0.833114		4	119339099	0.0320957	0.146383		21	19504759	0.00775144	0.439605
19	50109145	0.0772644	2.01369		2	129195280	0.0254656	0.512948		4	119339181	0.0276009	0.989815		21	19504813	0.580897	3.5749
19	50109518	0.0193859	0.459756		2	129196002	0.0372307	0.852516		4	119339604	0.0301459	1.38021		21	19505322	0.000542302	0.268093
19	50109802	0.061685	4.17999		2	129196491	0.101803	1.0397		4	119339834	0.0276009	0.989815		21	19505426	0.000542302	0.268093
19	50109852	0.0193859	0.459756		2	129196526	0.0368012	0.332548		4	119339848	0.0320957	0.146383		21	19505824	0.580897	3.5749
19	50110069	0.0193859	0.459756		2	129196543	0.00789609	0.0415002		4	119339926	0.0320957	0.146383		21	19505976	0.422774	2.21054
19	50110129	0.061685	4.17999		2	129196835	0.0254656	0.512948		4	119340358	0.437615	2.9422		21	19506136	0.821883	5.0626
19	50110759	0.0193859	0.459756		2	129196966	0.00789609	0.0415002		4	119340503	0.339039	2.27994		21	19506377	0.383023	2.03528
19	50110971	0.0501544	2.30524		2	129197281	0.00789609	0.0415002		4	119340903	0.0320957	0.146383		21	19506512	0.378686	1.91276
19	50111772	0.0193859	0.459756		2	129197646	0.00789609	0.0415002		4	119341026	0.0320957	0.146383		21	19507151	0.000542302	0.268093
19	50112004	0.00440441	0.491874		2	129197952	0.00789609	0.0415002		4	119341096	0.0320957	0.146383		21	19508535	0.378686	1.91276
19	50112688	0.119851	5.4307		2	129198000	0.00789609	0.0415002		4	119341150	0.0320957	0.146383		21	19509806	0.071336	0.27272
19	50112856	0.038211	2.12973		2	129198113	0.00789609	0.0415002		4	119341510	0.0320957	0.146383		21	19510130	0.378686	1.91276
19	50113204	0.00183848	0.396678		2	129198620	0.0659134	1.00105		4	119341687	0.0320957	0.146383		21	19510229	0.0130916	0.0223533
19	50113382	0.00183848	0.396678		2	129198703	0.013104	0.453043		4	119341726	0.0320957	0.146383		21	19510613	0.378686	1.91276
19	50113495	0.040846	4.32416		2	129198835	0.0659134	1.00105		4	119342258	0.0320957	0.146383		21	19510982	0.378686	1.91276
19	50114725	0.119851	5.4307		2	129198836	0.0659134	1.00105		4	119342293	0.782137	5.20426		21	19511441	0.378686	1.91276
19	50115169	0.119851	5.4307		2	129198848	0.0659134	1.00105		4	119342755	0.0320957	0.146383		21	19511476	0.378686	1.91276
19	50115241	0.00183848	0.396678		2	129198868	0.0350744	0.7449		4	119342836	0.0320957	0.146383		21	19512484	0.0517547	0.695972
19	50116585	0.0501544	2.30524		2	129198869	0.0659134	1.00105		4	119342934	0.0320957	0.146383		21	19512897	0.378686	1.91276
19	50116841	0.000170361	0.099345		2	129199433	0.0659134	1.00105		4	119343300	0.0320957	0.146383		21	19513414	0.580897	3.5749
19	50117102	0.0193859	0.459756		2	129199477	0.0659134	1.00105		4	119343684	0.0320957	0.146383		21	19513734	0.0130916	0.0223533
19	50117351	0.0772644	2.01369		2	129199677	0.0659134	1.00105		4	119343735	0.0320957	0.146383		21	19514960	0.371413	1.76528
19	50117411	0.0501544	2.30524		2	129199762	0.0659134	1.00105		4	119343922	0.0248385	1.01217		21	19515806	0.000542302	0.268093
19	50117574	0.00440441	0.491874		2	129199960	0.0372307	0.852516		4	119344142	0.0320957	0.146383		21	19515981	0.371413	1.76528
19	50118262	0.040846	4.32416		2	129199983	0.0184605	0.653124		4	119344222	0.0320957	0.146383		21	19516132	0.575185	3.33502
19	50118345	0.061685	4.17999		2	129200660	0.0372307	0.852516		4	119344230	0.0320957	0.146383		21	19517238	0.0801784	1.03079
19	50119128	0.00183848	0.396678		2	129200704	0.000793982	0.0474503		4	119344235	0.0320957	0.146383		21	19517891	0.000542302	0.268093
19	50119410	0.104547	4.61648		2	129201002	0.000793982	0.0474503		4	119344257	0.0320957	0.146383		21	19518127	0.0124378	0.0948233
19	50119452	0.0193859	0.459756		2	129201370	0.0659134	1.00105		4	119344274	0.0320957	0.146383		21	19518208	0.821883	5.0626
19	50119684	0.0193859	0.459756		2	129201573	0.00122118	0.157625		4	119344425	0.0320957	0.146383		21	19519302	0.371413	1.76528
19	50120224	0.0772644	2.01369		2	129202378	0.0659134	1.00105		4	119345735	0.0248385	1.01217		21	19519612	0.585966	3.47836
19	50120437	0.0193859	0.459756		2	129202387	0.0659134	1.00105		4	119345826	0.0320957	0.146383		21	19520460	0.00124591	0.345281
19	50122113	0.040846	4.32416		2	129202528	0.0659134	1.00105		4	119346525	0.459566	2.60565		21	19520489	0.0117872	0.151175
19	50122231	0.0193859	0.459756		2	129202544	0.0256178	0.610136		4	119350202	0.0276009	0.989815		21	19520881	0.371413	1.76528
19	50122270	0.0193859	0.459756		2	129202618	0.0256178	0.610136		4	119351158	0.0248385	1.01217		21	19521034	0.00124591	0.345281
19	50122666	0.061685	4.17999		2	129202706	0.0256178	0.610136		4	119352283	0.197968	0.83745		21	19521922	0.0956019	0.839864
19	50122971	0.00183848	0.396678		2	129202870	0.0256178	0.610136		4	119352380	0.0320957	0.146383		21	19522368	0.0953943	0.893783
19	50123227	0.0150419	0.626953		2	129202873	0.0687614	0.67685		4	119352533	0.0962292	0.847356		21	19522605	0.0956019	0.839864
19	50123228	0.0215253	0.826587		2	129202909	0.0687614	0.67685		4	119352874	0.424271	2.82925		21	19524189	0.0956019	0.839864
19	50123299	0.0515697	1.64171		2	129203073	0.0539983	0.884574		4	119352949	0.424271	2.82925		21	19525767	0.00892384	0.431169
19	50123319	0.010894	2.03828		2	129203075	0.0539983	0.884574		4	119353112	0.424271	2.82925		21	19526268	0.0657665	1.07359
19	50123354	0.0307337	2.9383		2	129203080	0.0576544	0.902261		4	119353846	0.799086	5.38167		21	19526302	0.00126389	0.391723
19	50123560	0.010894	2.03828		2	129203152	0.0546666	0.823879		4	119354004	0.0320957	0.146383		21	19526337	0.0225731	0.369866
19	50124063	0.00440441	0.491874		2	129203180	0.0576544	0.902261		4	119354165	0.0248385	1.01217		21	19526901	0.0157631	0.572941
19	50124509	0.0501544	2.30524		2	129203298	0.0327298	0.476083		4	119354224	0.0320957	0.146383		21	19527341	0.103602	2.30505
19	50124650	0.0581645	1.56885		2	129204152	0.0640424	0.522568		4	119354230	0.799086	5.38167		21	19527678	0.000186324	0.31767
19	50125456	0.0193859	0.459756		2	129204191	0.0430215	0.575255		4	119354369	0.0248385	1.01217		21	19528236	0.00704116	0.0446151
19	50125525	0.0501544	2.30524		2	129204880	0.0640424	0.522568		4	119354548	0.0248385	1.01217		21	19528366	0.012698	0.0858511
19	50126058	0.061685	4.17999		2	129205030	0.0640424	0.522568		4	119356471	0.0320957	0.146383		21	19529528	0.00304322	0.369409
19	50127660	0.0193859	0.459756		2	129205172	0.0808247	0.667771		4	119356506	0.126135	1.10066		21	19530014	0.0225731	0.369866
19	50128326	0.0193859	0.459756		2	129205306	0.0430215	0.575255		4	119357062	0.00170387	1.77872		21	19531169	0.0568182	0.706255
19	50129106	0.0193859	0.459756		2	129205995	0.0640424	0.522568		4	119357420	0.0433049	0.919571		21	19531407	0.126361	0.112425
19	50129973	0.0501544	2.30524		2	129206357	0.0640424	0.522568		4	119357707	0.0276009	0.989815		21	19531629	0.0257025	0.122221
19	50130068	0.061685	4.17999		2	129206783	0.00703853	0.211643		4	119357728	0.0226179	0.265973		21	19531643	0.0051579	1.04795
19	50130102	0.0501544	2.30524		2	129207169	0.0339398	0.455406		4	119357887	0.0724601	1.00917		21	19531796	0.0061518	0.188714
19	50130167	0.00513982	2.08111		2	129207230	0.000851445	0.0170851		4	119357946	0.0320957	0.146383		21	19531805	0.453975	4.52054
19	50130248	0.157617	9.12219		2	129207365	0.293344	3.22166		4	119358029	0.0320957	0.146383		21	19531882	0.00892384	0.431169
19	50130713	0.061685	4.17999		2	129207455	0.044407	0.553121		4	119358221	0.0433049	0.919571		21	19531944	0.00500267	0.0164937
19	50130819	0.0193859	0.459756		2	129207498	0.0211995	0.734752		4	119358991	0.782137	5.20426		21	19532028	0.551733	3.51895
19	50131220	0.061685	4.17999		2	129207499	0.0339398	0.455406		4	119360038	0.0248385	1.01217		21	19532083	0.00129853	0.64007
19	50131411	0.00513982	2.08111		2	129207565	0.0339398	0.455406		4	119360461	0.0295707	1.45302		21	19532091	0.00199599	0.158974
19	50132364	0.0193859	0.459756		2	129207597	0.0339398	0.455406		4	119360596	0.0520809	1.27701		21	19532115	0.0133013	0.257121
19	50132628	0.00440441	0.491874		2	129207720	0.00703853	0.211643		4	119360611	0.262215	2.32119		21	19532116	0.0102886	0.0548854
19	50132729	0.157617	9.12219		2	129207724	0.0339398	0.455406		4	119360622	0.648936	4.45028		21	19532224	0.000982295	0.38997
19	50133353	0.061685	4.17999		2	129207748	0.0339398	0.455406		4	119360645	0.104613	1.00262		21	19532312	0.00649018	0.88589
19	50134073	0.00513982	2.08111		2	129207760	0.0339398	0.455406		4	119360655	0.104613	1.00262		21	19532425	0.00553815	0.0495005
19	50134627	0.0512971	5.17392		2	129207772	0.0339398	0.455406		4	119361138	0.459566	2.60565		21	19532683	0.00589035	0.707217
19	50135471	0.00183848	0.396678		2	129207964	0.0120456	0.28562		4	119361160	0.459566	2.60565		21	19532724	0.013837	0.256143
19	50135738	0.0501544	2.30524		2	129207979	0.00703853	0.211643		4	119361408	0.0248385	1.01217		21	19532772	0.00589035	0.707217
19	50136544	0.0336747	1.72234		2	129208051	0.044407	0.553121		4	119361562	0.00331847	0.436415		21	19532868	0.017577	0.773011
19	50136753	0.0501544	2.30524		2	129208082	0.044407	0.553121		4	119361590	0.0156736	0.38594		21	19532995	0.0635095	1.43486
19	50136838	0.00440441	0.491874		2	129208266	0.0640424	0.522568		4	119361655	0.0156736	0.38594		21	19533143	0.0132165	0.742368
19	50136848	0.0193859	0.459756		2	129208300	0.0189085	0.0132254		4	119361662	0.0156736	0.38594		21	19534627	0.00767936	0.0820675
19	50136879	0.063342	4.17433		2	129208416	0.0189085	0.0132254		4	119361666	0.0156736	0.38594		21	19535053	0.00159413	0.131087
19	50140709	0.061685	4.17999		2	129208866	0.0187047	0.0680951		4	119361997	0.0156736	0.38594		21	19535666	0.00159413	0.131087
19	50140876	0.0501544	2.30524		2	129208882	0.116723	2.00044		4	119362405	0.0295707	1.45302		21	19536112	0.00159413	0.131087
19	50142100	0.061685	4.17999		2	129208967	0.000392538	0.131953		4	119362828	0.055063	0.0703098		21	19536359	0.00159413	0.131087
19	50142101	0.0193859	0.459756		2	129209205	0.0203367	0.75482		4	119363262	0.34265	1.86206		21	19536461	0.00159413	0.131087
19	50142685	0.0501544	2.30524		2	129209469	0.00163009	0.195461		4	119363550	0.424271	2.82925		21	19536584	0.00159413	0.131087
19	50142758	0.0439081	1.95835		2	129209555	0.00163009	0.195461		4	119364085	0.0248385	1.01217		21	19536795	0.00159413	0.131087
19	50143073	0.0484828	4.61648		2	129209557	0.00163009	0.195461		4	119364282	0.0276009	0.989815		21	19536797	0.00159413	0.131087
19	50143796	0.0167229	0.328512		2	129209559	0.00163009	0.195461		4	119364286	0.799086	5.38167		21	19536906	0.00159413	0.131087
19	50144733	0.0484828	4.61648		2	129209569	0.00163009	0.195461		4	119364750	0.0204685	0.490939		21	19537496	0.00159413	0.131087
19	50145488	0.00440441	0.491874		2	129209767	0.00163009	0.195461		4	119365597	0.799086	5.38167		21	19537745	0.00159413	0.131087
19	50145510	0.0193859	0.459756		2	129209835	0.0640424	0.522568		4	119365752	0.0204685	0.490939		21	19537808	0.00159413	0.131087
19	50146288	0.0501544	2.30524		2	129210858	0.0304164	0.0150082		4	119365758	0.0248385	1.01217		21	19537890	0.00159413	0.131087
19	50146466	0.061685	4.17999		2	129211543	0.0159909	0.666742		4	119365913	0.0962292	0.847356		21	19537923	0.00159413	0.131087
19	50146831	0.061685	4.17999		2	129211677	0.0159909	0.666742		4	119366230	0.0320957	0.146383		21	19537999	0.00159413	0.131087
19	50147042	0.0152919	2.24062		2	129212574	0.0026219	0.212961		4	119366395	0.424271	2.82925		21	19538005	0.00159413	0.131087
19	50147429	0.0501544	2.30524		2	129212657	0.00727967	0.00901108		4	119366864	0.0248385	1.01217		21	19538428	0.00159413	0.131087
19	50147713	0.0193859	0.459756		2	129213096	0.0385208	0.701995		4	119367387	0.0301459	1.38021		21	19538466	0.00316791	0.184029
19	50148073	0.0597469	5.48346		2	129213411	0.0334161	0.23336		4	119367519	0.0706271	0.75182		21	19538471	0.00159413	0.131087
19	50148126	0.0501544	2.30524		2	129215024	0.0203367	0.75482		4	119367642	0.0320957	0.146383		21	19538473	0.00159413	0.131087
19	50148224	0.061685	4.17999		2	129215048	0.0385208	0.701995		4	119368628	0.0320957	0.146383		21	19538488	0.00159413	0.131087
19	50148254	0.0501544	2.30524		2	129215273	0.0385208	0.701995		4	119368878	0.0320957	0.146383		21	19538510	0.00159413	0.131087
19	50148735	0.00440441	0.491874		2	129215279	0.0385208	0.701995		4	119369113	0.424271	2.82925		21	19538541	0.00159413	0.131087
19	50149173	0.0501544	2.30524		2	129216189	0.0385208	0.701995		4	119369446	0.0121324	0.817535		21	19538616	0.00246697	0.162711
19	50149199	0.0261381	1.32901		2	129217930	0.00727967	0.00901108		4	119369548	0.459566	2.60565		21	19538713	0.00159413	0.131087
19	50149450	0.0636379	1.86685		2	129218102	0.0399519	0.720639		4	119369690	0.0276009	0.989815		21	19539029	0.00193914	0.236547
19	50149476	0.172738	9.57747		2	129218488	0.0334161	0.23336		4	119369728	0.0706271	0.75182		21	19539062	0.00159413	0.131087
19	50151462	0.00238956	0.483441		2	129218824	0.0128301	0.531752		4	119369883	0.0320957	0.146383		21	19539179	0.00159413	0.131087
19	50152111	0.0772644	2.01369		2	129219338	0.0167413	0.682923		4	119370109	0.0962292	0.847356		21	19539590	0.00159413	0.131087
19	50152248	0.0597469	5.48346		2	129220336	0.0334161	0.23336		4	119370180	0.0320957	0.146383		21	19539758	0.00159413	0.131087
19	50152511	0.00238956	0.483441		2	129220341	0.00294382	0.223924		4	119370878	0.424271	2.82925		21	19539870	0.00159413	0.131087
19	50152813	0.0501544	2.30524		2	129220390	0.0334161	0.23336		4	119370914	0.424271	2.82925		21	19539918	0.00159413	0.131087
19	50153930	0.0501544	2.30524		2	129220491	0.00294382	0.223924		4	119371011	0.0354355	0.372558		21	19539919	0.00159413	0.131087
19	50154070	0.0193859	0.459756		2	129222279	0.0399519	0.720639		4	119371567	0.0206039	0.371592		21	19539935	0.00159413	0.131087
19	50155097	0.00927515	1.75353		2	129222308	0.00727967	0.00901108		4	119371753	0.43612	2.07638		21	19540125	0.000223429	0.457754
19	50155349	0.0193859	0.459756		2	129222524	0.050403	0.584897		4	119371933	0.126135	1.10066		21	19540143	0.00193914	0.173287
19	50155942	0.0567824	5.46938		2	129222774	0.00727967	0.00901108		4	119372385	0.0962292	0.847356		21	19540283	0.00159413	0.131087
19	50156021	0.0501544	2.30524		2	129222810	0.00727967	0.00901108		4	119373237	0.0248385	1.01217		21	19540430	0.00159413	0.131087
19	50157212	0.00927515	1.75353		2	129222889	0.00727967	0.00901108		4	119373357	0.028304	1.0299		21	19540911	0.0163425	0.0373401
19	50157450	0.0501544	2.30524		2	129222944	0.0167413	0.682923		4	119373714	0.028304	1.0299		21	19541180	0.00159413	0.131087
19	50158164	0.0501544	2.30524		2	129223116	0.0399519	0.720639		4	119375488	0.0204685	0.490939		21	19541211	0.00340025	0.209673
19	50158974	0.172738	9.57747		2	129223340	0.00727967	0.00901108		4	119375544	0.0295707	1.45302		21	19541403	0.00159413	0.131087
19	50160022	0.061685	4.17999		2	129224244	0.00727967	0.00901108		4	119376413	0.0320957	0.146383		21	19542101	0.00193914	0.173287
19	50160143	0.0501544	2.30524		2	129224349	0.00727967	0.00901108		4	119376871	0.0320957	0.146383		21	19542345	0.00193914	0.173287
19	50160144	0.0193859	0.459756		2	129224543	0.00727967	0.00901108		4	119377607	0.424271	2.82925		21	19542714	0.00193914	0.173287
19	50160408	0.00238956	0.483441		2	129224647	0.00727967	0.00901108		4	119377975	0.0962292	0.847356		21	19542756	0.00193914	0.173287
19	50161223	0.192476	5.95805		2	129224940	0.00727967	0.00901108		4	119378041	0.0320957	0.146383		21	19542819	5.4939e-06	0.14238
19	50161232	0.0501544	2.30524		2	129225149	0.000144396	0.186161		4	119378118	0.0320957	0.146383		21	19542923	0.00193914	0.173287
19	50161233	0.0501544	2.30524		2	129225298	0.000339284	0.195874		4	119378530	0.0320957	0.146383		21	19543038	0.00193914	0.173287
19	50161759	0.00238956	0.483441		2	129225356	0.0334161	0.31116		4	119378628	0.0248385	1.01217		21	19543302	0.00193914	0.173287
19	50162143	0.0193859	0.459756		2	129225396	0.000339284	0.195874		4	119379030	0.0320957	0.146383		21	19543726	0.00159413	0.131087
19	50162273	0.172738	9.57747		2	129225442	0.0015816	0.321682		4	119379035	0.00170387	1.77872		21	19544071	0.00193914	0.173287
19	50162412	0.0215253	0.826587		2	129225506	0.00727967	0.00901108		4	119379711	0.0121324	0.817535		21	19544768	0.00193914	0.173287
19	50162850	0.061685	4.17999		2	129225637	0.00068451	0.0567158		4	119380075	0.424271	2.82925		21	19544778	0.00193914	0.173287
19	50162936	0.172738	9.57747		2	129225645	0.00425829	0.0655604		4	119380427	0.0276009	0.989815		21	19544882	0.00193914	0.173287
19	50163418	0.0772644	2.01369		2	129225671	0.00425829	0.0655604		4	119380523	0.0320957	0.146383		21	19545121	0.00193914	0.173287
19	50163440	0.201595	6.19242		2	129226414	0.0774786	0.507921		4	119381954	0.0276009	0.989815		21	19545138	0.00193914	0.173287
19	50163679	0.287569	9.91607		2	129226625	0.00068451	0.0567158		4	119382654	0.197968	0.83745		21	19545160	0.00193914	0.173287
19	50163737	0.192476	5.95805		2	129226669	0.0774786	0.507921		4	119384699	0.0962292	0.847356		21	19545361	0.00193914	0.173287
19	50164725	0.00238956	0.483441		2	129227284	0.00068451	0.0567158		4	119384845	0.0320957	0.146383		21	19545363	0.00193914	0.173287
19	50164743	0.0501544	2.30524		2	129229796	0.00425829	0.0655604		4	119385749	0.0962292	0.847356		21	19545417	0.00193914	0.173287
19	50164825	0.201595	6.19242		2	129229886	0.0399519	0.720639		4	119385770	0.055063	0.0703098		21	19545432	0.00159413	0.131087
19	50165303	0.0501544	2.30524		2	129230292	0.0774786	0.507921		4	119385829	0.0276009	0.989815		21	19545742	0.00193914	0.173287
19	50165525	0.161245	4.87494		2	129230322	0.0399519	0.720639		4	119385901	0.0962292	0.847356		21	19545772	0.00193914	0.173287
19	50165572	0.072438	4.68237		2	129230540	0.0774786	0.507921		4	119386408	0.0962292	0.847356		21	19545782	0.00193914	0.173287
19	50165621	0.0501544	2.30524		2	129230916	0.00425829	0.0655604		4	119386507	0.0276009	0.989815		21	19545890	0.00193914	0.173287
19	50165857	0.0728043	3.18987		2	129231385	0.0774786	0.507921		4	119386530	0.0276009	0.989815		21	19545895	0.00193914	0.173287
19	50165903	0.0728043	3.18987		2	129231982	0.0399519	0.720639		4	119386784	0.0276009	0.989815		21	19545931	0.00193914	0.173287
19	50166120	0.00831218	2.58535		2	129232990	0.00425829	0.0655604		4	119387002	0.0271555	0.906246		21	19545953	0.00193914	0.173287
19	50166429	0.00831218	2.58535		2	129233160	0.0203367	0.75482		4	119387035	0.0481862	0.733878		21	19545961	0.00193914	0.173287
19	50166601	0.00831218	2.58535		2	129233433	0.0399519	0.720639		4	119387050	0.0720911	0.670607		21	19545989	0.00193914	0.173287
19	50166703	0.00238956	0.483441		2	129233485	0.0774786	0.507921		4	119387054	0.0481862	0.733878		21	19546396	0.00193914	0.173287
19	50166743	0.0501544	2.30524		2	129234496	0.0774786	0.507921		4	119387069	0.0274604	1.51289		21	19546956	0.00193914	0.173287
19	50166760	0.161245	4.87494		2	129234858	0.0774786	0.507921		4	119387075	0.0481293	1.05154		21	19546980	0.00193914	0.173287
19	50166786	0.0501544	2.30524		2	129235024	0.00961428	0.211509		4	119387076	0.0481293	1.05154		21	19546996	0.00193914	0.173287
19	50166908	0.0772644	2.01369		2	129235142	0.0399519	0.720639		4	119387087	0.178444	2.42165		21	19547018	0.00193914	0.173287
19	50167003	0.0501544	2.30524		2	129235145	0.0399519	0.720639		4	119387101	0.0352053	0.0894147		21	19547029	0.00193914	0.173287
19	50167379	0.0501544	2.30524		2	129235363	0.0399519	0.720639		4	119387132	0.799086	5.38167		21	19547053	0.00193914	0.173287
19	50168288	0.00831218	2.58535		2	129235831	0.00062973	0.0812622		4	119387444	0.00399537	0.682721		21	19547342	0.00340025	0.209673
19	50169116	0.00831218	2.58535		2	129236578	0.0232076	0.661055		4	119387445	0.00399537	0.682721		21	19547404	0.00193914	0.173287
19	50169117	0.172738	9.57747		2	129236596	0.0232076	0.661055		4	119387676	0.0962292	0.847356		21	19547858	0.00193914	0.173287
19	50169697	0.00513982	2.08111		2	129236766	0.00961428	0.211509		4	119387678	0.0962292	0.847356		21	19547921	0.00193914	0.173287
19	50169729	0.00513982	2.08111		2	129237094	0.00961428	0.211509		4	119387682	0.0168748	0.38595		21	19547922	0.017577	0.773011
19	50169801	0.0772644	2.01369		2	129237196	0.0232076	0.661055		4	119387714	0.102996	1.56706		21	19548206	0.00193914	0.173287
19	50169961	0.0501544	2.30524		2	129237659	0.0399519	0.720639		4	119387870	0.799086	5.38167		21	19548270	0.00193914	0.173287
19	50170090	0.172738	9.57747		2	129237882	0.0239173	0.265986		4	119387925	0.0192323	0.339698		21	19548732	0.00340025	0.209673
19	50170121	0.0381788	1.71055		2	129238657	0.0915953	1.12969		4	119388282	0.0320346	0.183575		21	19548886	0.00159413	0.131087
19	50170487	0.0381788	1.71055		2	129238785	0.0915953	1.12969		4	119388755	0.00399537	0.682721		21	19550040	0.00159413	0.131087
19	50170504	0.0381788	1.71055		2	129239702	0.0232076	0.661055		4	119388780	0.0248385	1.01217		21	19550042	0.00159413	0.131087
19	50170541	0.0381788	1.71055		2	129239725	0.0232076	0.661055		4	119388998	0.0276009	0.989815		21	19550230	0.00302479	0.226475
19	50170619	0.0265269	0.216871		2	129239868	0.000270201	0.110534		4	119389225	0.0276009	0.989815		21	19550453	0.00738511	0.713319
19	50170714	0.0501544	2.30524		2	129239987	0.000270201	0.110534		4	119389423	0.0248385	1.01217		21	19551556	0.0150903	0.483834
19	50170916	0.0381788	1.71055		2	129240925	0.0232076	0.661055		4	119389823	0.0326539	0.101004		21	19552863	0.0444046	0.638903
19	50171130	0.0381788	1.71055		2	129243168	0.000270201	0.110534		4	119389967	0.0248385	1.01217		21	19552936	0.00302479	0.226475
19	50171142	0.0381788	1.71055		2	129243591	0.00059404	0.0894013		4	119390239	0.00399537	0.682721		21	19554289	0.00165205	0.189242
19	50171154	0.0728043	3.18987		2	129245189	0.000270201	0.110534		4	119390383	0.0326539	0.101004		21	19556073	0.00165205	0.189242
19	50171163	0.0381788	1.71055		2	129245635	0.00059404	0.0894013		4	119391176	0.00399537	0.682721		21	19556924	0.00738511	0.713319
19	50171292	0.0381788	1.71055		2	129245899	0.0082913	0.00892471		4	119391196	0.799086	5.38167		21	19557049	0.00738511	0.713319
19	50171670	0.0728043	3.18987		2	129246186	0.0232076	0.661055		4	119391206	0.0276009	0.989815		21	19557625	0.00302479	0.226475
19	50171782	0.0501544	2.30524		2	129246203	0.0232076	0.661055		4	119391411	0.0506388	0.391543		21	19557916	0.00302479	0.226475
19	50171835	0.0381788	1.71055		2	129246209	0.00867317	0.0971318		4	119391753	0.799086	5.38167		21	19560100	0.00165205	0.189242
19	50171878	0.0381788	1.71055		2	129246407	0.000270201	0.110534		4	119391843	0.00453372	1.06319		21	19560333	0.0034881	0.273743
19	50172068	0.0381788	1.71055		2	129246957	0.0232076	0.661055		4	119391973	0.0248385	1.01217		21	19561184	0.0150903	0.483834
19	50172146	0.0381788	1.71055		2	129247055	0.0257174	0.198254		4	119392339	0.0962292	0.847356		21	19562810	0.0174411	0.0345548
19	50172152	0.0381788	1.71055		2	129247113	0.0232076	0.661055		4	119392459	0.0706271	0.75182		21	19562951	0.00302479	0.226475
19	50172174	0.0381788	1.71055		2	129247239	0.0232076	0.661055		4	119392926	0.0506388	0.391543		21	19563129	0.00410043	0.0309277
19	50172234	0.0381788	1.71055		2	129247376	0.00715166	0.116652		4	119392957	0.0720911	0.670607		21	19563144	0.00302479	0.226475
19	50172282	0.0381788	1.71055		2	129247413	0.0239581	0.598861		4	119393381	0.00399537	0.682721		21	19563186	0.0163425	0.0373401
19	50172400	0.0193859	0.459756		2	129247641	0.000270201	0.110534		4	119393395	0.0276009	0.989815		21	19563807	0.00302479	0.226475
19	50172507	0.0193859	0.459756		2	129247743	0.000270201	0.110534		4	119393465	0.0706271	0.75182		21	19564048	0.00302479	0.226475
19	50172634	0.0381788	1.71055		2	129248168	0.0329236	0.5201		4	119393489	0.799086	5.38167		21	19564511	0.00302479	0.226475
19	50172761	0.00238956	0.483441		2	129248399	0.0329236	0.5201		4	119393499	0.0276009	0.989815		21	19564852	0.00302479	0.226475
19	50173024	0.0381788	1.71055		2	129249107	0.0124458	0.189046		4	119393993	0.00399537	0.682721		21	19564994	0.00302479	0.226475
19	50173036	0.0381788	1.71055		2	129249330	0.0329236	0.5201		4	119394363	0.326009	2.04589		21	19565245	0.00302479	0.226475
19	50173117	0.0381788	1.71055		2	129249776	0.0232076	0.661055		4	119394475	0.804428	5.27801		21	19565250	0.00302479	0.226475
19	50173360	0.0381788	1.71055		2	129249877	0.0329236	0.5201		4	119394627	0.0706271	0.75182		21	19565358	0.00302479	0.226475
19	50173420	0.0381788	1.71055		2	129250715	4.94636e-07	0.0365966		4	119394638	0.0326539	0.101004		21	19565416	0.00302479	0.226475
19	50173538	0.172738	9.57747		2	129250827	0.0329236	0.5201		4	119394709	0.202813	1.51957		21	19565454	0.00302479	0.226475
19	50173982	0.172738	9.57747		2	129251678	0.0545183	0.0162426		4	119395464	0.00399537	0.682721		21	19565904	0.00302479	0.226475
19	50174116	0.0381788	1.71055		2	129251744	0.012245	0.490047		4	119397716	0.0248385	1.01217		21	19565994	0.00302479	0.226475
19	50174152	0.0381788	1.71055		2	129252037	0.0559736	1.46371		4	119398166	0.00399537	0.682721		21	19566627	0.00302479	0.226475
19	50174206	0.0381788	1.71055		2	129252585	0.01248	0.0512176		4	119398397	0.00399537	0.682721		21	19567306	0.00302479	0.226475
19	50174667	0.0540436	3.10556		2	129252588	0.0115616	0.379865		4	119398469	0.0320346	0.183575		21	19567311	0.00302479	0.226475
19	50174773	0.541768	25.0017		2	129253007	0.0672918	1.0841		4	119398733	0.0326539	0.101004		21	19567323	0.00302479	0.226475
19	50174849	0.541768	25.0017		2	129253223	0.00581285	0.372139		4	119399248	0.0962292	0.847356		21	19567327	0.00302479	0.226475
19	50174912	0.601435	26.3245		2	129253489	0.0204304	0.432058		4	119399478	0.00399537	0.682721		21	19567772	0.00302479	0.226475
19	50175077	0.133725	4.08653		2	129253630	0.0699714	0.8779		4	119399718	0.0506388	0.391543		21	19567820	0.00302479	0.226475
19	50175205	0.621134	26.0561		2	129253823	0.00581285	0.372139		4	119399934	0.0724117	1.55093		21	19568012	0.00302479	0.226475
19	50176226	0.621134	26.0561		2	129253958	0.00581285	0.372139		4	119399963	0.0962292	0.847356		21	19568433	0.00302479	0.226475
19	50176922	0.0918663	3.10341		2	129254193	0.0204304	0.432058		4	119400018	0.804428	5.27801		21	19568575	0.00302479	0.226475
19	50178009	0.00523762	1.04475		2	129254410	0.0542816	1.00538		4	119400066	0.0304035	1.84637		21	19568585	0.00302479	0.226475
19	50178086	0.0177606	1.14552		2	129254535	0.0437404	0.337765		4	119400101	0.0724117	1.55093		21	19568859	0.00302479	0.226475
19	50178279	0.0382795	1.98435		2	129254898	0.00161107	0.355		4	119400280	0.0724117	1.55093		21	19568894	0.00302479	0.226475
19	50179032	0.0382795	1.98435		2	129254951	0.0437404	0.337765		4	119400412	0.0276009	0.989815		21	19568963	0.00302479	0.226475
19	50179410	0.199567	7.19946		2	129255067	0.0514317	1.43003		4	119400482	0.0724117	1.55093		21	19569050	0.00302479	0.226475
19	50179706	0.118189	2.39044		2	129255104	0.0514317	1.43003		4	119400551	0.00399537	0.682721		21	19569117	0.00302479	0.226475
19	50179808	0.0177606	1.14552		2	129255160	0.0350011	0.751335		4	119400607	0.169895	1.59903		21	19569364	0.00302479	0.226475
19	50180218	0.439925	17.4542		2	129255174	0.0300857	0.512234		4	119400612	0.169452	1.18661		21	19569399	0.00302479	0.226475
19	50180420	0.0457481	3.26487		2	129255311	0.0514317	1.43003		4	119400669	0.0506388	0.391543		21	19569485	0.00302479	0.226475
19	50180588	0.0382795	1.98435		2	129255751	0.0514317	1.43003		4	119400733	0.0248385	1.01217		21	19569489	0.00302479	0.226475
19	50181075	0.439925	17.4542		2	129256265	0.0514317	1.43003		4	119400907	0.0724117	1.55093		21	19569561	0.00302479	0.226475
19	50181316	0.0382795	1.98435		2	129256414	0.0514317	1.43003		4	119400964	0.0248385	1.01217		21	19569922	0.0696075	1.1365
19	50181382	0.0948668	2.2326		2	129257476	0.0437404	0.337765		4	119402125	0.0192323	0.339698		21	19569939	0.0696075	1.1365
19	50181608	0.0177606	1.14552		2	129257589	0.0454942	1.14782		4	119402278	0.0326539	0.101004		21	19570359	0.0696075	1.1365
19	50181843	0.0382795	1.98435		2	129257738	0.0441209	1.21903		4	119402603	0.0326539	0.101004		21	19570745	0.0696075	1.1365
19	50182128	0.0177606	1.14552		2	129257760	0.0699714	0.8779		4	119402707	0.00399537	0.682721		21	19570892	0.0696075	1.1365
19	50182847	0.439925	17.4542		2	129258525	0.0204304	0.432058		4	119402977	0.0326539	0.101004		21	19570973	0.0696075	1.1365
19	50184010	0.439925	17.4542		2	129259148	0.0204304	0.432058		4	119403312	0.00399537	0.682721		21	19571125	0.0696075	1.1365
19	50184750	0.0177606	1.14552		2	129259955	0.0350011	0.751335		4	119403321	0.0165724	0.380534		21	19571434	0.0696075	1.1365
19	50186133	0.00238956	0.483441		2	129260964	0.00488324	0.467067		4	119403485	0.0327676	0.128265		21	19571760	0.0696075	1.1365
19	50186274	0.0382795	1.98435		2	129261136	0.0204304	0.432058		4	119403942	0.0962292	0.847356		21	19572396	0.0696075	1.1365
19	50186440	0.00238956	0.483441		2	129262517	0.0204304	0.432058		4	119404264	0.0706271	0.75182		21	19572447	0.0696075	1.1365
19	50186510	0.0457481	3.26487		2	129262650	0.0423748	1.32754		4	119404380	0.0248385	1.01217		21	19572563	0.0696075	1.1365
19	50186829	0.0177606	1.14552		2	129263931	0.134589	2.31819		4	119406217	0.00399537	0.682721		21	19572676	0.0696075	1.1365
19	50187161	0.0382795	1.98435		2	129264301	0.00488324	0.467067		4	119406823	0.0248385	1.01217		21	19572684	0.00755904	0.067517
19	50187479	0.199567	7.19946		2	129265038	0.0953661	1.58864		4	119407946	0.0223558	0.671076		21	19572704	0.0696075	1.1365
19	50188537	0.0382795	1.98435		2	129265083	0.0204304	0.432058		4	119409429	0.00206737	0.16042		21	19572717	0.0696075	1.1365
19	50188538	0.0382795	1.98435		2	129265279	0.0952724	1.28156		4	119409669	0.00399537	0.682721		21	19572803	0.0696075	1.1365
19	50189082	0.439925	17.4542		2	129266554	0.0227987	0.703155		4	119410718	0.0506388	0.391543		21	19572868	0.0696075	1.1365
19	50190147	0.118189	2.39044		2	129266627	0.042232	1.0446		4	119413641	0.00206737	0.16042		21	19572870	0.0696075	1.1365
19	50190961	0.0382795	1.98435		2	129267480	0.00120108	0.00341601		4	119413644	0.0320957	0.146383		21	19572887	0.0696075	1.1365
19	50191272	0.0382795	1.98435		2	129267548	0.0354691	0.748017		4	119416128	0.0326539	0.101004		21	19572901	0.0696075	1.1365
19	50193169	0.0177606	1.14552		2	129268825	0.0920342	1.48074		4	119416474	0.00399537	0.682721		21	19572928	0.0696075	1.1365
19	50193446	0.104875	5.77669		2	129268862	0.0394086	1.21213		4	119416657	0.0031684	0.554238		21	19573109	0.0696075	1.1365
19	50193533	0.104875	5.77669		2	129268981	0.142642	1.04274		4	119416777	0.0353452	0.00740867		21	19573247	0.0696075	1.1365
19	50193610	0.0811221	4.68598		2	129268998	0.278081	2.47189		4	119416791	0.00399537	0.682721		21	19573265	0.0696075	1.1365
19	50193676	0.0251856	2.22896		2	129269021	0.00568633	0.00270293		4	119416831	0.00206737	0.16042		21	19573335	0.0696075	1.1365
19	50194112	0.439925	17.4542		2	129269668	0.201235	2.19309		4	119417408	0.00399537	0.682721		21	19573499	0.0696075	1.1365
19	50195035	0.0164752	1.29009		2	129270484	0.320441	3.55969		4	119417647	0.00399537	0.682721		21	19573547	0.0696075	1.1365
19	50195312	0.439925	17.4542		2	129270744	0.000715884	0.24658		4	119417755	0.00399537	0.682721		21	19573597	0.0696075	1.1365
19	50195534	0.118189	2.39044		2	129271343	0.0297588	0.55955		4	119417845	0.00399537	0.682721		21	19573936	0.0696075	1.1365
19	50195538	0.118189	2.39044		2	129271582	0.00488324	0.467067		4	119418232	0.0497436	0.802178		21	19573964	0.0696075	1.1365
19	50195872	0.11959	7.3936		2	129271813	0.000175461	0.949498		4	119418249	0.00399537	0.682721		21	19574025	0.0696075	1.1365
19	50196052	0.0177606	1.14552		2	129272667	0.532944	4.48993		4	119419008	0.00399537	0.682721		21	19574032	0.0696075	1.1365
19	50196499	0.11959	7.3936		2	129273010	0.0902036	1.53173		4	119419294	0.00399537	0.682721		21	19574086	0.0696075	1.1365
19	50196529	0.118189	2.39044		2	129273378	0.00488324	0.467067		4	119419397	0.00399537	0.682721		21	19574164	0.0696075	1.1365
19	50196575	0.11959	7.3936		2	129273569	0.000715884	0.24658		4	119419493	0.00399537	0.682721		21	19574238	0.0696075	1.1365
19	50196864	0.00523762	1.04475		2	129274173	0.0423192	0.879545		4	119420289	0.00206737	0.16042		21	19574304	0.0696075	1.1365
19	50196946	0.0177606	1.14552		2	129274759	0.000175461	0.949498		4	119420715	0.00436762	0.784948		21	19574321	0.0696075	1.1365
19	50196954	0.293351	9.85772		2	129274760	0.0297588	0.55955		4	119421505	0.00482973	0.811896		21	19574457	0.0721659	1.32879
19	50197017	0.11959	7.3936		2	129275123	0.532944	4.48993		4	119421771	0.00436762	0.784948		21	19574482	0.0696075	1.1365
19	50197053	0.0382795	1.98435		2	129276059	0.338838	3.46464		4	119422718	0.00436762	0.784948		21	19574861	0.0696075	1.1365
19	50197203	0.11959	7.3936		2	129276870	0.310313	3.38587		4	119422987	0.105148	0.409048		21	19574871	0.0696075	1.1365
19	50197325	0.0251856	2.22896		2	129277224	0.00488324	0.467067		4	119423253	0.00436762	0.784948		21	19575257	0.0696075	1.1365
19	50197729	0.0177606	1.14552		2	129278319	0.532944	4.48993		4	119423530	0.00436762	0.784948		21	19575422	0.0696075	1.1365
19	50197750	0.439925	17.4542		2	129278323	0.309589	2.68519		4	119423882	0.0353452	0.00740867		21	19575469	0.0696075	1.1365
19	50197923	0.0164752	1.29009		2	129279418	0.0236717	0.927774		4	119423977	0.0320957	0.146383		21	19575482	0.0696075	1.1365
19	50197955	0.0215253	0.826587		2	129279514	0.105527	0.641916		4	119425784	0.0308081	0.224016		21	19575502	0.0696075	1.1365
19	50197990	0.118189	2.39044		2	129280647	0.0711637	1.18589		4	119426933	0.00436762	0.784948		21	19575503	0.0463788	0.857586
19	50198345	0.11959	7.3936		2	129281120	0.0128642	0.336245		4	119427095	0.00436762	0.784948		21	19575536	0.00938033	0.0960939
19	50198788	0.0382795	1.98435		2	129281269	0.0582646	0.996909		4	119427279	0.00436762	0.784948		21	19575623	0.0696075	1.1365
19	50198903	0.0295205	1.69418		2	129281645	0.00583359	0.469417		4	119427660	0.0353452	0.00740867		21	19575859	0.0696075	1.1365
19	50199557	0.11959	7.3936		2	129282349	0.0711637	1.18589		4	119427884	0.456276	3.05021		21	19576042	0.0692113	1.12386
19	50199687	0.118189	2.39044		2	129282517	0.067195	1.50932		4	119428029	0.00206737	0.16042		21	19576163	0.0696075	1.1365
19	50199698	0.439925	17.4542		2	129282999	0.0634222	1.23117		4	119428051	0.804428	5.27801		21	19576232	0.0618716	1.06973
19	50199882	0.11959	7.3936		2	129283001	0.0711637	1.18589		4	119428137	0.105148	0.409048		21	19576686	0.0696075	1.1365
19	50201769	0.0251856	2.22896		2	129283193	0.0711637	1.18589		4	119429259	0.0548392	1.43441		21	19576707	0.0696075	1.1365
19	50202015	0.0204265	1.64969		2	129283438	0.00583359	0.469417		4	119429812	0.111069	0.854868		21	19576762	0.0696075	1.1365
19	50202303	0.0164752	1.29009		2	129283500	0.0163079	0.027324		4	119429986	0.0320957	0.146383		21	19576924	0.0696075	1.1365
19	50202517	0.0164752	1.29009		2	129283558	0.067195	1.50932		4	119430281	0.00436762	0.784948		21	19577510	0.0696075	1.1365
19	50202601	0.439925	17.4542		2	129283921	0.0582646	0.996909		4	119430440	0.00436762	0.784948		21	19577536	0.0696075	1.1365
19	50203754	0.0164752	1.29009		2	129283936	0.0582646	0.996909		4	119430483	0.00436762	0.784948		21	19578333	0.0696075	1.1365
19	50204802	0.118189	2.39044		2	129284451	0.0368377	0.678323		4	119430619	0.0029786	0.388835		21	19578570	0.0696075	1.1365
19	50205267	0.0251856	2.22896		2	129284788	0.00583359	0.469417		4	119431561	0.0539455	0.700779		21	19578588	0.0696075	1.1365
19	50205398	0.0177606	1.14552		2	129284853	0.0163079	0.027324		4	119431669	0.00206737	0.16042		21	19578918	0.0696075	1.1365
19	50205533	0.439925	17.4542		2	129284944	0.00583359	0.469417		4	119433056	0.0029786	0.388835		21	19578925	0.0618716	1.06973
19	50205751	0.118189	2.39044		2	129284988	0.067195	1.50932		4	119433798	0.214476	1.93155		21	19579120	0.0696075	1.1365
19	50205787	0.0438821	3.82415		2	129285526	0.067195	1.50932		4	119434357	0.0029786	0.388835		21	19579126	0.0696075	1.1365
19	50205820	0.118189	2.39044		2	129285891	0.103028	2.19568		4	119435344	0.0029786	0.388835		21	19579132	0.0696075	1.1365
19	50206052	0.118189	2.39044		2	129285986	0.0283239	0.898578		4	119435474	0.143164	2.53326		21	19579207	0.0163425	0.0373401
19	50206147	0.118189	2.39044		2	129286320	0.0128642	0.336245		4	119436190	0.0276009	0.989815		21	19579241	0.0696075	1.1365
19	50206284	0.118189	2.39044		2	129286610	0.0456246	0.244393		4	119436400	0.0693459	0.0749041		21	19579281	0.0696075	1.1365
19	50207007	0.150505	4.13185		2	129287829	0.00583359	0.469417		4	119436849	0.804428	5.27801		21	19579744	0.0696075	1.1365
19	50208585	0.118189	2.39044		2	129287902	0.0711637	1.18589		4	119436889	0.804428	5.27801		21	19579983	0.0696075	1.1365
19	50208766	0.0948668	2.2326		2	129288102	0.211441	1.97408		4	119436954	0.0353452	0.00740867		21	19581383	0.0696075	1.1365
19	50208870	0.118189	2.39044		2	129288170	0.0163079	0.027324		4	119437221	0.0108616	0.604773		21	19581384	0.0696075	1.1365
19	50209054	0.118189	2.39044		2	129288454	0.0128642	0.336245		4	119437784	0.0539455	0.700779		21	19581566	0.170999	1.41863
19	50209701	0.0251856	2.22896		2	129288810	0.0711637	1.18589		4	119438590	0.0276009	0.989815		21	19581683	0.0696075	1.1365
19	50212308	0.12549	3.17535		2	129289337	0.0582646	0.996909		4	119438774	0.0029786	0.388835		21	19581854	0.0696075	1.1365
19	50213038	0.365818	13.5766		2	129290182	0.0360481	0.499246		4	119439644	0.111069	0.854868		21	19582106	0.0696075	1.1365
19	50214122	0.118189	2.39044		2	129290215	0.00628936	0.434502		4	119439692	0.00206737	0.16042		21	19582191	0.0696075	1.1365
19	50214481	0.0251856	2.22896		2	129290481	0.0711637	1.18589		4	119439999	0.0029786	0.388835		21	19582415	0.0905722	1.23331
19	50214739	0.0177606	1.14552		2	129291125	0.0711637	1.18589		4	119441003	0.0308081	0.224016		21	19582416	0.0696075	1.1365
19	50217515	0.0251856	2.22896		2	129291331	0.0711637	1.18589		4	119441318	0.00206737	0.16042		21	19582554	0.0696075	1.1365
19	50217734	0.365818	13.5766		2	129291396	0.0711637	1.18589		4	119441679	0.0504639	1.19248		21	19582729	0.0696075	1.1365
19	50221759	0.237482	7.73325		2	129291537	0.105527	0.641916		4	119442379	0.0029786	0.388835		21	19582882	0.0696075	1.1365
19	50222093	0.237482	7.73325		2	129291544	0.346388	1.91524		4	119442888	0.033604	0.346273		21	19582953	0.0696075	1.1365
19	50222101	0.237482	7.73325		2	129291966	0.0163079	0.027324		4	119443846	0.00206737	0.16042		21	19583023	0.0696075	1.1365
19	50222534	0.237482	7.73325		2	129292600	0.0711637	1.18589		4	119444161	0.093533	0.681268		21	19583294	0.0696075	1.1365
19	50222893	0.0738668	3.78181		2	129293543	0.0567829	1.05571		4	119444172	0.804428	5.27801		21	19583334	0.0696075	1.1365
19	50222900	0.0167229	0.328512		2	129294261	0.0462354	1.19692		4	119444418	0.804428	5.27801		21	19583348	0.0696075	1.1365
19	50224136	0.652242	25.8543		2	129294504	0.0711637	1.18589		4	119444464	0.804428	5.27801		21	19583448	0.0696075	1.1365
19	50224197	0.237482	7.73325		2	129294869	0.0462354	1.19692		4	119444756	0.0029786	0.388835		21	19583572	0.0696075	1.1365
19	50224204	0.237482	7.73325		2	129295871	0.000871725	0.235078		4	119445076	0.0029786	0.388835		21	19583580	0.0696075	1.1365
19	50224222	0.237482	7.73325		2	129296407	0.000871725	0.235078		4	119445172	0.0029786	0.388835		21	19583657	8.41157e-06	1.39175
19	50224373	0.237482	7.73325		2	129297984	0.00628936	0.434502		4	119445335	0.00206737	0.16042		21	19583726	0.0696075	1.1365
19	50225362	0.237482	7.73325		2	129298276	0.0360481	0.499246		4	119445842	0.111069	0.854868		21	19583728	0.0696075	1.1365
19	50225410	0.237482	7.73325		2	129298692	0.0354691	0.748017		4	119445969	0.105148	0.409048		21	19583755	0.0696075	1.1365
19	50225416	0.0127289	0.235184		2	129301594	0.0581454	0.895776		4	119446039	0.0029786	0.388835		21	19583825	0.0905722	1.23331
19	50225472	0.237482	7.73325		2	129301923	0.0163079	0.027324		4	119446043	0.0108616	0.604773		21	19584077	0.0696075	1.1365
19	50225488	0.652242	25.8543		2	129302414	0.0163079	0.027324		4	119446343	0.530904	3.07723		21	19584199	0.0696075	1.1365
19	50225527	0.236019	7.57452		2	129302560	0.00241354	0.244201		4	119446619	0.218315	2.04071		21	19584336	0.00755904	0.067517
19	50225550	0.236019	7.57452		2	129303650	0.0770886	1.13764		4	119447241	0.111069	0.854868		21	19584380	0.0696075	1.1365
19	50225786	0.236019	7.57452		2	129303754	0.00175149	0.209486		4	119447339	0.530904	3.07723		21	19584733	0.00553815	0.0495005
19	50230418	0.0152127	1.31786		2	129304037	0.00175149	0.209486		4	119447391	0.218315	2.04071		21	19584764	0.0696075	1.1365
19	50231327	0.283185	9.34582		2	129304061	0.114358	0.554724		4	119447399	0.010638	0.85472		21	19585179	0.0696075	1.1365
19	50231806	0.0758184	3.55192		2	129304954	0.0360481	0.499246		4	119447977	0.0029786	0.388835		21	19585336	0.0696075	1.1365
19	50231810	0.0758184	3.55192		2	129305025	0.00675499	0.135863		4	119448010	0.106525	0.886822		21	19585557	0.0696075	1.1365
19	50232447	0.236019	7.57452		2	129305595	0.0163079	0.027324		4	119448783	0.530904	3.07723		21	19585615	0.0696075	1.1365
19	50235366	0.0200067	0.529431		2	129305652	0.00175149	0.209486		4	119449176	0.530904	3.07723		21	19585745	0.0696075	1.1365
19	50235409	0.453846	21.0081		2	129305779	0.0163079	0.027324		4	119449332	0.530904	3.07723		21	19585886	0.0890175	1.19594
19	50235502	0.0627071	2.73763		2	129306644	0.0567829	1.05571		4	119449478	0.0029786	0.388835		21	19585982	0.0696075	1.1365
19	50235720	0.0294867	0.946887		2	129306663	0.0178895	0.709146		4	119449621	0.0029786	0.388835		21	19586197	0.00755904	0.067517
19	50235998	0.281472	10.3649		2	129307651	0.0803567	0.922626		4	119449690	0.0029786	0.388835		21	19586373	0.069459	1.07162
19	50236238	0.0543036	2.62065		2	129307851	0.0803567	0.922626		4	119450241	0.0029786	0.388835		21	19586504	0.0720273	1.2372
19	50239548	0.0543036	2.62065		2	129308265	0.0456246	0.244393		4	119450800	0.111069	0.854868		21	19586666	0.00755904	0.067517
19	50239567	0.114905	3.59287		2	129308800	0.0803567	0.922626		4	119451048	0.804428	5.27801		21	19586709	0.0910499	1.29168
19	50239740	0.0368173	2.38823		2	129308863	0.0770886	1.13764		4	119451127	0.804428	5.27801		21	19586766	0.0910499	1.29168
19	50239741	0.0368173	2.38823		2	129309911	0.0456246	0.244393		4	119451366	0.00206737	0.16042		21	19586922	0.0682265	1.02143
19	50248406	0.0194741	0.347637		2	129310948	0.150836	3.91015		4	119451609	0.036814	0.0261321		21	19586942	0.0682265	1.02143
19	50257686	0.133573	2.78163		2	129311164	0.0513395	0.575116		4	119451676	0.0326539	0.101004		21	19586974	0.00755904	0.067517
19	50259745	0.133573	2.78163		2	129311419	0.00675499	0.135863		4	119452109	0.218315	2.04071		21	19587013	0.0758218	1.3214
19	50263951	0.041351	1.34059		2	129311613	0.072539	0.487676		4	119452110	0.105148	0.409048		21	19587052	0.0557426	0.880881
19	50265808	0.0194741	0.347637		2	129311717	0.131358	3.65715		4	119452232	0.105148	0.409048		21	19587213	0.00755904	0.067517
19	50266161	0.041351	1.34059		2	129312503	0.0567829	1.05571		4	119452267	0.0029786	0.388835		21	19587263	0.00755904	0.067517
19	50266242	0.041351	1.34059		2	129312624	0.0085457	0.403316		4	119452300	0.105148	0.409048		21	19587328	0.00874588	0.238942
19	50267426	0.365347	16.4742		2	129312731	0.103124	1.43873		4	119453198	0.804428	5.27801		21	19587337	0.00755904	0.067517
19	50267428	0.350212	16.3731		2	129313492	0.0647952	0.0101681		4	119453207	0.237241	2.80894		21	19587471	0.00755904	0.067517
19	50267696	0.0127289	0.235184		2	129313519	0.0338542	0.573457		4	119453270	0.105148	0.409048		21	19587655	0.00976609	0.14468
19	50269624	0.133573	2.78163		2	129313712	0.0338542	0.573457		4	119453370	0.105148	0.409048		21	19587672	0.0845075	1.3073
19	50271219	0.0135743	1.46658		2	129313824	0.106731	1.1996		4	119453405	0.105148	0.409048		21	19587737	0.0845075	1.3073
19	50273781	0.350212	16.3731		2	129314592	0.106731	1.1996		4	119453412	0.00206737	0.16042		21	19587745	0.0845075	1.3073
19	50273851	0.041351	1.34059		2	129314609	0.106731	1.1996		4	119453428	0.105148	0.409048		21	19587763	0.0624684	1.16662
19	50275272	0.0194741	0.347637		2	129316749	0.0629697	0.124289		4	119453430	0.105148	0.409048		21	19587829	0.000775706	0.21089
19	50277547	0.0207535	4.67251		2	129316887	0.0565504	0.685994		4	119453546	0.105148	0.409048		21	19587857	0.00976609	0.14468
19	50278701	0.133573	2.78163		2	129317542	0.106731	1.1996		4	119453563	0.105148	0.409048		21	19587859	0.00128149	0.165923
19	50278964	0.133573	2.78163		2	129317641	0.106731	1.1996		4	119453702	0.804428	5.27801		21	19587894	0.00128149	0.165923
19	50280513	0.118369	2.2497		2	129317777	0.00387089	0.0320486		4	119453734	0.105148	0.409048		21	19588021	0.00976609	0.14468
19	50281052	0.133573	2.78163		2	129317809	0.106731	1.1996		4	119453748	0.105148	0.409048		21	19588072	0.000643482	0.208367
19	50281771	0.0234132	4.83552		2	129317876	0.106731	1.1996		4	119453892	0.105148	0.409048		21	19588128	0.00128149	0.165923
19	50281923	0.349283	16.4821		2	129317881	0.106731	1.1996		4	119453932	0.105148	0.409048		21	19588208	0.000775706	0.21089
19	50282186	0.131402	4.03529		2	129318124	0.0565504	0.685994		4	119453966	0.0489783	1.1592		21	19588229	0.000775706	0.21089
19	50283268	0.0893262	7.91312		2	129318739	0.106731	1.1996		4	119454378	0.00206737	0.16042		21	19588273	0.000775706	0.21089
19	50283693	0.131402	4.03529		2	129319288	0.0629697	0.124289		4	119454412	0.804428	5.27801		21	19588405	0.00128149	0.165923
19	50284151	0.0474947	0.685333		2	129319737	0.106731	1.1996		4	119454510	0.105148	0.409048		21	19588408	0.0796486	1.04962
19	50286538	0.0760522	7.33756		2	129319816	0.588536	5.32569		4	119454797	0.0493147	0.700647		21	19588410	0.0796486	1.04962
19	50288754	0.0249859	1.80876		2	129322389	0.0565504	0.685994		4	119455642	0.0108616	0.604773		21	19588439	0.00128149	0.165923
19	50288781	0.0194741	0.347637		2	129324192	0.106731	1.1996		4	119456686	0.105148	0.409048		21	19588443	0.000775706	0.21089
19	50288838	0.133573	2.78163		2	129324418	0.017613	0.770778		4	119457121	0.111069	0.854868		21	19588578	0.00976609	0.14468
19	50288951	0.133573	2.78163		2	129324499	0.017613	0.770778		4	119457218	0.804428	5.27801		21	19588655	0.000775706	0.21089
19	50290343	0.0307671	2.05498		2	129324926	0.0565504	0.685994		4	119457268	0.218315	2.04071		21	19588683	0.00128149	0.165923
19	50290881	0.0307671	2.05498		2	129325056	0.0338542	0.573457		4	119457373	0.105148	0.409048		21	19588685	0.00128149	0.165923
19	50291164	0.0307671	2.05498		2	129325073	0.018282	0.116345		4	119457579	0.105148	0.409048		21	19589145	0.00138461	0.240698
19	50291252	0.131402	4.03529		2	129325997	0.127196	0.66591		4	119457721	0.105148	0.409048		21	19589364	0.00976609	0.14468
19	50291292	0.0204353	1.49333		2	129326089	0.0359092	0.241387		4	119458375	0.237241	2.80894		21	19589408	0.00976609	0.14468
19	50298977	0.118731	0.414083		2	129326752	0.0565504	0.685994		4	119459791	0.105148	0.409048		21	19589801	0.00976609	0.14468
19	50299066	0.0204353	1.49333		2	129326995	0.0140145	0.164411		4	119459803	0.111069	0.854868		21	19589999	0.000775706	0.21089
19	50299069	0.0204353	1.49333		2	129328803	0.135567	1.30495		4	119459980	0.111069	0.854868		21	19590165	0.00976609	0.14468
19	50299687	0.0204353	1.49333		2	129328830	0.0338542	0.573457		4	119461140	0.799086	5.38167		21	19590166	0.00128149	0.165923
19	50299959	0.133573	2.78163		2	129328838	0.0140145	0.164411		4	119462264	0.00206737	0.16042		21	19590282	0.000775706	0.21089
19	50303597	0.350212	16.3731		2	129328926	0.0442603	0.258645		4	119462306	0.237241	2.80894		21	19590297	0.00976609	0.14468
19	50308398	0.133573	2.78163		2	129330109	0.0140145	0.164411		4	119462511	0.0524085	0.656513		21	19590305	0.00138461	0.240698
19	50308862	0.0194741	0.347637		2	129330232	0.0140145	0.164411		4	119462574	0.105148	0.409048		21	19590463	0.00128149	0.165923
19	50309693	0.0307671	2.05498		2	129330499	0.0355179	0.814039		4	119463974	0.799086	5.38167		21	19590743	0.00755904	0.067517
19	50309725	0.0734324	5.61644		2	129330790	0.0535335	0.646808		4	119464075	0.0340661	0.323525		21	19590778	0.00128149	0.165923
19	50309810	0.118731	0.414083		2	129331200	0.0179917	0.668726		4	119464144	0.00206737	0.16042		21	19590922	0.00128149	0.165923
19	50310317	0.118369	2.2497		2	129332598	0.0140145	0.164411		4	119464208	0.237241	2.80894		21	19590957	0.00976609	0.14468
19	50310373	0.0204353	1.49333		2	129332643	0.0140145	0.164411		4	119464256	0.0489783	1.1592		21	19591063	0.000775706	0.21089
19	50310543	0.0204353	1.49333		2	129332729	0.0140145	0.164411		4	119464623	0.237241	2.80894		21	19591118	0.00128149	0.165923
19	50310770	0.0307671	2.05498		2	129332919	0.0140145	0.164411		4	119464755	0.799086	5.38167		21	19591141	0.00128149	0.165923
19	50311178	0.0307671	2.05498		2	129333123	0.135567	1.30495		4	119464914	0.105148	0.409048		21	19591238	0.00128149	0.165923
19	50311200	0.0307671	2.05498		2	129333300	0.0140145	0.164411		4	119464985	0.237241	2.80894		21	19591585	0.000775706	0.21089
19	50311865	0.0734324	5.61644		2	129333757	0.0359092	0.241387		4	119465189	0.0720911	0.670607		21	19591699	0.000775706	0.21089
19	50315868	0.129349	0.732285		2	129333781	0.0163079	0.027324		4	119465215	0.237241	2.80894		21	19591757	0.00128149	0.165923
19	50316500	0.0204353	1.49333		2	129333804	0.0535335	0.646808		4	119465568	0.0276009	0.989815		21	19591796	0.00128149	0.165923
19	50316514	0.00140876	1.53872		2	129334800	0.017613	0.770778		4	119466078	0.237241	2.80894		21	19591868	0.00128149	0.165923
19	50317306	0.225827	12.5587		2	129334839	0.017613	0.770778		4	119466226	0.237241	2.80894		21	19591880	0.00128149	0.165923
19	50317954	0.0127289	0.235184		2	129334961	0.0140145	0.164411		4	119466779	0.105148	0.409048		21	19591943	0.00976609	0.14468
19	50323004	0.0168228	0.8687		2	129335139	0.0140145	0.164411		4	119466908	0.0108616	0.604773		21	19592153	0.00128149	0.165923
19	50323768	0.648074	26.5595		2	129335188	0.017613	0.770778		4	119467755	0.00206737	0.16042		21	19592228	0.00128149	0.165923
19	50324145	0.0204353	1.49333		2	129335196	0.0535335	0.646808		4	119467986	0.105148	0.409048		21	19592736	0.00704672	0.105091
19	50324300	0.0129345	1.43912		2	129335207	0.0140145	0.164411		4	119468024	0.0276009	0.989815		21	19593280	0.00976609	0.14468
19	50324303	0.0129345	1.43912		2	129335922	0.017613	0.770778		4	119468160	0.237241	2.80894		21	19593342	0.00704672	0.105091
19	50325296	0.0191353	0.799743		2	129336440	0.017613	0.770778		4	119468259	0.0720911	0.670607		21	19593347	0.00704672	0.105091
19	50325382	0.225827	12.5587		2	129337118	0.0140145	0.164411		4	119468694	0.0181826	0.246734		21	19593380	0.00704672	0.105091
19	50326619	0.0204353	1.49333		2	129337343	0.017613	0.770778		4	119468960	0.804428	5.27801		21	19593433	0.00704672	0.105091
19	50326695	0.0204353	1.49333		2	129337652	0.017613	0.770778		4	119469200	0.105148	0.409048		21	19593489	0.00704672	0.105091
19	50326788	0.0204353	1.49333		2	129337698	0.00974956	0.190096		4	119470390	0.105148	0.409048		21	19593571	0.00976609	0.14468
19	50326818	0.0200902	1.30919		2	129337856	0.0724252	0.315059		4	119471201	0.105148	0.409048		21	19593616	0.0068802	0.0429316
19	50327930	0.0127289	0.235184		2	129338116	0.0382335	0.821507		4	119471569	0.237241	2.80894		21	19593859	0.00976609	0.14468
19	50329622	0.0204353	1.49333		2	129338723	0.0382335	0.821507		4	119471713	0.00206737	0.16042		21	19593861	0.00976609	0.14468
19	50329794	0.0127289	0.235184		2	129339000	0.0382335	0.821507		4	119471993	0.237241	2.80894		21	19593934	0.00704672	0.105091
19	50329831	0.0285298	0.708736		2	129339033	0.0382335	0.821507		4	119472002	0.105148	0.409048		21	19593935	0.00976609	0.14468
19	50336340	0.26688	6.23362		2	129339551	0.106731	1.1996		4	119472023	0.105148	0.409048		21	19594085	0.000775706	0.21089
19	50336414	0.0960644	2.36267		2	129339937	0.0468863	0.798827		4	119472089	0.0248385	1.01217		21	19594088	0.00976609	0.14468
19	50336462	0.0147715	1.4388		2	129340075	0.335405	3.58057		4	119473057	0.105148	0.409048		21	19594222	0.000775706	0.21089
19	50339368	0.0332433	0.643644		2	129340220	0.338634	3.50617		4	119473208	0.804428	5.27801		21	19594227	0.000775706	0.21089
19	50339411	0.0167229	0.328512		2	129340250	0.0253997	0.351025		4	119473421	0.0115853	1.27014		21	19594498	0.000775706	0.21089
19	50339457	0.0085698	0.141223		2	129340480	0.148164	1.83019		4	119473666	0.237241	2.80894		21	19594499	0.087168	0.977828
19	50340178	0.118731	0.414083		2	129340568	0.0382335	0.821507		4	119473932	0.804428	5.27801		21	19594613	0.00128149	0.165923
19	50344780	0.0085698	0.141223		2	129340966	0.338634	3.50617		4	119474769	0.804428	5.27801		21	19594631	0.00704672	0.105091
19	50345596	0.0191353	0.799743		2	129340995	0.338634	3.50617		4	119474847	0.105148	0.409048		21	19594652	0.00704672	0.105091
19	50345648	0.00328374	0.973752		2	129341000	0.338634	3.50617		4	119475755	0.804428	5.27801		21	19594773	0.221076	1.28618
19	50346278	0.109582	3.97006		2	129341230	0.568893	5.37095		4	119475898	0.804428	5.27801		21	19594893	0.00704672	0.105091
19	50347341	0.0147715	1.4388		2	129341504	0.338634	3.50617		4	119476032	0.0146434	1.1669		21	19595027	0.00128149	0.165923
19	50347623	0.0147715	1.4388		2	129341623	0.338634	3.50617		4	119477069	0.0496967	0.882089		21	19595107	0.00410043	0.0309277
19	50349648	0.185714	6.06666		2	129341664	0.0382335	0.821507		4	119477329	0.0524085	0.656513		21	19595311	0.00223878	0.131736
19	50349654	0.185714	6.06666		2	129341719	0.338634	3.50617		4	119478293	0.0320957	0.146383		21	19595642	0.00128149	0.165923
19	50350043	0.0147715	1.4388		2	129341918	0.338634	3.50617		4	119478593	0.0108616	0.604773		21	19595648	0.00128149	0.165923
19	50350323	0.0332433	0.643644		2	129341996	0.338634	3.50617		4	119478672	0.00206737	0.16042		21	19595796	0.00755904	0.067517
19	50352142	0.0191353	0.799743		2	129342340	0.338634	3.50617		4	119478686	0.0347359	0.35827		21	19595833	0.00223878	0.131736
19	50357933	0.0085698	0.141223		2	129342723	0.0392741	0.854717		4	119479735	0.0115853	1.27014		21	19596537	0.00128149	0.165923
19	50357953	0.0278987	0.552386		2	129342816	0.338634	3.50617		4	119479753	0.105148	0.409048		21	19596554	0.00208564	0.0338327
19	50358224	0.202414	6.31588		2	129343179	0.0392741	0.854717		4	119480004	0.444666	4.37713		21	19596935	0.00976609	0.14468
19	50358420	0.00213824	1.02674		2	129343771	0.338634	3.50617		4	119480139	0.237241	2.80894		21	19597141	0.087168	0.977828
19	50361619	0.129349	0.732285		2	129343834	0.338634	3.50617		4	119480193	0.0115853	1.27014		21	19597207	0.00128149	0.165923
19	50361714	0.118731	0.414083		2	129344304	0.0392741	0.854717		4	119482012	0.111069	0.854868		21	19597331	0.0298751	0.0782887
19	50366127	0.0085844	0.305479		2	129344566	0.0392741	0.854717		4	119482746	0.0911214	1.03617		21	19598057	0.00223878	0.131736
19	50366131	0.0085844	0.305479		2	129344582	0.0565504	0.685994		4	119482998	0.00206737	0.16042		21	19599262	0.00128149	0.165923
19	50366784	0.0332433	0.643644		2	129344647	0.338634	3.50617		4	119483092	0.050818	0.72893		21	19599493	0.00128149	0.165923
19	50368714	0.0191353	0.799743		2	129345084	0.0392741	0.854717		4	119483519	0.237241	2.80894		21	19600257	0.00128149	0.165923
19	50369112	0.118369	2.2497		2	129345528	0.0403998	0.822169		4	119483787	0.111069	0.854868		21	19600416	0.00720676	0.215793
19	50369973	0.129349	0.732285		2	129345577	0.0392741	0.854717		4	119483963	0.799086	5.38167		21	19600515	0.00208564	0.0338327
19	50369974	0.129349	0.732285		2	129345994	0.338634	3.50617		4	119484066	0.0504639	1.19248		21	19600858	0.00223878	0.131736
19	50370097	0.0191353	0.799743		2	129346027	0.0392741	0.854717		4	119484310	0.00206737	0.16042		21	19600908	0.00755904	0.067517
19	50370644	0.0085844	0.305479		2	129346225	0.0322893	0.527019		4	119484351	0.352633	3.43556		21	19600932	0.00208564	0.0338327
19	50370645	0.0085844	0.305479		2	129346386	0.338634	3.50617		4	119484474	0.345153	2.96735		21	19600971	0.00128149	0.165923
19	50372135	0.00401065	0.416723		2	129346468	0.338634	3.50617		4	119485065	0.010638	0.85472		21	19601135	0.00128149	0.165923
19	50372176	0.0787706	2.33235		2	129346625	0.338634	3.50617		4	119485456	0.799086	5.38167		21	19601144	0.00128149	0.165923
19	50372452	0.0191353	0.799743		2	129346818	0.338634	3.50617		4	119485968	0.0347145	0.252935		21	19601195	0.00128149	0.165923
19	50373727	0.0794378	2.38466		2	129347093	0.338634	3.50617		4	119486385	0.0339506	0.0732789		21	19601241	0.00223878	0.131736
19	50373984	0.0127289	0.235184		2	129347141	0.338634	3.50617		4	119486395	0.00168107	0.183065		21	19601487	0.00223878	0.131736
19	50374393	0.130331	3.00854		2	129347211	0.338634	3.50617		4	119486497	0.0108616	0.604773		21	19601613	0.00223878	0.131736
19	50374930	0.130331	3.00854		2	129347220	0.338634	3.50617		4	119486794	0.799086	5.38167		21	19601647	0.00128149	0.165923
19	50375588	0.0787706	2.33235		2	129347228	0.338634	3.50617		4	119486929	0.799086	5.38167		21	19601887	0.00223878	0.131736
19	50377158	0.0435451	0.896367		2	129347259	0.338634	3.50617		4	119486976	0.000979969	0.254191		21	19601937	0.00128149	0.165923
19	50379094	0.0787706	2.33235		2	129347265	0.338634	3.50617		4	119487449	0.000979969	0.254191		21	19601989	0.00755904	0.067517
19	50382170	0.0127289	1.28168		2	129347305	0.105865	1.10555		4	119487573	0.444666	4.37713		21	19602401	0.000775706	0.21089
19	50383793	0.327561	7.44147		2	129347345	0.338634	3.50617		4	119489157	0.00422494	0.216221		21	19602777	0.000775706	0.21089
19	50385457	0.906545	26.384		2	129347475	0.338634	3.50617		4	119489377	0.0204447	0.041847		21	19603250	0.00208564	0.0338327
19	50385458	0.0787706	2.33235		2	129347648	0.338634	3.50617		4	119489721	0.00850709	0.240868		21	19604001	0.00128149	0.165923
19	50386018	0.104575	3.71359		2	129347796	0.338634	3.50617		4	119489898	0.0266296	0.312419		21	19604182	0.00223878	0.131736
19	50386541	0.0118351	0.795568		2	129347857	0.338634	3.50617		4	119489945	0.0339506	0.0732789		21	19604467	0.924966	5.54647
19	50386717	0.159403	3.5218		2	129347886	0.338634	3.50617		4	119489956	0.0108616	0.604773		21	19604679	0.000775706	0.21089
19	50387895	0.0170183	1.28226		2	129348170	0.335405	3.58057		4	119490577	0.389062	4.71452		21	19605193	0.00755904	0.067517
19	50389302	0.0787706	2.33235		2	129348313	0.335405	3.58057		4	119490858	0.799086	5.38167		21	19607301	0.00976609	0.14468
19	50389459	0.0787706	2.33235		2	129348468	0.335405	3.58057		4	119491050	0.0322011	0.050576		21	19607402	0.00704672	0.105091
19	50392403	0.0787706	2.33235		2	129348622	0.335405	3.58057		4	119491161	0.0347724	0.140424		21	19607460	0.00128149	0.165923
19	50392547	0.0787706	2.33235		2	129348642	0.335405	3.58057		4	119491233	0.117041	0.781895		21	19607811	0.00976609	0.14468
19	50392618	0.140581	2.85899		2	129348681	0.338634	3.50617		4	119492326	0.0367801	0.305491		21	19608460	0.00976609	0.14468
19	50396600	0.00401065	0.416723		2	129348800	0.338634	3.50617		4	119493805	0.217803	2.43857		21	19609009	0.000775706	0.21089
19	50398200	0.0552967	1.93002		2	129348869	0.338634	3.50617		4	119493953	0.0483647	1.226		21	19609732	0.00976609	0.14468
19	50398736	0.0821561	2.674		2	129349091	0.335405	3.58057		4	119494222	0.0821534	1.11033		21	19610279	0.00704672	0.105091
19	50398739	0.0821561	2.674		2	129349654	0.338634	3.50617		4	119494592	0.0360906	0.158839		21	19610373	0.0298751	0.0782887
19	50398893	0.0821561	2.674		2	129349660	0.338634	3.50617		4	119494647	0.0391584	1.14528		21	19611200	0.0298751	0.0782887
19	50399106	0.0821561	2.674		2	129349674	0.338634	3.50617		4	119494649	0.0347724	0.140424		21	19611710	0.00976609	0.14468
19	50410240	0.0605364	2.39766		2	129350008	0.338634	3.50617		4	119494670	0.283283	1.84825		21	19611808	0.00976609	0.14468
19	50416406	0.438712	11.0536		2	129350293	0.338634	3.50617		4	119494728	0.0108616	0.604773		21	19611909	0.00755904	0.067517
19	50417998	0.0856277	2.83256		2	129350330	0.338634	3.50617		4	119494838	0.0365326	0.116627		21	19612077	0.00976609	0.14468
19	50418290	0.0821561	2.674		2	129350333	0.338634	3.50617		4	119495068	0.0108616	0.604773		21	19612249	0.00704672	0.105091
19	50421251	0.0821561	2.674		2	129350413	0.338634	3.50617		4	119495183	0.0367801	0.305491		21	19613901	0.00704672	0.105091
19	50421322	0.0856277	2.83256		2	129350604	0.338634	3.50617		4	119496221	0.712404	4.88088		21	19614083	0.00976609	0.14468
19	50422196	0.010512	0.824087		2	129351022	0.338634	3.50617		4	119496714	0.709061	4.72173		21	19614236	0.00704672	0.105091
19	50424823	0.1785	6.35137		2	129351024	0.338634	3.50617		4	119498016	0.0386824	1.09737		21	19614252	0.00704672	0.105091
19	50427820	0.0910676	3.17112		2	129351299	0.0392741	0.854717		4	119498436	0.0511556	0.763684		21	19614280	0.00976609	0.14468
19	50427823	0.0910676	3.17112		2	129351518	0.338634	3.50617		4	119499274	0.0467059	0.446196		21	19614319	0.00704672	0.105091
19	50430090	0.0360872	1.62126		2	129351574	0.338634	3.50617		4	119499920	0.0386824	1.09737		21	19614443	0.00704672	0.105091
19	50430137	0.130331	3.00854		2	129351616	0.338634	3.50617		4	119500099	0.116896	0.914556		21	19614492	0.00704672	0.105091
19	50433464	0.124856	0.367721		2	129351640	0.338634	3.50617		4	119500113	0.192824	1.9173		21	19614689	0.00976609	0.14468
19	50437839	0.226842	7.31584		2	129351644	0.338634	3.50617		4	119500341	0.010638	0.85472		21	19614717	0.00976609	0.14468
19	50438704	0.226842	7.31584		2	129351909	0.338634	3.50617		4	119500352	0.0386824	1.09737		21	19614989	0.00976609	0.14468
19	50438989	0.226842	7.31584		2	129352091	0.338634	3.50617		4	119500478	0.842352	5.94585		21	19615258	0.000493115	0.236765
19	50439104	0.226842	7.31584		2	129352418	0.0392741	0.854717		4	119500564	0.192824	1.9173		21	19615803	0.0061412	0.0169918
19	50439197	0.647305	19.3526		2	129352484	0.338634	3.50617		4	119500773	0.0173155	0.744621		21	19615872	0.00310564	0.381005
19	50440935	0.0541128	3.19794		2	129352490	0.335405	3.58057		4	119500774	0.0367801	0.305491		21	19616313	0.000517709	0.100596
19	50441110	0.176642	5.45318		2	129352563	0.338634	3.50617		4	119501188	0.492375	3.5515		21	19616487	0.000517709	0.100596
19	50441131	0.20449	6.32379		2	129352601	0.338634	3.50617		4	119501970	0.104627	1.32062		21	19616509	1.05248e-05	0.0604175
19	50441139	0.20449	6.32379		2	129352630	0.338634	3.50617		4	119502196	0.199144	0.74983		21	19616566	1.05248e-05	0.0604175
19	50441204	0.136192	3.27563		2	129352737	0.338634	3.50617		4	119502252	0.119848	1.54903		21	19616569	0.221076	1.28618
19	50441223	0.136192	3.27563		2	129352826	0.0322893	0.527019		4	119503235	0.0365326	0.116627		21	19616598	1.05248e-05	0.0604175
19	50441227	0.136192	3.27563		2	129353225	0.338634	3.50617		4	119503280	0.0525652	0.40915		21	19616613	1.05248e-05	0.0604175
19	50441240	0.579866	17.2174		2	129353248	0.338634	3.50617		4	119503359	0.104627	1.32062		21	19616756	1.05248e-05	0.0604175
19	50441271	0.122971	2.81511		2	129353442	0.338634	3.50617		4	119503535	0.842352	5.94585		21	19616874	1.05248e-05	0.0604175
19	50441273	0.0712457	1.92182		2	129353547	0.338634	3.50617		4	119503626	0.0525652	0.40915		21	19616907	1.05248e-05	0.0604175
19	50441336	0.122971	2.81511		2	129353563	0.338634	3.50617		4	119504136	0.189858	2.16966		21	19616913	1.05248e-05	0.0604175
19	50441772	0.117161	2.41339		2	129353574	0.338634	3.50617		4	119504393	0.0367801	0.305491		21	19616921	1.05248e-05	0.0604175
19	50444971	0.527088	13.3483		2	129353744	0.0392741	0.854717		4	119505216	0.0467059	0.446196		21	19618070	1.05248e-05	0.0604175
19	50447736	0.117161	2.41339		2	129353800	0.338634	3.50617		4	119505765	0.468484	3.16533		21	19618105	1.05248e-05	0.0604175
19	50448066	0.117065	2.2079		2	129353832	0.338634	3.50617		4	119505832	0.293324	2.28901		21	19618129	1.05248e-05	0.0604175
19	50449123	0.401747	10.8948		2	129353893	0.338634	3.50617		4	119505907	0.0365326	0.116627		21	19618232	1.05248e-05	0.0604175
19	50466809	1	29.699		2	129354238	0.105865	1.10555		4	119506027	0.00594989	0.315659		21	19618325	1.05248e-05	0.0604175
19	50509895	0.119688	2.57056		2	129354277	0.338634	3.50617		4	119506111	0.0326023	1.21529		21	19618348	1.05248e-05	0.0604175
19	50510410	0.512133	15.3789		2	129354332	0.338634	3.50617		4	119506657	0.16863	1.64065		21	19618355	1.05248e-05	0.0604175
19	50510565	0.995137	29.4003		2	129354422	0.338634	3.50617		4	119507823	0.132929	1.52388		21	19618408	1.05248e-05	0.0604175
19	50510652	0.119688	2.57056		2	129354571	0.338634	3.50617		4	119507902	0.0367801	0.305491		21	19618670	1.05248e-05	0.0604175
19	50512133	0.0179301	0.300507		2	129354590	0.338634	3.50617		4	119508248	0.0339103	0.813447		21	19618681	1.05248e-05	0.0604175
19	50513632	0.525259	15.0319		2	129354714	0.0565504	0.685994		4	119508252	0.0339103	0.813447		21	19618929	0.087168	0.977828
19	50514018	0.995137	29.4003		2	129354783	0.338634	3.50617		4	119508253	0.0339103	0.813447		21	19618932	1.05248e-05	0.0604175
19	50516278	0.512133	15.3789		2	129355240	0.338634	3.50617		4	119508492	0.0525652	0.40915		21	19619034	0.0068802	0.0429316
19	50516734	0.961845	28.1249		2	129355454	0.338634	3.50617		4	119508688	0.0386824	1.09737		21	19619174	1.05248e-05	0.0604175
19	50516853	0.0189503	0.684153		2	129355456	0.338634	3.50617		4	119509358	0.0365326	0.116627		21	19619214	1.05248e-05	0.0604175
19	50517012	0.119688	2.57056		2	129355483	0.338634	3.50617		4	119509934	0.0917594	0.591597		21	19619312	0.00831677	0.0479004
19	50517029	0.961845	28.1249		2	129355663	0.338634	3.50617		4	119510206	0.132274	1.86576		21	19619377	1.05248e-05	0.0604175
19	50517048	0.314963	9.42917		2	129355682	0.338634	3.50617		4	119510314	0.712404	4.88088		21	19619429	1.05248e-05	0.0604175
19	50518770	0.961845	28.1249		2	129355789	0.338634	3.50617		4	119510758	0.0108616	0.604773		21	19619529	1.05248e-05	0.0604175
19	50518792	0.314963	9.42917		2	129355799	0.338634	3.50617		4	119511494	0.0481466	0.706479		21	19619564	1.05248e-05	0.0604175
19	50519200	0.119688	2.57056		2	129355805	0.338634	3.50617		4	119512231	0.0481466	0.706479		21	19619646	1.05248e-05	0.0604175
19	50521993	0.119688	2.57056		2	129356028	0.338634	3.50617		4	119513076	0.195214	1.11983		21	19619740	1.05248e-05	0.0604175
19	50522945	0.314963	9.42917		2	129356102	0.338634	3.50617		4	119513372	0.0365326	0.116627		21	19619792	1.05248e-05	0.0604175
19	50523371	0.0494556	1.62302		2	129356132	0.338634	3.50617		4	119513882	0.0108616	0.604773		21	19619793	0.000517709	0.100596
19	50523425	0.328538	10.0053		2	129356155	0.338634	3.50617		4	119514374	0.0367801	0.305491		21	19619801	1.05248e-05	0.0604175
19	50523706	0.0190422	0.563233		2	129356201	0.338634	3.50617		4	119515043	0.0367801	0.305491		21	19619876	0.087168	0.977828
19	50523811	0.119688	2.57056		2	129356530	0.338634	3.50617		4	119515287	0.0367801	0.305491		21	19619880	1.05248e-05	0.0604175
19	50523978	0.488885	14.6004		2	129359443	0.104968	1.15451		4	119515486	0.0511556	0.763684		21	19619968	1.05248e-05	0.0604175
19	50524126	0.961845	28.1249		2	129359643	0.338634	3.50617		4	119516181	0.0511556	0.763684		21	19620027	0.00755904	0.067517
19	50524138	0.961845	28.1249		2	129359797	0.338634	3.50617		4	119516240	0.0386824	1.09737		21	19620045	1.05248e-05	0.0604175
19	50527378	0.961845	28.1249		2	129359810	0.104968	1.15451		4	119517554	0.0481466	0.706479		21	19620168	1.05248e-05	0.0604175
19	50528575	0.961845	28.1249		2	129359916	0.338634	3.50617		4	119518125	0.848884	6.10201		21	19620353	1.05248e-05	0.0604175
19	50528578	0.0953003	1.98705		2	129359928	0.0392741	0.854717		4	119518163	0.0108616	0.604773		21	19620522	0.000775706	0.21089
19	50528579	0.784224	23.291		2	129359973	0.338634	3.50617		4	119518398	0.0481466	0.706479		21	19620565	0.0986821	1.26718
19	50528711	0.961845	28.1249		2	129360091	0.338634	3.50617		4	119518435	0.0352572	0.559402		21	19620667	1.05248e-05	0.0604175
19	50531056	0.961845	28.1249		2	129360136	0.338634	3.50617		4	119518643	0.00594989	0.315659		21	19620720	1.05248e-05	0.0604175
19	50534682	0.784224	23.291		2	129360341	0.338634	3.50617		4	119522750	0.0386824	1.09737		21	19620755	1.05248e-05	0.0604175
19	50535371	0.961845	28.1249		2	129360380	0.338634	3.50617		4	119522797	0.0386824	1.09737		21	19620769	1.05248e-05	0.0604175
19	50537507	0.957413	28.9704		2	129361082	0.338634	3.50617		4	119522798	0.0365326	0.116627		21	19620806	1.05248e-05	0.0604175
19	50537590	0.957413	28.9704		2	129361144	0.0392741	0.854717		4	119522996	0.00594989	0.315659		21	19620960	1.05248e-05	0.0604175
19	50537605	0.957413	28.9704		2	129361151	0.0392741	0.854717		4	119523428	0.0525652	0.40915		21	19620961	0.0298751	0.0782887
19	50537973	0.953072	28.3229		2	129361257	0.338634	3.50617		4	119523526	0.0525652	0.40915		21	19620964	1.05248e-05	0.0604175
19	50538710	0.930743	28.5744		2	129361318	0.338634	3.50617		4	119523694	0.0613247	0.742348		21	19621005	1.05248e-05	0.0604175
19	50538712	0.930743	28.5744		2	129361699	0.338634	3.50617		4	119524763	0.0525652	0.40915		21	19621032	1.05248e-05	0.0604175
19	50538745	0.930743	28.5744		2	129361720	0.247459	3.34278		4	119524911	0.119951	0.605735		21	19621227	0.000115079	0.0804931
19	50538791	0.930743	28.5744		2	129362021	0.338634	3.50617		4	119525426	0.0108616	0.604773		21	19621417	1.05248e-05	0.0604175
19	50538822	0.930743	28.5744		2	129362354	0.338634	3.50617		4	119525475	0.0386824	1.09737		21	19621466	1.05248e-05	0.0604175
19	50538824	0.930743	28.5744		2	129362401	0.338634	3.50617		4	119526214	0.293324	2.28901		21	19621980	1.05248e-05	0.0604175
19	50538841	0.930743	28.5744		2	129362425	0.338634	3.50617		4	119526385	0.0917594	0.591597		21	19622146	1.05248e-05	0.0604175
19	50538896	0.930743	28.5744		2	129362432	0.338634	3.50617		4	119526874	0.0481466	0.706479		21	19622154	0.000775706	0.21089
19	50538953	0.930743	28.5744		2	129362583	0.338634	3.50617		4	119527138	0.00594989	0.315659		21	19622193	1.05248e-05	0.0604175
19	50539250	0.953072	28.3229		2	129362591	0.338634	3.50617		4	119527385	0.0525652	0.40915		21	19622207	1.05248e-05	0.0604175
19	50539585	0.930743	28.5744		2	129362759	0.338634	3.50617		4	119527640	0.0339506	0.0732789		21	19622283	0.00831677	0.0479004
19	50539711	0.953072	28.3229		2	129362970	0.338634	3.50617		4	119527749	0.0525652	0.40915		21	19622455	0.00831677	0.0479004
19	50539878	0.796596	23.8724		2	129363010	0.338634	3.50617		4	119528029	0.0403998	0.0599718		21	19622669	1.05248e-05	0.0604175
19	50539999	0.0179301	0.300507		2	129363034	0.338634	3.50617		4	119528141	0.0339506	0.0732789		21	19622780	1.05248e-05	0.0604175
19	50540630	0.953072	28.3229		2	129363083	0.338634	3.50617		4	119528372	0.0525652	0.40915		21	19622930	1.05248e-05	0.0604175
19	50541404	0.0179301	0.300507		2	129363123	0.335405	3.58057		4	119528568	0.293324	2.28901		21	19622988	1.05248e-05	0.0604175
19	50542512	0.953072	28.3229		2	129363169	0.338634	3.50617		4	119528770	0.0367801	0.305491		21	19623013	0.00755904	0.067517
19	50543136	0.0179301	0.300507		2	129363428	0.338634	3.50617		4	119528772	0.0365326	0.116627		21	19623084	1.05248e-05	0.0604175
19	50543275	0.0401885	0.792792		2	129363463	0.104968	1.15451		4	119528787	0.0365326	0.116627		21	19623449	1.05248e-05	0.0604175
19	50544119	0.930743	28.5744		2	129363544	0.0322893	0.527019		4	119528818	0.0365326	0.116627		21	19623629	1.05248e-05	0.0604175
19	50544805	0.603196	17.7683		2	129363572	0.338634	3.50617		4	119528820	0.0365326	0.116627		21	19623636	1.05248e-05	0.0604175
19	50545045	0.591854	18.2383		2	129363593	0.338634	3.50617		4	119528852	0.0365326	0.116627		21	19623654	0.00976609	0.14468
19	50545282	0.957413	28.9704		2	129363685	0.338634	3.50617		4	119528936	0.0386824	1.09737		21	19623677	1.05248e-05	0.0604175
19	50545316	0.957413	28.9704		2	129364348	0.348727	3.48757		4	119529086	0.0365326	0.116627		21	19623681	1.81611e-07	0.0579105
19	50545581	0.0401885	0.792792		2	129365237	0.348727	3.48757		4	119529150	0.17029	0.811732		21	19623704	1.05248e-05	0.0604175
19	50545645	0.479763	15.0079		2	129365439	0.348727	3.48757		4	119529237	0.0365326	0.116627		21	19623825	1.05248e-05	0.0604175
19	50545779	0.48867	14.8221		2	129365463	0.348727	3.48757		4	119529404	0.0525652	0.40915		21	19623847	0.00976609	0.14468
19	50546068	0.0401885	0.792792		2	129365836	0.0394653	0.818775		4	119529411	0.0365326	0.116627		21	19623851	1.05248e-05	0.0604175
19	50546248	0.930743	28.5744		2	129366412	0.0405891	0.787041		4	119529430	0.0365326	0.116627		21	19623963	1.05248e-05	0.0604175
19	50546274	0.0401885	0.792792		2	129366514	0.348727	3.48757		4	119529493	0.0365326	0.116627		21	19623965	1.05248e-05	0.0604175
19	50546579	0.479763	15.0079		2	129368346	0.629751	6.42114		4	119529522	0.0365326	0.116627		21	19624149	1.05248e-05	0.0604175
19	50546831	0.953072	28.3229		2	129368719	0.34537	3.56213		4	119529625	0.196755	1.15511		21	19624229	1.05248e-05	0.0604175
19	50546910	0.953072	28.3229		2	129368812	0.348727	3.48757		4	119529766	0.0386824	1.09737		21	19624432	0.000775706	0.21089
19	50546973	0.762077	23.4253		2	129369090	0.127196	0.66591		4	119529878	0.0365326	0.116627		21	19624690	1.05248e-05	0.0604175
19	50547110	0.953072	28.3229		2	129369632	0.0565504	0.685994		4	119530038	0.0365326	0.116627		21	19624826	0.00310564	0.381005
19	50547251	0.953072	28.3229		2	129370227	0.348727	3.48757		4	119530086	0.0365326	0.116627		21	19625348	0.0298751	0.0782887
19	50547448	0.953072	28.3229		2	129372170	0.348727	3.48757		4	119530107	0.0365326	0.116627		21	19625734	0.187204	1.07917
19	50547699	0.953072	28.3229		2	129372303	0.34537	3.56213		4	119530137	0.0365326	0.116627		21	19626338	0.00767936	0.0820675
19	50547821	0.479763	15.0079		2	129372444	0.34537	3.56213		4	119530351	0.0365326	0.116627		21	19626438	0.16777	0.813536
19	50547934	0.953072	28.3229		2	129372499	0.34537	3.56213		4	119530417	0.0365326	0.116627		21	19626500	0.185742	1.03282
19	50548992	0.0179301	0.300507		2	129372516	0.0565504	0.685994		4	119530534	0.0365326	0.116627		21	19626675	0.16777	0.813536
19	50550707	0.0401885	0.792792		2	129372551	0.623395	6.52014		4	119530823	0.0365326	0.116627		21	19626839	0.186659	1.03346
19	50551046	0.0202024	0.937784		2	129373078	0.34537	3.56213		4	119531222	0.0365326	0.116627		21	19627044	0.187204	1.07917
19	50551083	0.995137	29.4003		2	129373463	0.34537	3.56213		4	119531347	0.0339506	0.0732789		21	19627171	0.185742	1.03282
19	50551084	0.995137	29.4003		2	129373464	0.0394653	0.818775		4	119531497	0.283283	1.84825		21	19627588	0.00116807	0.295132
19	50551569	0.995137	29.4003		2	129373489	0.34537	3.56213		4	119531500	0.0504224	0.440641		21	19631398	0.174634	1.00754
19	50551675	0.995137	29.4003		2	129373759	0.34537	3.56213		4	119531655	0.0108616	0.604773		21	19631455	0.16777	0.813536
19	50551704	0.995137	29.4003		2	129373956	0.34537	3.56213		4	119533535	0.0365326	0.116627		21	19633279	0.16728	0.898737
19	50551939	0.995137	29.4003		2	129373999	0.34537	3.56213		4	119533598	0.0511556	0.763684		21	19633316	0.16728	0.898737
19	50552036	0.995137	29.4003		2	129374001	0.34537	3.56213		4	119533935	0.0525652	0.40915		21	19633332	0.16728	0.898737
19	50552885	0.995137	29.4003		2	129374201	0.0565504	0.685994		4	119534240	0.103046	0.232035		21	19633472	0.154187	0.889948
19	50552888	0.995137	29.4003		2	129374482	0.348727	3.48757		4	119534348	0.0367801	0.305491		21	19633591	0.154187	0.889948
19	50552899	0.521902	15.7867		2	129374695	0.0394653	0.818775		4	119534617	0.190452	1.62398		21	19633807	0.154187	0.889948
19	50552907	0.995137	29.4003		2	129374726	0.34537	3.56213		4	119534761	0.200504	1.95518		21	19633872	0.154187	0.889948
19	50553018	0.995137	29.4003		2	129375235	0.34537	3.56213		4	119534898	0.0812109	2.20018		21	19634449	0.154187	0.889948
19	50553030	0.995137	29.4003		2	129375249	0.34537	3.56213		4	119535043	0.0339506	0.0732789		21	19634733	0.154187	0.889948
19	50553101	0.0401885	0.792792		2	129375356	0.0322893	0.527019		4	119535600	0.031533	1.2057		21	19634762	0.154187	0.889948
19	50553285	0.995137	29.4003		2	129375375	0.34537	3.56213		4	119535821	0.31147	2.74163		21	19634785	0.154187	0.889948
19	50553358	0.995137	29.4003		2	129375376	0.00675499	0.0599731		4	119535834	0.186396	1.30444		21	19634882	8.41157e-06	1.39175
19	50553378	0.995137	29.4003		2	129375377	0.348727	3.48757		4	119536709	0.0367801	0.305491		21	19634908	0.161408	0.975491
19	50553792	0.416528	13.5774		2	129375727	0.34537	3.56213		4	119536985	0.172447	0.889126		21	19634917	0.154187	0.889948
19	50554514	0.995137	29.4003		2	129375742	0.0322893	0.527019		4	119537109	0.0386824	1.09737		21	19635112	0.154187	0.889948
19	50555302	0.995137	29.4003		2	129376081	0.34537	3.56213		4	119537272	0.115852	0.694446		21	19635186	0.154187	0.889948
19	50555593	0.11788	2.44742		2	129376147	0.348727	3.48757		4	119538149	0.204574	1.70301		21	19635191	0.154187	0.889948
19	50555654	0.0401885	0.792792		2	129376225	0.34537	3.56213		4	119538299	0.0367801	0.305491		21	19635307	0.154187	0.889948
19	50556971	0.995137	29.4003		2	129376453	0.34537	3.56213		4	119538351	0.0161086	0.152054		21	19635335	0.147543	0.733535
19	50557037	0.995137	29.4003		2	129376454	0.34537	3.56213		4	119538603	0.0367801	0.305491		21	19635362	0.161408	0.975491
19	50557727	0.995137	29.4003		2	129376460	0.348727	3.48757		4	119538953	0.207902	1.83957		21	19635402	0.154187	0.889948
19	50558524	0.995137	29.4003		2	129376582	0.34537	3.56213		4	119538999	0.114216	0.76663		21	19635531	0.154187	0.889948
19	50560451	0.521902	15.7867		2	129376614	0.34537	3.56213		4	119539075	0.015841	0.383486		21	19635636	0.154187	0.889948
19	50561299	0.0401885	0.792792		2	129376635	0.34537	3.56213		4	119539076	0.0367801	0.305491		21	19635713	0.00767936	0.0820675
19	50561313	0.995137	29.4003		2	129376676	0.34537	3.56213		4	119539839	0.854208	5.9828		21	19635933	0.0839064	0.944268
19	50561351	0.0262586	0.565445		2	129376678	0.34537	3.56213		4	119539885	0.015841	0.383486		21	19635935	0.154187	0.889948
19	50561723	0.995137	29.4003		2	129376686	0.34537	3.56213		4	119539927	0.0347145	0.252935		21	19636023	0.154187	0.889948
19	50561740	0.995137	29.4003		2	129376719	0.0322893	0.527019		4	119540054	0.00698131	0.486621		21	19636076	0.154187	0.889948
19	50561771	0.995137	29.4003		2	129376767	0.348727	3.48757		4	119540118	0.0367801	0.305491		21	19636096	0.147543	0.733535
19	50561792	0.0714181	1.81606		2	129376967	0.34537	3.56213		4	119540399	0.100956	0.286792		21	19636403	0.154187	0.889948
19	50561871	0.995137	29.4003		2	129377445	0.34537	3.56213		4	119540656	0.00698131	0.486621		21	19636531	0.154187	0.889948
19	50561972	0.774668	23.2691		2	129377706	0.34537	3.56213		4	119540875	0.0580514	0.144799		21	19636581	0.154187	0.889948
19	50561979	0.854856	23.4781		2	129377782	0.348727	3.48757		4	119540973	0.0012388	0.477727		21	19636779	0.154187	0.889948
19	50562070	0.995137	29.4003		2	129378253	0.34537	3.56213		4	119542339	0.0347145	0.252935		21	19636838	0.154187	0.889948
19	50562133	0.995137	29.4003		2	129378986	0.0341583	0.756731		4	119543459	0.0320957	0.146383		21	19636873	0.154187	0.889948
19	50562228	0.995137	29.4003		2	129379566	0.359873	3.63456		4	119543846	0.0147601	0.863971		21	19636888	0.154187	0.889948
19	50562312	0.995137	29.4003		2	129380390	0.356426	3.71113		4	119544056	0.0327387	0.961999		21	19636921	0.154187	0.889948
19	50562377	0.995137	29.4003		2	129381884	0.356426	3.71113		4	119544331	0.00566417	0.336007		21	19637247	0.154371	0.809867
19	50562455	0.995137	29.4003		2	129382007	0.356426	3.71113		4	119544708	0.0862962	0.624299		21	19637647	0.154187	0.889948
19	50562499	0.995137	29.4003		2	129382522	0.359873	3.63456		4	119544810	0.0164235	0.23492		21	19638243	0.147543	0.733535
19	50562586	0.995137	29.4003		2	129382533	0.359873	3.63456		4	119544813	0.0149719	0.889007		21	19638275	0.161717	0.753276
19	50562625	0.995137	29.4003		2	129382653	0.359873	3.63456		4	119545127	0.0149719	0.889007		21	19638716	0.147543	0.733535
19	50562633	0.995137	29.4003		2	129382701	0.359873	3.63456		4	119545617	0.0147601	0.863971		21	19639034	0.154187	0.889948
19	50562870	0.995137	29.4003		2	129383324	0.359873	3.63456		4	119545678	0.0320957	0.146383		21	19639129	0.00767936	0.0820675
19	50562996	0.995137	29.4003		2	129383554	0.359873	3.63456		4	119546158	0.0420928	1.13386		21	19639222	0.154187	0.889948
19	50563097	0.0401885	0.792792		2	129383597	0.356426	3.71113		4	119546175	0.0611097	0.384553		21	19639395	0.147543	0.733535
19	50563923	0.995137	29.4003		2	129384094	0.356426	3.71113		4	119546289	0.128002	1.29912		21	19639492	0.154187	0.889948
19	50564623	0.995137	29.4003		2	129384135	0.359873	3.63456		4	119546550	0.134256	1.53403		21	19639662	0.165765	0.846474
19	50564725	0.995137	29.4003		2	129384271	0.0405891	0.832386		4	119546628	0.0835162	1.20668		21	19639804	0.147543	0.733535
19	50564808	0.995137	29.4003		2	129384458	0.359873	3.63456		4	119546629	0.0320957	0.146383		21	19639814	0.154187	0.889948
19	50564849	0.995137	29.4003		2	129384813	0.356426	3.71113		4	119546631	0.0147601	0.863971		21	19639950	0.154187	0.889948
19	50564963	0.774668	23.2691		2	129384857	0.356426	3.71113		4	119546702	0.0147601	0.863971		21	19640418	0.147543	0.733535
19	50565165	0.774668	23.2691		2	129385032	0.359873	3.63456		4	119546743	0.0147601	0.863971		21	19640426	0.147543	0.733535
19	50565212	0.774668	23.2691		2	129385465	0.0580581	0.728078		4	119547383	0.0147601	0.863971		21	19640497	0.00755904	0.067517
19	50565245	0.774668	23.2691		2	129385665	0.356426	3.71113		4	119547437	0.134256	1.53403		21	19640509	0.0642641	0.861551
19	50565584	0.774668	23.2691		2	129385679	0.356426	3.71113		4	119547461	0.128002	1.29912		21	19640568	0.087168	0.977828
19	50566472	0.774668	23.2691		2	129385740	0.359873	3.63456		4	119548296	0.0320957	0.146383		21	19640774	0.147543	0.733535
19	50566576	0.0401885	0.792792		2	129385887	0.359873	3.63456		4	119549817	0.0147601	0.863971		21	19640792	0.147543	0.733535
19	50566693	0.774668	23.2691		2	129386018	0.0580581	0.728078		4	119549826	0.0366498	0.140311		21	19640799	0.154187	0.889948
19	50566883	0.416528	13.5774		2	129386095	0.356426	3.71113		4	119549922	0.0147601	0.863971		21	19640803	0.154187	0.889948
19	50567035	0.0401885	0.792792		2	129386380	0.356426	3.71113		4	119550668	0.0147601	0.863971		21	19641194	0.161408	0.975491
19	50567067	0.0401885	0.792792		2	129386434	0.356426	3.71113		4	119550699	0.132209	1.34989		21	19641222	0.154371	0.809867
19	50567767	0.857449	24.5666		2	129386561	0.356426	3.71113		4	119551292	0.0611097	0.384553		21	19641343	0.161408	0.975491
19	50568288	0.0262586	0.565445		2	129386704	0.356426	3.71113		4	119553511	0.207902	1.83957		21	19641401	0.161408	0.975491
19	50569972	0.774668	23.2691		2	129387042	0.356426	3.71113		4	119555090	0.015841	0.383486		21	19641434	0.154371	0.809867
19	50570078	0.0179301	0.300507		2	129387138	0.359873	3.63456		4	119555281	0.0504224	0.491489		21	19641451	0.154371	0.809867
19	50571327	0.774668	23.2691		2	129387308	0.356426	3.71113		4	119556106	0.0504224	0.491489		21	19641452	0.154371	0.809867
19	50571335	0.774668	23.2691		2	129387568	0.356426	3.71113		4	119556534	0.0524085	0.656513		21	19641457	0.154371	0.809867
19	50571527	0.995137	29.4003		2	129387660	0.356426	3.71113		4	119556542	0.0366498	0.140311		21	19641471	0.154371	0.809867
19	50571736	0.774668	23.2691		2	129387991	0.0322893	0.527019		4	119556944	0.0420928	1.13386		21	19641610	0.161408	0.975491
19	50572749	0.995137	29.4003		2	129388512	0.0580581	0.728078		4	119557005	0.132209	1.34989		21	19641764	0.154371	0.809867
19	50573284	0.0714181	1.81606		2	129389704	0.356426	3.71113		4	119557058	0.184883	1.47073		21	19641847	0.00767936	0.0820675
19	50573536	0.995137	29.4003		2	129390356	0.359873	3.63456		4	119557613	0.0147601	0.863971		21	19644859	0.154371	0.809867
19	50574314	0.995137	29.4003		2	129391130	0.0580581	0.728078		4	119558248	0.0504224	0.491489		21	19644937	0.161717	0.753276
19	50574591	0.0262586	0.565445		2	129391472	0.0405891	0.832386		4	119558742	0.823817	5.21453		21	19645017	0.154371	0.809867
19	50575351	0.118369	2.2497		2	129392140	0.0405891	0.832386		4	119558814	0.0147601	0.863971		21	19645077	0.161408	0.975491
19	50575897	0.995137	29.4003		2	129392275	0.359873	3.63456		4	119559050	0.0366498	0.140311		21	19645158	0.154371	0.809867
19	50577723	0.774668	23.2691		2	129392513	0.0322893	0.527019		4	119559758	0.0147601	0.863971		21	19645163	0.154371	0.809867
19	50578131	0.774668	23.2691		2	129392706	0.364339	3.58078		4	119559836	0.0108616	0.604773		21	19645203	0.00767936	0.0820675
19	50578178	0.0707221	1.17885		2	129393268	0.0580581	0.728078		4	119560080	0.0320957	0.146383		21	19645220	0.161408	0.975491
19	50578613	0.0262586	0.565445		2	129394333	0.367853	3.50525		4	119560087	0.0420928	1.13386		21	19645226	0.154371	0.809867
19	50578878	0.0401885	0.792792		2	129394345	0.367853	3.50525		4	119560144	0.20286	1.76822		21	19645403	0.154371	0.809867
19	50579181	0.0262586	0.565445		2	129394431	0.0334833	0.449649		4	119560678	0.0504224	0.491489		21	19645445	0.161408	0.975491
19	50579317	0.774668	23.2691		2	129394754	0.113215	1.4762		4	119560687	0.0339506	0.0732789		21	19645451	0.154371	0.809867
19	50579476	0.0401885	0.792792		2	129396368	0.367853	3.50525		4	119560894	0.0135178	1.59518		21	19645535	0.147543	0.733535
19	50580097	0.0262586	0.565445		2	129396443	0.15746	1.9191		4	119561291	0.0147601	0.863971		21	19645767	0.161408	0.975491
19	50580300	0.0306177	2.01581		2	129396972	0.142272	1.8311		4	119561415	0.0320957	0.146383		21	19645949	0.161408	0.975491
19	50580354	0.774668	23.2691		2	129397146	0.0482971	0.845751		4	119561999	0.184883	1.47073		21	19645985	0.154371	0.809867
19	50581755	0.995137	29.4003		2	129398303	0.0362625	0.656171		4	119563722	0.0147601	0.863971		21	19646000	0.154371	0.809867
19	50582005	0.774668	23.2691		2	129398587	0.0172465	1.92979		4	119564687	0.015841	0.383486		21	19646103	0.154371	0.809867
19	50582125	0.774668	23.2691		2	129398859	0.367853	3.50525		4	119564931	0.186549	1.32165		21	19646169	0.161408	0.975491
19	50582249	0.995137	29.4003		2	129400673	0.15746	1.9191		4	119565487	0.0147601	0.863971		21	19646176	0.161408	0.975491
19	50582407	0.774668	23.2691		2	129401790	0.0334833	0.449649		4	119565553	0.0147601	0.863971		21	19646183	0.161717	0.753276
19	50582710	0.774668	23.2691		2	129402121	0.0334833	0.449649		4	119565771	0.134256	1.53403		21	19646244	0.161408	0.975491
19	50582988	0.13966	0.854566		2	129402792	0.15746	1.9191		4	119566141	0.0608073	0.35965		21	19646248	0.161408	0.975491
19	50583252	0.774668	23.2691		2	129404148	0.0368674	0.695867		4	119566280	0.0147601	0.863971		21	19646352	0.154371	0.809867
19	50584144	0.0262586	0.565445		2	129404336	0.0362625	0.656171		4	119566502	0.0339506	0.0732789		21	19646437	0.147543	0.733535
19	50584406	0.995137	29.4003		2	129406433	0.364339	3.58078		4	119566796	0.685043	3.61494		21	19646796	0.161408	0.975491
19	50584505	0.774668	23.2691		2	129407666	0.0334833	0.449649		4	119567040	0.0320957	0.146383		21	19646797	0.154371	0.809867
19	50584556	0.774668	23.2691		2	129407967	0.367853	3.50525		4	119567165	0.041462	1.19542		21	19646827	0.161408	0.975491
19	50585178	0.995137	29.4003		2	129408819	0.65907	6.46523		4	119567249	0.0320957	0.146383		21	19646994	0.00327244	0.122454
19	50585275	0.774668	23.2691		2	129408982	0.0362625	0.656171		4	119569305	0.0347145	0.252935		21	19647144	0.00327244	0.122454
19	50585439	0.0401885	0.792792		2	129409279	0.15746	1.9191		4	119570040	0.0147601	0.863971		21	19647220	0.00767936	0.0820675
19	50591258	0.416528	13.5774		2	129410290	0.0405891	0.832386		4	119570411	0.0147601	0.863971		21	19647247	0.00327244	0.122454
19	50594294	0.774668	23.2691		2	129412614	0.367853	3.50525		4	119570443	0.0347145	0.252935		21	19647267	0.173762	0.975873
19	50594436	0.0262586	0.565445		2	129413987	0.0334833	0.449649		4	119570720	0.0147601	0.863971		21	19647334	0.161408	0.975491
19	50594447	0.774668	23.2691		2	129414054	0.15746	1.9191		4	119570723	0.0147601	0.863971		21	19647533	0.00327244	0.122454
19	50594887	0.0714181	1.81606		2	129414726	0.0145913	0.0307736		4	119570848	0.0347145	0.252935		21	19647769	0.0048294	0.0104158
19	50595106	0.0306177	2.01581		2	129414787	0.367853	3.50525		4	119571456	0.0108616	0.604773		21	19648159	0.0048294	0.0104158
19	50595642	0.0401885	0.792792		2	129415032	0.0580581	0.728078		4	119572181	0.0135178	1.59518		21	19648440	0.00327244	0.122454
19	50595967	0.0401885	0.792792		2	129415180	0.15746	1.9191		4	119572401	0.0174953	0.698964		21	19648446	0.0048294	0.0104158
19	50596178	0.124856	0.367721		2	129415526	0.0368674	0.695867		4	119572612	0.184292	1.4113		21	19648491	0.00425484	0.10524
19	50596368	0.0262586	0.565445		2	129415683	0.15746	1.9191		4	119572828	0.196755	1.30164		21	19648492	0.00425484	0.10524
19	50596741	0.995137	29.4003		2	129415931	0.15746	1.9191		4	119572876	0.184292	1.4113		21	19648581	0.0061412	0.0280772
19	50596891	0.416528	13.5774		2	129416123	0.15746	1.9191		4	119573003	0.00638386	0.0484344		21	19648658	0.0061412	0.0280772
19	50597204	0.11788	2.44742		2	129416310	0.367853	3.50525		4	119573264	0.0147601	0.863971		21	19649032	0.00755904	0.067517
19	50598566	0.0401885	0.792792		2	129416390	0.367853	3.50525		4	119573701	0.0147601	0.863971		21	19649080	0.00425484	0.10524
19	50598618	0.0453159	0.903989		2	129417569	0.0316456	0.458596		4	119573702	0.0147601	0.863971		21	19649133	0.00425484	0.10524
19	50599102	0.0262586	0.565445		2	129417967	0.0334833	0.449649		4	119574009	0.0320957	0.146383		21	19649173	0.00425484	0.10524
19	50599258	0.0262586	0.565445		2	129418042	0.0145913	0.0307736		4	119574010	0.0147601	0.863971		21	19649227	0.00425484	0.10524
19	50600352	0.216824	1.95276		2	129418873	0.367853	3.50525		4	119574083	0.0335376	0.690622		21	19649305	0.00425484	0.10524
19	50600727	0.0401885	0.792792		2	129418970	0.0334833	0.449649		4	119574807	0.184292	1.4113		21	19649352	0.00425484	0.10524
19	50600814	0.0262586	0.565445		2	129419019	0.15746	1.9191		4	119575179	0.0614125	0.346855		21	19649631	0.0061412	0.0280772
19	50601079	0.0262586	0.565445		2	129419063	0.367853	3.50525		4	119575351	0.0335376	0.690622		21	19649687	0.0061412	0.0280772
19	50601842	0.0262586	0.565445		2	129419911	0.15746	1.9191		4	119575568	0.0339506	0.0732789		21	19649693	0.0061412	0.0280772
19	50602129	0.0262586	0.565445		2	129420168	0.0334833	0.449649		4	119576309	0.0147601	0.863971		21	19649711	0.0061412	0.0280772
19	50603558	0.118369	2.2497		2	129420721	0.0334833	0.449649		4	119577148	0.0174953	0.698964		21	19649760	0.000743927	0.171727
19	50604185	0.0214292	0.547096		2	129421427	0.155228	1.14553		4	119577185	0.0174953	0.698964		21	19649778	0.00425484	0.10524
19	50604430	0.0214292	0.547096		2	129421525	0.15746	1.9191		4	119577280	0.301441	2.60273		21	19649802	0.0061412	0.0280772
19	50604820	0.0262586	0.565445		2	129421796	0.0334833	0.449649		4	119577415	0.0147601	0.863971		21	19649805	0.00425484	0.10524
19	50604824	0.0262586	0.565445		2	129422322	0.364339	3.58078		4	119577826	0.0147601	0.863971		21	19649843	0.00480947	0.0957282
19	50605108	0.0714181	1.81606		2	129422889	0.0405891	0.832386		4	119578820	0.0347145	0.252935		21	19649872	0.0068802	0.037992
19	50605287	0.0202024	0.937784		2	129422933	0.353951	3.55044		4	119578831	0.0347145	0.252935		21	19649877	0.0068802	0.037992
19	50605756	0.0262586	0.565445		2	129423344	0.0334833	0.449649		4	119578835	0.0347145	0.252935		21	19649891	0.00480947	0.0957282
19	50606484	0.0262586	0.565445		2	129423533	0.0172465	1.92979		4	119578859	0.0347145	0.252935		21	19649931	0.00327244	0.122454
19	50606769	0.0262586	0.565445		2	129424173	0.15746	1.9191		4	119578897	0.0174953	0.698964		21	19649937	0.00327244	0.122454
19	50607030	0.216824	1.95276		2	129424370	0.0334833	0.449649		4	119578922	0.0174953	0.698964		21	19649980	0.0048294	0.0104158
19	50607102	0.0262586	0.565445		2	129425065	0.0334833	0.449649		4	119579020	0.0320957	0.146383		21	19649984	0.00327244	0.122454
19	50607587	0.0183538	0.0127311		2	129427733	0.0362625	0.656171		4	119579103	0.0174953	0.698964		21	19650017	0.00327244	0.122454
19	50607762	0.0401885	0.792792		2	129428800	0.367853	3.50525		4	119579186	0.163201	2.18961		21	19650062	0.0048294	0.0104158
19	50608088	0.0262586	0.565445		2	129428826	0.0405891	0.832386		4	119579261	0.0174953	0.698964		21	19650065	0.00327244	0.122454
19	50608288	0.0262586	0.565445		2	129428959	0.0334833	0.449649		4	119579371	0.0347145	0.252935		21	19650119	0.0048294	0.0104158
19	50608516	0.0714181	1.81606		2	129429225	0.0334833	0.449649		4	119579841	0.0347145	0.252935		21	19650164	0.0048294	0.0104158
19	50609289	0.0401885	0.792792		2	129429803	0.0580581	0.728078		4	119580110	0.0347145	0.252935		21	19650309	0.00327244	0.122454
19	50610614	0.0262586	0.565445		2	129429822	0.0334833	0.449649		4	119580892	0.0147601	0.863971		21	19650500	0.00327244	0.122454
19	50610961	0.0306177	2.01581		2	129430078	0.367853	3.50525		4	119581328	0.0340362	0.0474123		21	19650580	0.0048294	0.0104158
19	50611131	0.0181013	0.483207		2	129430246	0.0334833	0.449649		4	119582749	0.0210986	1.11091		21	19650864	0.0048294	0.0104158
19	50611218	0.024218	1.59594		2	129430874	0.367853	3.50525		4	119583591	0.0340362	0.0474123		21	19650923	0.161408	0.975491
19	50611991	0.00418929	0.685145		2	129430984	0.0466657	0.213738		4	119583841	0.0347145	0.252935		21	19650951	0.161408	0.975491
19	50612130	0.0237004	2.0452		2	129432248	0.367853	3.50525		4	119583901	0.0147601	0.863971		21	19650954	0.161408	0.975491
19	50612536	0.0714181	1.81606		2	129432414	0.0340988	0.406951		4	119585070	0.0180352	0.522534		21	19651304	0.161408	0.975491
19	50612694	0.0714181	1.81606		2	129432700	0.367853	3.50525		4	119587439	0.033644	0.208751		21	19651376	0.161408	0.975491
19	50612964	0.0262586	0.565445		2	129432919	0.15746	1.9191		4	119587793	0.033644	0.208751		21	19651682	0.161408	0.975491
19	50613207	0.216824	1.95276		2	129432942	0.15746	1.9191		4	119588264	0.0180352	0.522534		21	19654832	0.161408	0.975491
19	50613552	0.0306177	2.01581		2	129432953	0.15746	1.9191		4	119588532	0.23179	2.19524		21	19655901	0.161408	0.975491
19	50613625	0.0262586	0.565445		2	129432959	0.15746	1.9191		4	119588605	0.0108616	0.604773		21	19656183	0.161408	0.975491
19	50613642	0.0262586	0.565445		2	129432987	0.15746	1.9191		4	119588758	0.0173155	0.882677		21	19656185	0.161408	0.975491
19	50613652	0.0262586	0.565445		2	129433207	0.0334833	0.449649		4	119588915	0.0152283	0.234468		21	19656190	0.154187	0.889948
19	50613663	0.0262586	0.565445		2	129433907	0.0334833	0.449649		4	119589241	0.0606144	1.07869		21	19656192	0.154187	0.889948
19	50613697	0.000884335	0.290043		2	129433920	0.0368674	0.695867		4	119589280	0.301975	2.4183		21	19656469	0.161408	0.975491
19	50613699	0.000884335	0.290043		2	129433960	0.0334833	0.449649		4	119589744	0.0340362	0.0474123		21	19656781	0.161408	0.975491
19	50613724	0.0262586	0.565445		2	129433994	0.0334833	0.449649		4	119590219	0.11029	1.20582		21	19657031	0.161408	0.975491
19	50613769	0.0262586	0.565445		2	129434176	0.0334833	0.449649		4	119590508	0.0487502	0.364774		21	19657032	0.161408	0.975491
19	50613967	0.0306177	2.01581		2	129434177	0.0334833	0.449649		4	119590760	0.0340362	0.0474123		21	19657415	0.161408	0.975491
19	50613996	0.0714181	1.81606		2	129434418	0.0334833	0.449649		4	119591310	0.0340362	0.0474123		21	19660646	0.00676036	0.394945
19	50614010	0.0262586	0.565445		2	129434624	0.0334833	0.449649		4	119591609	0.0410131	0.0795828		21	19661557	0.0708413	0.00976094
19	50614048	0.0262586	0.565445		2	129434637	0.0408343	0.692849		4	119592352	0.0388548	1.59073		21	19664606	0.0221317	0.447396
19	50614297	0.0262586	0.565445		2	129435151	0.0368674	0.695867		4	119593102	0.301975	2.4183		21	19664629	0.0213042	0.477295
19	50614345	0.0262586	0.565445		2	129435443	0.0277079	0.471827		4	119593177	0.0180352	0.522534		21	19664760	0.0181994	0.639921
19	50614454	0.0262586	0.565445		2	129436129	0.367853	3.50525		4	119594166	0.0340362	0.0474123		21	19664844	0.0213042	0.477295
19	50614879	0.0714181	1.81606		2	129436220	0.0334833	0.449649		4	119594783	0.0340362	0.0474123		21	19665230	0.0221317	0.447396
19	50615215	0.0262586	0.565445		2	129437368	0.0145913	0.0307736		4	119595048	0.0410131	0.0795828		21	19666158	0.0221317	0.447396
19	50615559	0.0262586	0.565445		2	129437691	0.15746	1.9191		4	119595676	0.23179	2.19524		21	19666176	0.0221317	0.447396
19	50615788	0.0262586	0.565445		2	129437753	0.0405891	0.832386		4	119595870	0.034485	1.16814		21	19667375	0.0213042	0.477295
19	50615796	0.0306177	2.01581		2	129438083	0.0580581	0.728078		4	119596094	0.0340362	0.0474123		21	19668451	0.0127088	0.0284828
19	50615820	0.0714181	1.81606		2	129438390	0.367853	3.50525		4	119596297	0.0410131	0.0795828		21	19668453	0.00657981	0.559574
19	50616002	0.0183538	0.0127311		2	129438894	0.0580581	0.728078		4	119596743	0.817554	5.01098		21	19668455	0.0366079	0.298377
19	50616141	0.0262586	0.565445		2	129441283	0.0580581	0.728078		4	119596904	0.0108616	0.604773		21	19668464	0.0443024	0.0666787
19	50616951	0.0262586	0.565445		2	129441984	0.0580581	0.728078		4	119596945	0.034485	1.16814		21	19668549	0.0221317	0.447396
19	50617421	0.0262586	0.565445		2	129442767	0.0580581	0.728078		4	119597157	0.0340362	0.0474123		21	19669809	0.00755904	0.067517
19	50617474	0.0262586	0.565445		2	129442980	0.367853	3.50525		4	119597501	0.0180352	0.522534		21	19670589	0.0536692	0.02199
19	50618359	0.0262586	0.565445		2	129443103	0.0334833	0.449649		4	119597572	0.0556588	0.736131		21	19670688	0.0359967	0.26658
19	50618507	0.0306177	2.01581		2	129443223	0.0580581	0.728078		4	119597609	0.0378389	0.393857		21	19670690	0.0359967	0.26658
19	50618719	0.0262586	0.565445		2	129443694	0.113215	1.4762		4	119598570	0.0408558	1.15356		21	19671961	0.0699432	0.0261714
19	50619120	0.0262586	0.565445		2	129444772	0.367853	3.50525		4	119599259	0.0773628	0.180842		21	19672163	0.0359967	0.26658
19	50619583	0.0262586	0.565445		2	129444779	0.0580581	0.728078		4	119600084	0.0868724	0.138438		21	19672205	0.0536692	0.02199
19	50619627	0.0262586	0.565445		2	129444951	0.0580581	0.728078		4	119600340	0.0108616	0.604773		21	19672249	0.00657981	0.559574
19	50620599	0.0262586	0.565445		2	129446175	0.0580581	0.728078		4	119600485	0.0868724	0.138438		21	19672314	0.0221317	0.447396
19	50620807	0.0262586	0.565445		2	129446823	0.0573163	0.931851		4	119600919	0.0773628	0.180842		21	19672334	0.0699432	0.0261714
19	50621195	0.25439	7.10135		2	129448351	0.367853	3.50525		4	119601147	0.0378389	0.393857		21	19672337	0.0359967	0.26658
19	50621510	0.0262586	0.565445		2	129448562	0.0580581	0.728078		4	119601161	0.0340362	0.0474123		21	19672386	0.0699432	0.0261714
19	50622131	0.0262586	0.565445		2	129448951	0.367853	3.50525		4	119603201	0.0773628	0.180842		21	19674606	0.0042011	0.0327138
19	50622586	0.0262586	0.565445		2	129449142	0.113215	1.4762		4	119603528	0.0108616	0.604773		21	19675191	0.0523383	0.054818
19	50622649	0.643065	25.7906		2	129449219	0.113215	1.4762		4	119603753	0.0773628	0.180842		21	19677796	0.00657981	0.559574
19	50622934	0.0262586	0.565445		2	129449789	0.0580581	0.728078		4	119604006	0.0773628	0.180842		21	19723584	0.0366079	0.298377
19	50623384	0.0262586	0.565445		2	129449809	0.0580581	0.728078		4	119604143	0.176038	1.59524		21	19728837	0.0366079	0.298377
19	50623398	0.0152044	1.48203		2	129451383	0.109808	1.06801		4	119605079	0.0340362	0.0474123		21	19729055	0.0218499	0.274297
19	50623899	0.0262586	0.565445		2	129451859	0.367853	3.50525		4	119605136	0.033644	0.208751		21	19730283	6.21842e-05	0.319804
19	50624104	0.00418929	0.685145		2	129451897	0.367853	3.50525		4	119605214	0.033644	0.208751		21	19730439	0.0061412	0.00904407
19	50624140	0.0262586	0.565445		2	129452072	0.0595848	0.68535		4	119605508	0.0340362	0.0474123		21	19730691	0.0061412	0.00904407
19	50624339	0.0714181	1.81606		2	129452478	0.0580581	0.728078		4	119605743	0.0340362	0.0474123		21	19730780	0.0042011	0.0327138
19	50624413	0.0262586	0.565445		2	129453047	0.234273	1.30479		4	119607453	0.121839	0.442015		21	19731091	0.0061412	0.00904407
19	50625378	0.0262586	0.565445		2	129453478	0.0580581	0.728078		4	119607465	0.109382	0.494585		21	19732243	0.0369426	0.0834267
19	50625425	0.0262586	0.565445		2	129453738	0.367853	3.50525		4	119607573	0.0108616	0.604773		21	19732431	0.00553815	0.0495005
19	50625518	0.024218	1.59594		2	129454264	0.367853	3.50525		4	119607622	0.109382	0.494585		21	19732513	0.0215356	0.291389
19	50625533	0.0262586	0.565445		2	129454548	0.0580581	0.728078		4	119608147	0.294438	2.03855		21	19732627	0.0061412	0.00904407
19	50625925	0.25439	7.10135		2	129456252	0.0145913	0.0307736		4	119608264	0.0319316	0.875009		21	19733585	0.00755904	0.067517
19	50626353	0.0262586	0.565445		2	129456980	0.113215	1.4762		4	119608422	0.0733973	0.101157		21	19733673	0.00755904	0.067517
19	50626423	0.0262586	0.565445		2	129457170	0.0405891	0.832386		4	119608572	0.199877	1.02148		21	19733694	0.00657981	0.559574
19	50627357	0.170397	4.87215		2	129457373	0.364339	3.58078		4	119608815	0.0340362	0.0474123		21	19734389	0.0336366	0.321263
19	50628425	0.0262586	0.565445		2	129458064	0.0580581	0.728078		4	119608883	0.0142766	0.0246127		21	19734607	0.0366079	0.298377
19	50628537	0.0401885	0.792792		2	129458367	0.0580581	0.728078		4	119608899	0.0524085	0.656513		21	19736473	0.0215356	0.291389
19	50628660	0.0262586	0.565445		2	129459147	0.0405891	0.832386		4	119609158	0.033644	0.208751		21	19736474	0.0215356	0.291389
19	50630644	0.0239231	2.06461		2	129459571	0.364339	3.58078		4	119609745	0.0339506	0.0732789		21	19736491	0.0293203	0.070488
19	50631256	0.040606	0.476096		2	129459781	0.113215	1.4762		4	119609911	0.0108616	0.604773		21	19736497	0.0293203	0.070488
19	50631741	0.0262586	0.565445		2	129459858	0.0361268	0.628822		4	119610227	0.0108616	0.604773		21	19736936	0.0366079	0.298377
19	50631974	0.0262586	0.565445		2	129460767	0.0334833	0.449649		4	119610422	0.0418124	0.95927		21	19737102	0.0366079	0.298377
19	50632168	0.0714181	1.81606		2	129461009	0.0405891	0.832386		4	119610899	0.817554	5.01098		21	19740296	0.0209093	0.152342
19	50632853	0.0262586	0.565445		2	129461713	0.0405891	0.832386		4	119610909	0.0378389	0.393857		21	19740729	0.0365337	0.0640904
19	50632905	0.0714181	1.81606		2	129461877	0.127196	0.66591		4	119610941	0.0108616	0.604773		21	19743224	0.0181771	0.0267016
19	50633460	0.25439	7.10135		2	129462254	0.0334833	0.449649		4	119610996	0.29835	2.36238		21	19743225	0.0181771	0.0267016
19	50633479	0.0714181	1.81606		2	129462904	0.0360481	0.499246		4	119611196	0.0283318	0.760333		21	19744048	0.0061412	0.00904407
19	50634524	0.0262586	0.565445		2	129463584	0.367853	3.50525		4	119611290	0.0418124	0.95927		21	19747390	0.00755904	0.067517
19	50635412	0.0262586	0.565445		2	129465432	0.0405891	0.832386		4	119611429	0.0433315	0.955699		21	19752701	0.00938033	0.192112
19	50635447	0.0262586	0.565445		2	129465494	0.367853	3.50525		4	119611567	0.0418124	0.95927		21	19763496	0.00938033	0.192112
19	50635459	0.0262586	0.565445		2	129465505	0.0253997	0.351025		4	119612203	0.29835	2.36238		21	19765700	0.00666278	0.174854
19	50636471	0.0239231	2.06461		2	129466015	0.367853	3.50525		4	119612239	0.0378389	0.393857		21	19765731	0.0061412	0.00904407
19	50638058	0.0190422	0.563233		2	129467256	0.367853	3.50525		4	119612290	0.0340362	0.0474123		21	19765747	0.0061412	0.00904407
19	50638403	0.0401885	0.792792		2	129467595	0.367853	3.50525		4	119612431	0.0108616	0.604773		21	19765750	0.00874897	0.27906
19	50638504	0.0401885	0.792792		2	129467718	0.0482971	0.845751		4	119612479	0.227962	2.13586		21	19765864	0.0061412	0.00904407
19	50638991	0.0262586	0.565445		2	129468392	0.367853	3.50525		4	119612625	0.224454	1.60758		21	19765891	0.0061412	0.00904407
19	50639113	0.216824	1.95276		2	129469455	0.364339	3.42799		4	119612637	0.0108616	0.604773		21	19765895	0.0061412	0.00904407
19	50639436	0.113048	3.73518		2	129469913	0.124645	1.10904		4	119613156	0.0378389	0.393857		21	19766631	0.00545871	0.0294691
19	50639517	0.113048	3.73518		2	129469969	0.364339	3.42799		4	119613192	0.0174953	0.538004		21	19771818	0.0061412	0.00904407
19	50639575	0.113048	3.73518		2	129469980	0.364339	3.42799		4	119613343	0.033644	0.208751		21	19771821	0.0061412	0.00904407
19	50639591	0.216824	1.95276		2	129471068	0.364339	3.42799		4	119613414	0.0319316	0.875009		21	19772030	0.0061412	0.00904407
19	50639665	0.0744326	0.760757		2	129471520	0.364339	3.42799		4	119613429	0.0108616	0.604773		21	19772046	0.0042011	0.0327138
19	50640017	0.216824	1.95276		2	129471769	0.364339	3.42799		4	119613685	0.0339506	0.0732789		21	19772047	0.0061412	0.00904407
19	50640253	0.113048	3.73518		2	129472660	0.364339	3.42799		4	119613881	0.108781	0.469288		21	19772054	0.0046209	0.0304711
19	50640447	0.0262586	0.565445		2	129473371	0.0394653	0.796614		4	119614891	0.817554	5.01098		21	19772072	0.0385264	0.0486547
19	50641252	0.0401885	0.792792		2	129474644	0.364339	3.42799		4	119615975	0.29835	2.36238		21	19772100	0.00291316	0.0902775
19	50641322	0.113048	3.73518		2	129475673	0.364339	3.42799		4	119616606	0.0108616	0.604773		21	19772134	0.285532	1.87072
19	50641373	0.113048	3.73518		2	129476809	0.0334833	0.449649		4	119616857	0.224454	1.60758		21	19772176	0.0042011	0.0327138
19	50641420	0.113048	3.73518		2	129477382	0.0334833	0.449649		4	119616890	0.0108616	0.604773		21	19772318	0.000258911	0.00518495
19	50641677	0.0262586	0.565445		2	129477699	0.470269	4.93015		4	119616919	0.0418124	0.95927		21	19772449	0.0385264	0.0486547
19	50642250	0.0179116	0.189096		2	129479066	0.0148004	0.68925		4	119616992	0.0378389	0.393857		21	19772854	0.0061412	0.00904407
19	50642854	0.0239231	2.06461		2	129479731	0.0179917	0.622228		4	119617242	0.0347145	0.252935		21	19775766	0.0061412	0.00904407
19	50643914	0.00788116	1.63571		2	129481353	0.0148004	0.68925		4	119617253	0.0347145	0.252935		21	19775781	0.00323118	0.0169221
19	50644901	0.113048	3.73518		2	129481709	0.0179917	0.622228		4	119617824	0.0108616	0.604773		21	19775815	0.00323118	0.0169221
19	50644979	0.113048	3.73518		2	129482410	0.062606	0.763817		4	119618360	0.0948809	0.834837		21	19778017	0.0061412	0.00904407
19	50646295	0.216824	1.95276		2	129486028	0.0148004	0.68925		4	119618472	0.0948809	0.834837		21	19779597	0.00323118	0.0169221
19	50647020	0.0179116	0.189096		2	129486466	0.312589	4.01958		4	119618614	0.0433315	0.955699		21	19779623	0.0385264	0.0486547
19	50648276	0.113048	3.73518		2	129486480	0.0148004	0.68925		4	119618648	0.0418124	0.95927		21	19779851	0.00323118	0.0169221
19	50648466	0.0262586	0.565445		2	129486739	0.124645	1.10904		4	119618760	0.0180352	0.522534		21	19780613	0.000258911	0.00518495
19	50648536	0.113048	3.73518		2	129487527	0.0179917	0.622228		4	119618943	0.179931	2.11797		21	19780615	0.000258911	0.00518495
19	50648539	0.113048	3.73518		2	129487813	0.465687	5.01899		4	119619414	0.179931	2.11797		21	19780926	0.000357838	0.0670055
19	50649016	0.113048	3.73518		2	129488547	0.0145913	0.0307736		4	119619436	0.0108616	0.604773		21	19781018	0.0061412	0.00904407
19	50649236	0.113048	3.73518		2	129488555	0.0148004	0.68925		4	119621323	0.224454	1.60758		21	19781310	0.0249454	0.0875323
19	50649583	0.113048	3.73518		2	129488838	0.0304377	0.385044		4	119621359	0.227962	2.13586		21	19781872	0.0385264	0.0486547
19	50649827	0.113048	3.73518		2	129491099	0.0148004	0.68925		4	119621438	0.0905198	1.25914		21	19781889	0.0042011	0.0327138
19	50649926	0.0714181	1.81606		2	129493616	0.0179917	0.622228		4	119621552	0.0180352	0.522534		21	19781971	0.0061412	0.00904407
19	50649938	0.0401885	0.792792		2	129494810	0.0394653	0.796614		4	119621637	0.227962	2.13586		21	19782003	0.00292005	0.113849
19	50650104	0.113048	3.73518		2	129495482	0.0580581	0.728078		4	119621789	0.0108616	0.604773		21	19782008	0.0372083	0.06006
19	50650341	0.113048	3.73518		2	129498406	0.0394653	0.796614		4	119621900	0.0108616	0.604773		21	19782099	0.00657981	0.559574
19	50650439	0.0744326	0.760757		2	129498677	0.465687	5.01899		4	119622516	0.0108616	0.604773		21	19782159	0.0061412	0.00904407
19	50650448	0.113048	3.73518		2	129499176	0.0360481	0.499246		4	119622640	0.0108616	0.604773		21	19782164	0.0042011	0.0327138
19	50650651	0.0262586	0.565445		2	129499984	0.360851	3.50279		4	119622643	0.033644	0.208751		21	19782192	0.0061412	0.00904407
19	50650762	0.0306177	2.01581		2	129500242	0.360851	3.50279		4	119622833	0.0108616	0.604773		21	19782443	0.0372083	0.06006
19	50650975	0.0262586	0.565445		2	129500814	0.360851	3.50279		4	119623031	0.0108616	0.604773		21	19782612	0.000380406	0.0281031
19	50651073	0.0401885	0.792792		2	129500941	0.360851	3.50279		4	119623895	0.817554	5.01098		21	19783055	0.000380406	0.0281031
19	50651287	0.0262586	0.565445		2	129501076	0.360851	3.50279		4	119624980	0.108568	1.86022		21	19783078	0.000380406	0.0281031
19	50651454	0.113048	3.73518		2	129501754	0.0580581	0.728078		4	119625018	0.0418124	0.95927		21	19783089	0.000380406	0.0281031
19	50651640	0.0744326	0.760757		2	129502863	0.360851	3.50279		4	119625337	0.0850199	0.590629		21	19783318	0.000380406	0.0281031
19	50652720	0.0262586	0.565445		2	129503565	0.0179917	0.622228		4	119625641	0.0842571	0.264083		21	19783470	0.00287483	0.103563
19	50653010	0.113048	3.73518		2	129503580	0.00675499	0.0599731		4	119626252	0.11024	0.490911		21	19783479	0.0042011	0.0327138
19	50653292	0.0239231	2.06461		2	129503601	0.134519	0.763799		4	119626324	0.0108616	0.604773		21	19783506	0.0230131	0.067517
19	50653668	0.113048	3.73518		2	129503834	0.0179917	0.622228		4	119626365	0.0426357	0.998971		21	19783531	0.0061412	0.00904407
19	50655147	0.113048	3.73518		2	129504364	0.364339	3.58078		4	119626388	0.0919011	1.30501		21	19783656	0.000380406	0.0281031
19	50655487	0.113048	3.73518		2	129504624	0.0172465	1.92979		4	119626585	0.11066	0.852393		21	19785722	0.0042011	0.0327138
19	50655572	0.00580816	1.51071		2	129504872	0.364339	3.58078		4	119626812	0.0426357	0.998971		21	19785760	0.18063	1.8358
19	50655805	0.0202024	0.937784		2	129505465	0.0179917	0.622228		4	119626880	0.196439	2.14711		21	19785761	0.00657265	0.150588
19	50655927	0.026581	2.15319		2	129506298	0.0452978	0.281764		4	119627429	0.0857119	0.57064		21	19785778	0.0230131	0.067517
19	50656123	0.113048	3.73518		2	129506327	0.015785	0.00536664		4	119627494	0.0070125	0.00113813		21	19785821	0.154824	1.82502
19	50656222	0.113048	3.73518		2	129508368	0.364339	3.58078		4	119627616	0.0426357	0.998971		21	19785833	0.119031	1.65215
19	50656622	0.113048	3.73518		2	129508454	0.364339	3.58078		4	119627682	0.0508739	0.771653		21	19785849	0.0042011	0.0327138
19	50656891	0.216824	1.95276		2	129509009	0.364339	3.58078		4	119627758	0.215473	1.74882		21	19785886	0.0042011	0.0327138
19	50656989	0.113048	3.73518		2	129509393	0.0179917	0.622228		4	119627778	0.0857119	0.57064		21	19785893	0.00182861	0.58949
19	50657369	0.108528	3.69677		2	129511446	0.0179917	0.622228		4	119628016	0.215473	1.74882		21	19785930	0.0042011	0.0327138
19	50657624	0.0239231	2.06461		2	129511471	0.0580581	0.728078		4	119628176	0.0857119	0.57064		21	19785951	0.298107	1.9882
19	50657920	0.0401885	0.792792		2	129511572	0.364339	3.58078		4	119628291	0.0378389	0.393857		21	19785983	0.119031	1.65215
19	50658065	0.0239231	2.06461		2	129512336	0.364339	3.58078		4	119628597	0.0378389	0.393857		21	19785993	0.0042011	0.0327138
19	50659171	0.0649427	1.60457		2	129512452	0.015785	0.00536664		4	119628670	0.0562569	0.761777		21	19786035	0.154824	1.82502
19	50659841	0.0239231	2.06461		2	129514375	0.364339	3.58078		4	119628724	0.0108616	0.604773		21	19786050	0.0061412	0.00904407
19	50660033	0.113048	3.73518		2	129515387	0.0580581	0.728078		4	119629006	0.0339506	0.0732789		21	19786079	0.0042011	0.0327138
19	50660229	0.0262586	0.565445		2	129515661	0.0179917	0.622228		4	119629342	0.0426357	0.998971		21	19786080	0.154824	1.82502
19	50660380	0.0214292	0.547096		2	129515662	0.0179917	0.622228		4	119629424	0.0108616	0.604773		21	19786096	0.0042011	0.0327138
19	50662334	0.0239231	2.06461		2	129515663	0.0179917	0.622228		4	119632330	0.0524085	0.656513		21	19786143	0.0042011	0.0327138
19	50662531	0.0895716	0.547972		2	129515833	0.364339	3.58078		4	119632565	0.0378389	0.393857		21	19786151	0.18063	1.8358
19	50662627	0.0202024	0.937784		2	129516582	0.0362625	0.656171		4	119632992	0.0108616	0.604773		21	19786169	0.0061412	0.00904407
19	50662934	0.329509	9.76998		2	129517280	0.364339	3.58078		4	119633178	0.0108616	0.604773		21	19786208	0.0042011	0.0327138
19	50662935	0.329509	9.76998		2	129517302	0.0580581	0.728078		4	119633523	0.0426357	0.998971		21	19786215	0.178813	1.76628
19	50663089	0.098612	2.62494		2	129519115	0.0394653	0.796614		4	119633688	0.0108616	0.604773		21	19786263	0.0276445	0.0327442
19	50663091	0.151534	4.12511		2	129520073	0.364339	3.58078		4	119634025	0.0108616	0.604773		21	19786303	0.0042011	0.0327138
19	50663155	0.151534	4.12511		2	129521133	0.364339	3.58078		4	119634322	0.0108616	0.604773		21	19786336	0.0042011	0.0327138
19	50664530	0.0401885	0.792792		2	129522910	0.364339	3.58078		4	119634365	0.0378389	0.393857		21	19786340	0.119031	1.65215
19	50664677	0.151534	4.12511		2	129523003	0.364339	3.58078		4	119634764	0.0426357	0.998971		21	19786362	0.119031	1.65215
19	50664841	0.151534	4.12511		2	129523238	0.0394653	0.796614		4	119634896	0.0169782	0.335757		21	19786366	0.0042011	0.0327138
19	50665270	0.151534	4.12511		2	129523250	0.364339	3.58078		4	119635034	0.0857119	0.57064		21	19786381	0.0042011	0.0327138
19	50665989	0.154279	4.54303		2	129526428	0.0859722	1.25626		4	119635043	0.0562569	0.761777		21	19786439	0.18063	1.8358
19	50665990	0.154279	4.54303		2	129527212	0.364339	3.58078		4	119635055	0.0687448	1.08794		21	19786544	0.0042011	0.0327138
19	50666065	0.0714181	1.81606		2	129527384	0.364339	3.58078		4	119635066	0.0394764	0.608078		21	19786632	0.0042011	0.0327138
19	50666539	0.151534	4.12511		2	129527475	0.0851728	1.25617		4	119635079	0.0169782	0.335757		21	19786653	0.0230131	0.067517
19	50666616	0.0714181	1.81606		2	129528193	0.0656552	0.809196		4	119635083	0.0709438	1.42071		21	19786683	0.0061412	0.00904407
19	50666822	0.151534	4.12511		2	129528301	0.126767	1.11878		4	119635198	0.0394764	0.608078		21	19786688	0.00657265	0.150588
19	50668300	0.124856	0.367721		2	129529426	0.364339	3.58078		4	119635215	0.0394764	0.608078		21	19786693	0.00657265	0.150588
19	50668317	0.216824	1.95276		2	129529602	0.0580581	0.728078		4	119635271	0.0394764	0.608078		21	19786694	0.119031	1.65215
19	50668501	0.151534	4.12511		2	129529675	0.015785	0.00536664		4	119635545	0.0562569	0.761777		21	19786712	0.18063	1.8358
19	50668677	0.216246	4.90336		2	129531841	0.164572	1.91488		4	119635579	0.0687448	1.08794		21	19786796	0.0042011	0.0327138
19	50669002	0.024218	1.59594		2	129532276	0.0518191	0.459657		4	119635840	0.0169782	0.335757		21	19786815	0.119031	1.65215
19	50669714	0.0262586	0.565445		2	129532381	0.429368	4.58178		4	119636099	0.0394764	0.608078		21	19786897	0.154824	1.82502
19	50670002	0.0380557	0.564567		2	129532853	0.501312	5.02493		4	119636611	0.0169782	0.335757		21	19786899	0.156016	1.54851
19	50670294	0.151534	4.12511		2	129533156	0.125795	0.766384		4	119636772	0.00841502	1.40156		21	19787040	0.0061412	0.00904407
19	50670446	0.0380557	0.564567		2	129533317	0.367297	4.47454		4	119636971	0.0394764	0.608078		21	19787050	0.0061412	0.00904407
19	50670549	0.151534	4.12511		2	129533332	0.125795	0.766384		4	119637023	0.0169782	0.335757		21	19787062	0.167203	1.70723
19	50670722	0.151534	4.12511		2	129533353	0.0173956	0.614718		4	119637180	0.00841502	1.40156		21	19787103	0.191268	1.70072
19	50671384	0.214126	1.85219		2	129533391	0.501312	5.02493		4	119637244	0.218227	2.29585		21	19787133	0.119031	1.65215
19	50673326	0.179275	4.64263		2	129533473	0.505708	2.92705		4	119637293	0.0339506	0.0732789		21	19787152	0.18063	1.8358
19	50673507	0.179275	4.64263		2	129534059	0.0580581	0.728078		4	119637294	0.218227	2.29585		21	19787154	0.18063	1.8358
19	50673616	0.179275	4.64263		2	129534559	0.16277	0.750284		4	119637298	0.0497718	1.63064		21	19787378	0.154824	1.82502
19	50673727	0.179275	4.64263		2	129535974	0.0358379	0.659016		4	119637444	0.0394764	0.608078		21	19787382	0.154824	1.82502
19	50673811	0.179275	4.64263		2	129537474	0.501312	5.02493		4	119637460	0.0394764	0.608078		21	19787385	0.154824	1.82502
19	50674043	0.179275	4.64263		2	129538543	0.0358379	0.659016		4	119637699	0.0394764	0.608078		21	19787520	0.0187161	0.0384542
19	50674093	0.179275	4.64263		2	129539394	0.33639	1.78603		4	119638007	0.033644	0.208751		21	19787550	0.0185506	0.0598682
19	50674342	0.179275	4.64263		2	129539551	0.496782	4.78609		4	119638453	0.010638	0.85472		21	19787553	0.0185506	0.0598682
19	50674391	0.0202024	0.937784		2	129539739	0.015785	0.00536664		4	119638461	0.012057	1.01126		21	19787572	0.0798836	1.67404
19	50675058	0.179275	4.64263		2	129540430	0.334668	1.72932		4	119638588	0.0857119	0.57064		21	19787577	0.0798836	1.67404
19	50675091	0.179275	4.64263		2	129540718	0.501312	5.02493		4	119638613	0.0169782	0.335757		21	19787587	0.154824	1.82502
19	50675139	0.179275	4.64263		2	129540975	0.334668	1.72932		4	119638730	0.0409932	0.722876		21	19787621	0.00657265	0.150588
19	50675353	0.179275	4.64263		2	129541408	0.0358379	0.659016		4	119638777	0.0409932	0.722876		21	19787644	0.18063	1.8358
19	50675382	0.179275	4.64263		2	129541471	0.0358379	0.659016		4	119639004	0.0108616	0.604773		21	19787708	0.0805013	1.72363
19	50675932	0.182468	5.09446		2	129541549	0.501312	5.02493		4	119640018	0.0577802	0.858743		21	19787766	0.0385264	0.0486547
19	50676005	0.179275	4.64263		2	129542498	0.0358379	0.659016		4	119640156	0.0109927	0.973243		21	19788284	0.298107	1.9882
19	50677640	0.179275	4.64263		2	129542713	0.334668	1.72932		4	119640991	0.0169782	0.335757		21	19788378	0.0042011	0.0327138
19	50677886	0.151534	4.12511		2	129542923	0.334668	1.72932		4	119641643	0.0409932	0.722876		21	19788396	0.00657265	0.150588
19	50678382	0.151534	4.12511		2	129543416	0.0162548	0.677145		4	119642050	0.0409932	0.722876		21	19788397	0.0042011	0.0327138
19	50678520	0.0380557	0.564567		2	129543451	0.500207	2.69563		4	119642125	0.1007	0.555198		21	19788438	0.0042011	0.0327138
19	50678560	0.179275	4.64263		2	129543694	0.496782	4.78609		4	119642128	0.0169782	0.335757		21	19788478	0.285532	1.87072
19	50678744	0.179275	4.64263		2	129544002	0.329815	1.60675		4	119642378	0.033644	0.208751		21	19788510	0.0628339	1.7032
19	50680531	0.135636	3.04735		2	129544291	0.0358379	0.659016		4	119642539	0.224454	1.7732		21	19788544	0.18063	1.8358
19	50680678	0.150416	4.01404		2	129544887	0.00119928	1.23364		4	119642746	0.0426357	0.998971		21	19788568	0.0805013	1.72363
19	50680842	0.179376	4.57175		2	129545604	0.015785	0.00536664		4	119643011	0.0790944	0.361561		21	19788593	0.18063	1.8358
19	50680865	0.179376	4.57175		2	129545786	0.501312	5.02493		4	119643451	0.110163	0.587046		21	19788615	0.0805013	1.72363
19	50681050	0.179376	4.57175		2	129546125	0.0638818	0.136276		4	119643580	0.0169782	0.335757		21	19788655	0.0628339	1.7032
19	50681333	0.179376	4.57175		2	129547784	0.649532	5.75247		4	119643581	0.224454	1.7732		21	19788659	0.0628339	1.7032
19	50682193	0.209613	1.78149		2	129548133	0.0162548	0.677145		4	119643603	0.0577802	0.858743		21	19788671	0.0230131	0.067517
19	50683594	0.179376	4.57175		2	129548283	0.501312	5.02493		4	119643676	0.0169782	0.335757		21	19788713	0.0042011	0.0327138
19	50683733	0.330487	10.1224		2	129548346	0.0162548	0.677145		4	119643762	0.123907	0.849581		21	19788740	0.0628339	1.7032
19	50684088	0.162897	3.53988		2	129548397	0.0162548	0.677145		4	119644107	0.0283318	0.760333		21	19788744	0.0628339	1.7032
19	50684263	0.179376	4.57175		2	129548743	0.0358379	0.659016		4	119646691	0.00841502	1.40156		21	19788748	0.0628339	1.7032
19	50684403	0.179376	4.57175		2	129548957	0.0162548	0.677145		4	119646812	0.0524088	0.748047		21	19788899	0.0805013	1.72363
19	50684836	0.179376	4.57175		2	129549223	0.501312	5.02493		4	119646862	0.0134327	0.867786		21	19788955	0.0061412	0.00904407
19	50685932	0.179376	4.57175		2	129549338	0.0162548	0.677145		4	119646899	0.00934845	0.191752		21	19788962	0.0628339	1.7032
19	50686174	0.0380557	0.564567		2	129549476	0.0162548	0.677145		4	119647058	0.143777	1.99123		21	19788968	0.0628339	1.7032
19	50686349	0.0202024	0.937784		2	129549861	0.649532	5.75247		4	119647059	0.034485	1.16814		21	19788971	0.285532	1.87072
19	50686396	0.150416	4.01404		2	129550133	0.0162548	0.677145		4	119648814	0.0270662	0.31031		21	19789016	0.0061412	0.00904407
19	50686397	0.209613	1.78149		2	129550275	0.329815	1.60675		4	119648922	0.155502	2.13996		21	19789029	0.0628339	1.7032
19	50687666	0.0202024	0.937784		2	129550300	0.0358379	0.659016		4	119648962	0.0454994	0.00849819		21	19791352	0.0061412	0.00904407
19	50687820	0.0714181	1.81606		2	129550564	0.501312	5.02493		4	119649065	0.157585	2.09099		21	19791356	0.0061412	0.00904407
19	50687975	0.179376	4.57175		2	129551207	0.0162548	0.677145		4	119649127	0.0270662	0.31031		21	19791374	0.0061412	0.00904407
19	50688046	0.0202024	0.937784		2	129551585	0.123719	0.721739		4	119649439	0.0270662	0.31031		21	19791404	0.0061412	0.00904407
19	50689009	0.179376	4.57175		2	129551736	0.501312	5.02493		4	119649628	0.0270662	0.31031		21	19791405	0.0061412	0.00904407
19	50689425	0.179376	4.57175		2	129552055	0.334668	1.72932		4	119649702	0.0901793	0.399585		21	19791407	0.0061412	0.00904407
19	50690540	0.0931988	2.23409		2	129552226	0.0358379	0.659016		4	119649835	0.0270662	0.31031		21	19791419	0.0061412	0.00904407
19	50690598	0.179376	4.57175		2	129552489	0.0162548	0.677145		4	119650770	0.034485	1.16814		21	19791432	0.0061412	0.00904407
19	50690901	0.179376	4.57175		2	129552509	0.0162548	0.677145		4	119651704	0.478736	4.90915		21	19791451	0.18063	1.8358
19	50691099	0.0380557	0.564567		2	129552676	0.0162548	0.677145		4	119652301	0.0432121	0.0487003		21	19791475	0.0061412	0.00904407
19	50691143	0.179376	4.57175		2	129552866	0.0162548	0.677145		4	119652438	0.841816	5.86195		21	19791493	0.0385264	0.0486547
19	50691193	0.0163603	1.20219		2	129552918	0.0580581	0.728078		4	119654454	0.0371839	0.345625		21	19791495	0.0061412	0.00904407
19	50691941	0.0728598	1.34538		2	129553386	0.123719	0.721739		4	119654466	0.0539455	0.685736		21	19791499	0.0454794	0.0286806
19	50693120	0.310595	7.20018		2	129553508	0.0162548	0.677145		4	119654807	0.0768817	1.10219		21	19791520	0.00657265	0.150588
19	50693442	0.000273311	0.458053		2	129553849	0.0112004	0.408208		4	119654973	0.242846	2.6646		21	19791603	0.0061412	0.00904407
19	50693912	0.0190407	1.0197		2	129553941	0.0358379	0.659016		4	119654974	0.242846	2.6646		21	19791631	0.18063	1.8358
19	50693989	0.152159	1.02879		2	129554041	0.0358379	0.659016		4	119655090	0.0745278	0.975514		21	19791639	0.0061412	0.00904407
19	50694003	0.0179301	0.300507		2	129554047	0.0358379	0.659016		4	119655527	0.0317311	1.71405		21	19791690	0.0454794	0.0286806
19	50694652	3.21134e-05	0.492889		2	129554088	0.0358379	0.659016		4	119655595	0.230542	2.79975		21	19791705	0.18063	1.8358
19	50695207	0.573671	20.5922		2	129554252	0.0358379	0.659016		4	119656860	0.162965	2.24117		21	19791736	0.0042011	0.0327138
19	50695215	0.573671	20.5922		2	129554351	0.0358379	0.659016		4	119657117	0.352845	2.44565		21	19791738	0.0061412	0.00904407
19	50696161	0.573671	20.5922		2	129555041	0.0358379	0.659016		4	119657417	0.981785	6.97474		21	19791748	0.0042011	0.0327138
19	50696545	0.573671	20.5922		2	129555042	0.0358379	0.659016		4	119658155	0.352845	2.44565		21	19791760	0.0042011	0.0327138
19	50697011	0.0202024	0.937784		2	129555079	0.0358379	0.659016		4	119658734	0.0745278	0.975514		21	19791774	0.0061412	0.00904407
19	50697325	0.0202024	0.937784		2	129555094	0.0358379	0.659016		4	119658972	0.0509153	0.0400896		21	19791776	0.0061412	0.00904407
19	50697546	0.573671	20.5922		2	129555364	0.0358379	0.659016		4	119659075	0.160863	2.30828		21	19791814	0.191268	1.70072
19	50697929	0.573671	20.5922		2	129555540	0.0358379	0.659016		4	119659106	0.0427069	0.315263		21	19791905	0.245946	1.89461
19	50698432	0.0202024	0.937784		2	129555616	0.0358379	0.659016		4	119659542	0.0371839	0.345625		21	19791910	0.0805013	1.72363
19	50698696	0.0412325	0.919471		2	129555872	0.0162548	0.677145		4	119660302	0.354353	2.49198		21	19791930	0.18063	1.8358
19	50698782	0.573671	20.5922		2	129555939	0.501312	5.02493		4	119660364	0.0729044	0.932986		21	19791931	0.0042011	0.0327138
19	50698797	0.573671	20.5922		2	129555988	0.0358379	0.659016		4	119660444	0.098439	0.264671		21	19791987	0.0454794	0.0286806
19	50698916	0.573671	20.5922		2	129556045	0.0358379	0.659016		4	119660539	0.981785	6.97474		21	19791997	0.18063	1.8358
19	50699155	0.573671	20.5922		2	129556092	0.0358379	0.659016		4	119660898	0.0729044	0.932986		21	19792024	0.0385264	0.0486547
19	50699325	0.573671	20.5922		2	129556455	0.340319	1.7297		4	119661610	0.033793	0.580819		21	19792030	0.0061412	0.00904407
19	50700031	0.255716	5.8022		2	129556488	0.0358379	0.659016		4	119661685	0.160863	2.30828		21	19792060	0.0042011	0.0327138
19	50701151	0.573671	20.5922		2	129556562	0.496689	5.20776		4	119662049	0.100845	0.331054		21	19792184	0.0805013	1.72363
19	50701293	0.573671	20.5922		2	129556565	0.0358379	0.659016		4	119662324	0.160863	2.30828		21	19792216	0.00657265	0.150588
19	50701383	0.0202024	0.937784		2	129556823	0.340319	1.7297		4	119662824	0.240462	2.665		21	19792222	0.00287483	0.103563
19	50701391	0.0196862	0.0393117		2	129556839	0.0358379	0.659016		4	119663696	0.0371839	0.345625		21	19792225	0.0061412	0.00904407
19	50702316	0.573671	20.5922		2	129556976	0.0358379	0.659016		4	119663982	0.0500034	0.0966952		21	19792272	0.18063	1.8358
19	50702363	0.573671	20.5922		2	129556998	0.000620876	0.764973		4	119664069	0.0371839	0.345625		21	19792275	0.0385264	0.0486547
19	50702676	0.517611	18.1627		2	129557007	0.0358379	0.659016		4	119664243	0.355941	2.61147		21	19792329	0.0628339	1.7032
19	50702680	0.517611	18.1627		2	129557057	0.162722	2.3355		4	119665188	0.0729044	0.932986		21	19792501	0.00657265	0.150588
19	50702881	0.573671	20.5922		2	129557119	0.00108216	1.20878		4	119665312	0.0801296	0.881165		21	19792515	0.0805013	1.72363
19	50702997	0.0219865	0.0348457		2	129557129	0.0592261	2.28037		4	119665971	0.0987829	1.17738		21	19792631	0.0042011	0.0327138
19	50703074	0.0152044	1.48203		2	129557281	0.0358379	0.659016		4	119666095	0.970146	6.63939		21	19792708	0.0061412	0.00904407
19	50703436	0.573671	20.5922		2	129557319	0.0358379	0.659016		4	119666118	0.075498	0.214785		21	19792758	0.0454794	0.0286806
19	50703980	0.114568	4.18791		2	129557445	0.0358379	0.659016		4	119666128	0.0432121	0.0487003		21	19792765	0.0454794	0.0286806
19	50704109	0.0210722	0.0720797		2	129557518	0.0358379	0.659016		4	119666141	0.0445558	0.0695835		21	19792779	0.0454794	0.0286806
19	50704213	0.568971	20.2477		2	129557552	0.0358379	0.659016		4	119666150	0.26043	2.13741		21	19792904	0.0042011	0.0327138
19	50704457	0.568971	20.2477		2	129557964	0.0592261	2.28037		4	119666159	0.0461391	0.0291379		21	19792907	0.0061412	0.00904407
19	50704523	0.0210722	0.0720797		2	129557979	0.0358379	0.659016		4	119666160	0.0461391	0.0291379		21	19792908	0.285532	1.87072
19	50705283	0.568971	20.2477		2	129557980	0.0358379	0.659016		4	119666270	0.0393816	1.59262		21	19792967	0.191268	1.70072
19	50705362	0.568971	20.2477		2	129558096	0.0358379	0.659016		4	119666289	0.033644	0.208751		21	19792983	0.0805013	1.72363
19	50705669	0.0215253	0.826587		2	129558152	0.0358379	0.659016		4	119666652	0.251763	1.95483		21	19793117	0.0248604	0.0213988
19	50705700	0.568971	20.2477		2	129558257	0.0727343	1.4041		4	119666783	0.251763	1.95483		21	19793124	0.0385264	0.0486547
19	50705802	0.568971	20.2477		2	129559612	0.0358379	0.659016		4	119666939	0.159368	1.46746		21	19793160	0.0805013	1.72363
19	50705858	0.0172398	0.794148		2	129559805	0.00707826	0.16183		4	119667153	0.981785	6.97474		21	19793161	0.00182861	0.58949
19	50705872	0.568971	20.2477		2	129560266	0.092574	0.110619		4	119667217	0.0393816	1.59262		21	19793174	0.000722476	0.138062
19	50705873	0.42389	15.1856		2	129560571	0.0358379	0.659016		4	119667309	0.0393816	1.59262		21	19793219	0.268535	1.58165
19	50705900	0.568971	20.2477		2	129560724	0.220549	1.53782		4	119667614	0.0865853	1.66634		21	19793227	0.0042011	0.0327138
19	50708553	0.568971	20.2477		2	129561254	0.0358379	0.659016		4	119667948	0.159368	1.46746		21	19793491	0.2354	1.78134
19	50708952	0.568971	20.2477		2	129561541	0.0358379	0.659016		4	119668614	0.159368	1.46746		21	19793498	0.2354	1.78134
19	50708973	0.568971	20.2477		2	129561942	0.0191824	2.16797		4	119669188	0.0306698	0.0671049		21	19793564	0.0385264	0.0486547
19	50708976	0.0215253	0.826587		2	129562013	0.0358379	0.659016		4	119671355	0.160863	2.30828		21	19793697	0.0042011	0.0327138
19	50709786	0.568971	20.2477		2	129562695	0.752699	5.65528		4	119671441	0.0865853	1.66634		21	19793698	0.0805013	1.72363
19	50710032	0.12799	4.69495		2	129562936	0.540971	2.50202		4	119671963	0.0500034	0.0966952		21	19793771	0.0061412	0.00904407
19	50710073	0.0407767	3.48569		2	129563153	0.0358379	0.659016		4	119673210	0.0108616	0.604773		21	19793796	0.285532	1.87072
19	50710165	0.568971	20.2477		2	129563210	0.0191824	2.16797		4	119673469	0.981785	6.97474		21	19793810	0.2354	1.78134
19	50710601	0.568971	20.2477		2	129563343	0.0358379	0.659016		4	119673570	0.160863	2.30828		21	19793825	0.2354	1.78134
19	50710700	0.0163603	1.20219		2	129564022	0.356351	1.44984		4	119673686	0.033347	1.66145		21	19793833	0.0805013	1.72363
19	50710923	0.568971	20.2477		2	129564063	0.356351	1.44984		4	119674131	0.162458	1.61521		21	19793882	0.0042011	0.0327138
19	50710999	0.408854	15.0798		2	129564261	0.752699	5.65528		4	119674235	0.159368	1.46746		21	19793917	0.0805013	1.72363
19	50711021	0.568971	20.2477		2	129564443	0.752699	5.65528		4	119675006	0.981785	6.97474		21	19793969	0.0385264	0.0486547
19	50711085	0.568971	20.2477		2	129564508	0.0358379	0.659016		4	119675387	0.160863	2.30828		21	19793981	0.268535	1.58165
19	50711123	0.340197	12.7512		2	129564613	0.157208	0.473769		4	119675449	0.160863	2.30828		21	19793989	0.0061412	0.00904407
19	50711201	0.0215253	0.826587		2	129564709	0.356351	1.44984		4	119676045	0.413897	2.39479		21	19794055	0.268535	1.58165
19	50711274	0.568971	20.2477		2	129564935	0.0358379	0.659016		4	119676804	0.0739027	1.57656		21	19794078	0.0061412	0.00904407
19	50711970	0.0401885	0.792792		2	129564998	0.356351	1.44984		4	119677090	0.553908	5.10346		21	19794148	0.00657265	0.150588
19	50712194	0.0223328	1.96588		2	129564999	0.356351	1.44984		4	119677229	0.0940121	0.0166889		21	19794149	0.228307	1.53979
19	50712197	0.568971	20.2477		2	129565040	0.752699	5.65528		4	119677270	0.0921303	1.6281		21	19794170	0.0385264	0.0486547
19	50712302	0.568971	20.2477		2	129565043	0.0358379	0.659016		4	119677758	0.0854874	1.78509		21	19794274	0.0385264	0.0486547
19	50712361	0.568971	20.2477		2	129565252	0.315519	2.43754		4	119678314	0.0500034	0.0966952		21	19794283	0.0042011	0.0327138
19	50712958	0.568971	20.2477		2	129565501	0.0191824	2.16797		4	119678340	0.0854874	1.78509		21	19794326	0.0805013	1.72363
19	50714204	0.568971	20.2477		2	129565761	0.358111	1.40106		4	119679778	0.52985	5.59283		21	19794365	0.0051119	1.21989
19	50714667	0.568971	20.2477		2	129565828	0.0358379	0.659016		4	119680197	0.0353769	0.044899		21	19794418	0.0061412	0.00904407
19	50714933	0.568971	20.2477		2	129566063	0.205461	0.693271		4	119680446	0.0500034	0.0966952		21	19794428	0.0385264	0.0486547
19	50715174	0.568971	20.2477		2	129566168	1	7.15535		4	119680664	0.0353769	0.044899		21	19794449	0.0987037	1.49093
19	50715556	0.0179301	0.300507		2	129566216	1	7.15535		4	119680726	0.969852	6.61004		21	19794478	0.11571	1.42747
19	50716477	0.568971	20.2477		2	129566482	0.0358379	0.659016		4	119681437	0.588963	5.4811		21	19794484	0.11571	1.42747
19	50716641	0.568971	20.2477		2	129566652	0.0358379	0.659016		4	119681842	0.0353769	0.044899		21	19794492	0.00657265	0.150588
19	50716845	0.0215253	0.826587		2	129566777	0.0358379	0.659016		4	119681925	0.145302	1.13632		21	19794670	0.285532	1.87072
19	50717028	0.568971	20.2477		2	129566790	0.0358379	0.659016		4	119682089	0.0500034	0.0966952		21	19794671	0.285532	1.87072
19	50717142	0.568971	20.2477		2	129567555	0.0580581	0.728078		4	119682144	0.0854874	1.78509		21	19794736	0.0042011	0.0327138
19	50717184	0.0215253	0.826587		2	129567653	0.0297964	0.344971		4	119682547	0.0371839	0.345625		21	19794778	0.0454794	0.0286806
19	50717238	0.573671	20.5922		2	129568076	0.128342	0.969286		4	119683283	0.981785	6.97474		21	19794868	0.18063	1.8358
19	50717376	0.573671	20.5922		2	129570436	0.0727623	0.819536		4	119683774	0.0353769	0.044899		21	19795030	0.167203	1.70723
19	50718075	0.573671	20.5922		2	129570813	0.0580581	0.728078		4	119683950	0.0500034	0.0966952		21	19795036	0.0385264	0.0486547
19	50718192	0.573671	20.5922		2	129571029	0.599667	4.16185		4	119684003	0.0372187	1.58865		21	19795052	0.0385264	0.0486547
19	50718214	0.573671	20.5922		2	129571553	0.128342	0.969286		4	119684836	0.0306698	0.0671049		21	19795074	0.0740424	1.63832
19	50718488	0.573671	20.5922		2	129572061	0.0191824	2.16797		4	119685285	0.0747405	0.952533		21	19795080	0.0740424	1.63832
19	50718666	0.573671	20.5922		2	129572100	0.0580581	0.728078		4	119685407	0.0747405	0.952533		21	19795097	0.154824	1.82502
19	50718717	0.259626	5.9579		2	129572274	0.0727623	0.819536		4	119685429	0.0891858	0.607628		21	19795115	0.167203	1.70723
19	50719022	0.0179301	0.300507		2	129573935	0.0191824	2.16797		4	119685440	0.0353769	0.044899		21	19795120	0.18063	1.8358
19	50719563	0.196037	5.77651		2	129573974	0.0727623	0.819536		4	119685445	0.24898	1.19924		21	19795159	0.0042011	0.0327138
19	50719689	0.259626	5.9579		2	129574175	0.154119	1.50053		4	119685681	0.969852	6.61004		21	19795209	0.0805013	1.72363
19	50719839	0.0215253	0.826587		2	129574446	0.0456379	0.237241		4	119686008	0.969852	6.61004		21	19795215	0.0042011	0.0327138
19	50721081	0.573671	20.5922		2	129574462	0.0727623	0.819536		4	119686066	0.237276	1.35652		21	19795241	0.0922673	1.64561
19	50721082	0.259626	5.9579		2	129574824	0.128342	0.969286		4	119686409	0.145302	1.13632		21	19795245	0.0061412	0.00904407
19	50721179	0.0215253	0.826587		2	129574949	0.599667	4.16185		4	119686430	0.0353769	0.044899		21	19795306	0.0061412	0.00904407
19	50721397	0.573671	20.5922		2	129575830	0.128342	0.969286		4	119686435	0.0353769	0.044899		21	19795460	0.170038	1.77401
19	50722617	0.0277676	1.22722		2	129576222	0.0191824	2.16797		4	119686441	0.40967	4.45258		21	19795652	0.0061412	0.00904407
19	50722723	0.0152044	1.48203		2	129576348	0.0297964	0.344971		4	119686442	0.0839244	0.911515		21	19795659	0.000509374	0.06035
19	50723086	0.0215253	0.826587		2	129576655	0.216063	1.62698		4	119686445	0.0839244	0.911515		21	19795667	0.0805013	1.72363
19	50723297	0.0118672	0.222806		2	129578081	0.0580581	0.728078		4	119686459	0.357877	2.41715		21	19795672	0.000380406	0.0281031
19	50723734	0.0161954	0.0809711		2	129578437	0.038887	0.616938		4	119686556	0.976054	6.79948		21	19795711	0.0042011	0.0327138
19	50724019	0.0215253	0.826587		2	129579030	0.599667	4.16185		4	119686564	0.156796	2.3782		21	19795803	0.170038	1.77401
19	50724168	0.0237004	2.0452		2	129579062	0.0580581	0.728078		4	119686799	0.0839244	0.911515		21	19795820	0.000722476	0.138062
19	50724593	0.0198985	2.29698		2	129579065	0.596421	4.22687		4	119687392	0.156796	2.3782		21	19795879	0.194585	1.77043
19	50724604	0.00641004	1.62106		2	129579067	0.596421	4.22687		4	119687518	0.250937	1.16021		21	19795906	0.0805013	1.72363
19	50724608	0.118369	2.2497		2	129579069	0.596421	4.22687		4	119687598	0.976054	6.79948		21	19796091	0.0154155	0.00541457
19	50724677	0.0215253	0.826587		2	129579089	0.038887	0.616938		4	119687705	0.976054	6.79948		21	19796123	0.0385264	0.0486547
19	50724699	0.389695	13.5939		2	129579510	0.599667	4.16185		4	119687827	0.0353769	0.044899		21	19796127	0.232843	1.61308
19	50724757	0.389695	13.5939		2	129579839	0.154119	1.50053		4	119687857	0.0353769	0.044899		21	19796170	0.170038	1.77401
19	50725653	0.241142	5.03728		2	129580199	0.0580581	0.728078		4	119688150	0.0850072	1.48477		21	19796176	0.00657265	0.150588
19	50726437	0.389695	13.5939		2	129580977	0.0580581	0.728078		4	119688190	0.0500034	0.0966952		21	19796250	0.0042011	0.0327138
19	50726446	0.389695	13.5939		2	129581164	0.281219	1.99632		4	119688548	0.0353769	0.044899		21	19796265	0.000380406	0.0281031
19	50726588	0.0215253	0.826587		2	129581189	0.0580581	0.728078		4	119688720	0.976054	6.79948		21	19796278	0.0385264	0.0486547
19	50726707	0.0215253	0.826587		2	129581193	0.0580581	0.728078		4	119689257	0.0500034	0.0966952		21	19796323	0.0230131	0.067517
19	50726714	0.0161954	0.0809711		2	129581557	0.0580581	0.728078		4	119689809	0.0337557	0.101344		21	19796327	0.00657265	0.150588
19	50726781	0.0215253	0.826587		2	129581720	0.128342	0.969286		4	119689852	0.156796	2.3782		21	19796362	0.0385264	0.0486547
19	50727008	0.0215253	0.826587		2	129581724	0.0580581	0.728078		4	119689957	0.0353769	0.044899		21	19796411	0.00657265	0.150588
19	50727526	0.0235178	1.15754		2	129581997	0.599667	4.16185		4	119689978	0.0872846	1.62782		21	19796415	0.11135	1.37339
19	50728317	0.0215253	0.826587		2	129582010	0.110085	1.24315		4	119690403	0.349634	4.9622		21	19796422	0.170038	1.77401
19	50728771	0.0215253	0.826587		2	129582901	0.0580581	0.728078		4	119690460	0.349634	4.9622		21	19796460	0.0529121	0.0793039
19	50728859	0.0401885	0.792792		2	129583100	0.0580581	0.728078		4	119690602	0.0337557	0.101344		21	19796526	0.0385264	0.0486547
19	50729370	0.023512	2.63976		2	129583250	0.599667	4.16185		4	119690828	0.156796	2.3782		21	19796553	0.0385264	0.0486547
19	50730354	0.0215253	0.826587		2	129583262	0.110085	1.24315		4	119691192	0.0372187	1.58865		21	19796602	0.0385264	0.0486547
19	50730876	0.0215253	0.826587		2	129583264	0.110085	1.24315		4	119691898	0.0382375	0.224611		21	19796613	0.0975024	1.44169
19	50732170	0.0168228	0.8687		2	129583286	0.599667	4.16185		4	119692020	0.256489	1.99918		21	19796620	0.0061412	0.00904407
19	50732339	0.389695	13.5939		2	129583365	0.0580581	0.728078		4	119692028	0.0337557	0.101344		21	19796641	0.0042011	0.0327138
19	50732710	0.000434496	0.679649		2	129583415	0.038887	0.616938		4	119692382	0.156796	2.3782		21	19796643	0.0975024	1.44169
19	50733133	0.0215253	0.826587		2	129583452	0.0580581	0.728078		4	119692455	0.0530851	0.191835		21	19796648	0.0975024	1.44169
19	50733149	0.0215253	0.826587		2	129583483	0.0297964	0.344971		4	119692770	0.033644	0.208751		21	19796699	0.293001	1.97174
19	50733175	0.0215253	0.826587		2	129583621	0.110085	1.24315		4	119693006	0.0387123	0.07694		21	19796711	0.241137	1.87188
19	50733540	0.389695	13.5939		2	129583710	0.110085	1.24315		4	119693442	0.156796	2.3782		21	19796750	0.0385264	0.0486547
19	50733560	0.0215253	0.826587		2	129583747	0.038887	0.616938		4	119693559	0.252596	2.24764		21	19796785	0.241137	1.87188
19	50734093	0.0215253	0.826587		2	129583774	0.110085	1.24315		4	119693600	0.0872846	1.62782		21	19796790	0.11135	1.37339
19	50734120	0.000434496	0.679649		2	129583950	0.287279	2.0999		4	119694289	0.156796	2.3782		21	19796807	0.00657265	0.150588
19	50734140	0.0161954	0.0809711		2	129583977	0.0191824	2.16797		4	119694304	0.976054	6.79948		21	19796818	0.0385264	0.0486547
19	50734428	0.259626	5.9579		2	129583979	0.451693	3.35019		4	119694343	0.156796	2.3782		21	19796822	0.0385264	0.0486547
19	50734637	0.389695	13.5939		2	129584089	0.599667	4.16185		4	119694345	0.0306698	0.0671049		21	19796823	0.241137	1.87188
19	50734815	0.0215253	0.826587		2	129584140	0.110085	1.24315		4	119694772	0.0372187	1.58865		21	19796855	0.0975024	1.44169
19	50735189	0.0215253	0.826587		2	129584183	0.110085	1.24315		4	119694887	0.0306698	0.0671049		21	19796875	0.0061412	0.00904407
19	50735190	0.0215253	0.826587		2	129584262	0.0297964	0.344971		4	119695736	0.033644	0.208751		21	19796890	0.0385264	0.0486547
19	50735450	0.0215253	0.826587		2	129584377	0.110085	1.24315		4	119695795	0.0500034	0.0966952		21	19796892	0.0385264	0.0486547
19	50736786	0.0215253	0.826587		2	129584479	0.110085	1.24315		4	119695813	0.0939266	1.66791		21	19796894	0.0061412	0.00904407
19	50736812	0.0215253	0.826587		2	129584593	0.110085	1.24315		4	119695826	0.0382375	0.224611		21	19796895	0.0385264	0.0486547
19	50737357	0.00827795	1.77825		2	129584795	0.110085	1.24315		4	119696139	0.154706	2.24391		21	19796905	0.0061412	0.00904407
19	50737459	0.0215253	0.826587		2	129584840	0.110085	1.24315		4	119696715	0.154706	2.24391		21	19796941	0.0998601	1.51004
19	50737524	0.0215253	0.826587		2	129584870	0.110085	1.24315		4	119698207	0.0564411	0.859981		21	19797014	0.0998601	1.51004
19	50737742	0.0152044	1.48203		2	129584873	0.110085	1.24315		4	119698707	0.411856	2.52629		21	19797048	0.0385264	0.0486547
19	50737771	0.0215253	0.826587		2	129584917	0.110085	1.24315		4	119698932	0.0644736	0.0436159		21	19797154	0.0061412	0.00904407
19	50737925	0.0215253	0.826587		2	129584918	0.110085	1.24315		4	119699645	0.0690482	0.058592		21	19797268	0.0385264	0.0486547
19	50737944	0.0215253	0.826587		2	129584925	0.110085	1.24315		4	119700307	0.348076	4.7958		21	19797301	0.0187161	0.0384542
19	50738352	0.0215253	0.826587		2	129584935	0.110085	1.24315		4	119702153	0.517929	4.87801		21	19797492	0.0998601	1.51004
19	50738357	0.241142	5.03728		2	129585003	0.0580581	0.728078		4	119702225	0.0353769	0.044899		21	19797585	0.241137	1.87188
19	50738544	0.0215253	0.826587		2	129585102	0.110085	1.24315		4	119702239	0.0353769	0.044899		21	19797631	0.0805013	1.72363
19	50738565	0.0215253	0.826587		2	129585198	0.128342	0.969286		4	119702348	0.981785	6.97474		21	19797858	0.0042011	0.0327138
19	50740494	0.00827795	1.77825		2	129585221	0.110085	1.24315		4	119703301	0.969852	6.61004		21	19797887	0.000508953	0.189475
19	50740714	0.0161954	0.0809711		2	129585270	0.110085	1.24315		4	119703503	0.969852	6.61004		21	19798031	0.00657265	0.150588
19	50740841	0.241142	5.03728		2	129585309	0.110085	1.24315		4	119703727	0.0353769	0.044899		21	19798086	0.0061412	0.00904407
19	50741020	0.389695	13.5939		2	129585336	0.110085	1.24315		4	119703859	0.517929	4.87801		21	19798135	0.0998601	1.51004
19	50741907	0.0215253	0.826587		2	129585337	0.110085	1.24315		4	119703862	0.157559	1.3948		21	19798181	0.0061412	0.00904407
19	50742055	0.0179301	0.300507		2	129585476	0.038887	0.616938		4	119704089	0.152629	2.29553		21	19798235	0.0061412	0.00904407
19	50742616	0.0215253	0.826587		2	129585507	0.110085	1.24315		4	119704094	0.348076	4.7958		21	19798236	0.0061412	0.00904407
19	50743252	0.0215253	0.826587		2	129585562	0.110085	1.24315		4	119704354	0.348076	4.7958		21	19798271	0.00211385	0.110779
19	50743522	0.0215253	0.826587		2	129585564	0.110085	1.24315		4	119704749	0.0353769	0.044899		21	19798306	0.0061412	0.00904407
19	50743838	0.0215253	0.826587		2	129585582	0.0580581	0.728078		4	119705270	0.147313	1.2349		21	19798320	0.0061412	0.00904407
19	50743843	0.0215253	0.826587		2	129585713	0.038887	0.616938		4	119705279	0.148521	1.11527		21	19798345	0.0061412	0.00904407
19	50743912	0.0215253	0.826587		2	129585724	0.038887	0.616938		4	119706205	0.969852	6.61004		21	19798351	0.0061412	0.00904407
19	50743997	0.0215253	0.826587		2	129585857	0.104224	0.150856		4	119706252	0.154706	2.24391		21	19798355	0.0061412	0.00904407
19	50744547	0.00827795	1.77825		2	129586027	0.599667	4.16185		4	119707898	0.485666	3.86382		21	19798380	0.00211385	0.110779
19	50745436	0.0204845	2.33755		2	129586061	0.110085	1.24315		4	119708031	0.0372187	1.58865		21	19798401	0.0061412	0.00904407
19	50745453	0.0215253	0.826587		2	129586099	0.038887	0.616938		4	119709132	0.0306698	0.0671049		21	19798428	0.110199	1.56657
19	50745469	0.0215253	0.826587		2	129586199	0.0580581	0.728078		4	119710900	0.0382375	0.224611		21	19798534	0.00978328	0.11649
19	50745517	0.0215253	0.826587		2	129586275	0.110085	1.24315		4	119711273	0.0382375	0.224611		21	19798542	0.0061412	0.00904407
19	50745534	0.0155605	2.1346		2	129586492	0.0580581	0.728078		4	119713348	0.0995997	0.0888961		21	19798554	0.0061412	0.00904407
19	50745560	0.134802	0.614975		2	129586865	0.110085	1.24315		4	119713780	0.0372187	1.58865		21	19798637	0.0805013	1.72363
19	50745602	0.135008	0.786144		2	129586912	0.110085	1.24315		4	119713859	0.114809	1.41328		21	19798668	0.0061412	0.00904407
19	50745604	0.135008	0.786144		2	129587101	0.110085	1.24315		4	119713896	0.0372187	1.58865		21	19798760	0.0805013	1.72363
19	50745733	0.0215253	0.826587		2	129587103	0.110085	1.24315		4	119713901	0.0372187	1.58865		21	19798827	0.00978328	0.11649
19	50746038	0.0215253	0.826587		2	129587104	0.0580581	0.728078		4	119714147	0.0500034	0.0966952		21	19798866	0.00211385	0.110779
19	50746306	0.0215253	0.826587		2	129587176	0.0297964	0.344971		4	119714363	0.496838	3.43664		21	19798867	0.00978328	0.11649
19	50746382	0.0215253	0.826587		2	129587207	0.110085	1.24315		4	119714489	0.0564411	0.859981		21	19798872	0.0061412	0.00904407
19	50746464	0.0215253	0.826587		2	129587295	0.038887	0.616938		4	119714634	0.0564411	0.859981		21	19798875	0.00978328	0.11649
19	50746749	0.0215253	0.826587		2	129587347	0.110085	1.24315		4	119714679	0.602169	5.87023		21	19798890	0.0061412	0.00904407
19	50747848	0.0152044	1.48203		2	129587391	0.110085	1.24315		4	119714881	0.0500034	0.0966952		21	19798899	0.00978328	0.11649
19	50748852	0.0179301	0.300507		2	129587404	0.110085	1.24315		4	119714950	0.0398912	1.80598		21	19798916	0.0061412	0.00904407
19	50749389	0.0215253	0.826587		2	129587542	0.110085	1.24315		4	119715017	0.0382375	0.224611		21	19798923	0.00211385	0.110779
19	50749736	0.0215253	0.826587		2	129587615	0.0580581	0.728078		4	119715028	0.0986378	1.78524		21	19799111	0.110199	1.56657
19	50749772	0.0161954	0.0809711		2	129587708	0.110085	1.24315		4	119715064	0.0986378	1.78524		21	19799115	0.110199	1.56657
19	50749792	0.0215253	0.826587		2	129587755	0.599667	4.16185		4	119715099	0.0986378	1.78524		21	19799257	0.0061412	0.00904407
19	50750037	0.000434496	0.679649		2	129588904	0.038887	0.616938		4	119717022	1	7.17181		21	19799671	0.0061412	0.00904407
19	50750419	0.0215253	0.826587		2	129589276	0.0580581	0.728078		4	119717093	0.0746261	0.0751496		21	19799674	0.0805013	1.72363
19	50751565	0.0215253	0.826587		2	129589351	0.0580581	0.728078		4	119717301	0.0500034	0.0966952		21	19799714	0.00211385	0.110779
19	50751717	0.0215253	0.826587		2	129589364	0.0580581	0.728078		4	119717319	0.125587	1.42701		21	19799721	0.00211385	0.110779
19	50751925	0.0215253	0.826587		2	129589529	0.0580581	0.728078		4	119717353	0.183022	2.10015		21	19799812	0.325318	2.07504
19	50751993	0.0401885	0.792792		2	129589559	0.0580581	0.728078		4	119717554	1	7.17181		21	19799858	0.00978328	0.11649
19	50752111	0.000434496	0.679649		2	129589617	0.0297964	0.344971		4	119717706	0.598384	3.77872		21	19799938	0.110199	1.56657
19	50752448	0.0215253	0.826587		2	129589718	0.0580581	0.728078		4	119718313	1	7.17181		21	19799958	0.00211385	0.110779
19	50752456	0.0215253	0.826587		2	129589897	0.0580581	0.728078		4	119718471	0.0500034	0.0966952		21	19800008	0.110199	1.56657
19	50753256	0.000176723	0.69144		2	129589914	0.0297964	0.344971		4	119718580	0.0372187	1.58865		21	19800025	0.110199	1.56657
19	50753341	0.0390922	0.826795		2	129589989	0.038887	0.616938		4	119718618	0.059529	1.01176		21	19800107	0.0061412	0.00904407
19	50753546	0.0118672	0.222806		2	129590083	0.381897	2.55671		4	119718865	1	7.17181		21	19800176	0.00978328	0.11649
19	50753640	0.0161954	0.0809711		2	129590204	0.0580581	0.728078		4	119719011	0.0500034	0.0966952		21	19800222	0.0061412	0.00904407
19	50753732	0.0161954	0.0809711		2	129590205	0.0580581	0.728078		4	119719012	1	7.17181		21	19800274	0.0805013	1.72363
19	50753939	0.131415	3.32027		2	129590273	0.038887	0.616938		4	119719058	0.0951611	0.318371		21	19800302	0.00211385	0.110779
19	50755810	0.0644377	2.36848		2	129590618	0.599667	4.16185		4	119719510	0.0323256	0.0480967		21	19800334	0.00978328	0.11649
19	50756708	0.0118672	0.222806		2	129590912	0.038887	0.616938		4	119719687	1	7.17181		21	19800379	0.00978328	0.11649
19	50757107	0.0215253	0.826587		2	129591032	0.038887	0.616938		4	119720162	0.137973	2.70201		21	19800426	0.00978328	0.11649
19	50757447	0.0161954	0.0809711		2	129591185	0.599667	4.16185		4	119720261	0.0382375	0.224611		21	19800455	6.21842e-05	0.319804
19	50757784	0.0161954	0.0809711		2	129591205	0.0191824	2.16797		4	119720659	0.189159	1.89317		21	19800524	0.00211385	0.110779
19	50758349	0.024218	1.59594		2	129591213	0.038887	0.616938		4	119721919	0.403648	4.24036		21	19800565	0.0633607	1.40192
19	50758577	0.0215253	0.826587		2	129591238	0.038887	0.616938		4	119722064	0.189159	1.89317		21	19800605	0.0042011	0.0327138
19	50758957	0.261004	6.26473		2	129591271	0.038887	0.616938		4	119722196	0.189159	1.89317		21	19800612	0.0653887	1.62858
19	50759120	0.392563	14.1074		2	129591321	0.599667	4.16185		4	119722497	0.0429888	1.74343		21	19800644	0.00211385	0.110779
19	50760536	0.0161954	0.0809711		2	129591363	0.038887	0.616938		4	119722543	0.0382375	0.224611		21	19800655	0.0659605	1.60733
19	50761033	0.130604	4.94744		2	129591392	0.038887	0.616938		4	119722633	0.189159	1.89317		21	19800680	0.00978328	0.11649
19	50761477	0.0161954	0.0809711		2	129591509	0.378164	2.61118		4	119723755	0.0631591	1.26595		21	19800698	0.0607135	0.0286329
19	50762586	0.0118672	0.222806		2	129591556	0.378164	2.61118		4	119724715	0.189159	1.89317		21	19800718	0.00978328	0.11649
19	50763642	0.0118672	0.222806		2	129591649	0.599667	4.16185		4	119725310	0.189159	1.89317		21	19800801	0.0061412	0.00904407
19	50763676	0.0118672	0.222806		2	129592132	0.0244849	0.253359		4	119725595	0.0575829	0.682337		21	19800809	0.0061412	0.00904407
19	50763721	0.0161954	0.0809711		2	129592314	0.0580581	0.728078		4	119725801	0.033644	0.208751		21	19800832	0.0061412	0.00904407
19	50763801	0.245124	5.37279		2	129592331	0.038887	0.616938		4	119726481	0.0367582	1.80482		21	19800879	0.0061412	0.00904407
19	50764266	0.00964684	1.95595		2	129592517	0.0580581	0.728078		4	119726759	0.189159	1.89317		21	19800919	0.0603723	0.0457597
19	50764267	0.00964684	1.95595		2	129593094	0.038887	0.616938		4	119727350	0.0382375	0.224611		21	19800935	0.0061412	0.00904407
19	50764433	0.00641004	1.62106		2	129593110	0.0580581	0.728078		4	119727500	0.0382375	0.224611		21	19800956	0.0061412	0.00904407
19	50765015	0.245124	5.37279		2	129593155	0.0191824	2.16797		4	119728592	0.0631591	1.26595		21	19800984	0.0376119	0.0721276
19	50766239	0.427944	15.1613		2	129593984	0.0580581	0.728078		4	119728965	0.0631591	1.26595		21	19801129	0.0048294	0.0412307
19	50766772	0.030905	2.94835		2	129594657	0.588601	4.19186		4	119729140	0.0367582	1.80482		21	19801248	0.0048294	0.0412307
19	50766860	0.0135581	2.18512		2	129595218	0.0927348	0.112247		4	119729192	0.947457	6.16714		21	19801286	0.00251341	0.0768101
19	50767023	0.0215253	0.826587		2	129596943	0.599667	4.16185		4	119729314	0.0575829	0.682337		21	19801324	0.00251341	0.0768101
19	50768486	0.0107572	1.86842		2	129597858	0.599667	4.16185		4	119729864	0.0500034	0.0966952		21	19801459	0.0061412	0.0253926
19	50768717	0.030905	2.94835		2	129599911	0.590045	4.11602		4	119730920	0.0367582	1.80482		21	19801520	0.0061412	0.0253926
19	50769082	0.0163603	1.20219		2	129599943	0.123809	0.992796		4	119731201	0.947457	6.16714		21	19801576	0.0061412	0.0253926
19	50769891	0.074112	2.57947		2	129600196	0.0297964	0.344971		4	119731240	0.189159	1.89317		21	19801594	0.00553815	0.0495005
19	50770528	0.000434496	0.679649		2	129600258	0.0374587	0.610409		4	119731311	0.189159	1.89317		21	19801619	0.0061412	0.0253926
19	50771875	0.074112	2.57947		2	129600540	0.0374587	0.610409		4	119731369	0.189159	1.89317		21	19801900	0.0494089	0.0514285
19	50771968	0.0401885	0.792792		2	129601049	0.590045	4.11602		4	119731542	0.0813284	1.04272		21	19802431	0.00906182	0.237727
19	50771974	0.0590963	2.16545		2	129601224	0.0297964	0.344971		4	119732047	0.101257	0.498288		21	19802462	0.0376974	0.0402064
19	50771979	0.0645293	1.47904		2	129601242	0.590045	4.11602		4	119732499	0.0335979	0.00814133		21	19802530	0.0361687	0.074656
19	50772016	0.427944	15.1613		2	129601405	0.154401	0.467911		4	119732657	0.403648	4.24036		21	19802539	0.0351897	0.076325
19	50772019	0.38944	9.36214		2	129602387	0.0374587	0.610409		4	119732846	0.189159	1.89317		21	19802665	0.00938033	0.192112
19	50772077	0.219737	7.45189		2	129603637	0.590045	4.11602		4	119733195	0.189159	1.89317		21	19802708	0.037253	0.0864212
19	50772142	0.0215253	0.826587		2	129603747	0.0923791	0.875194		4	119733532	0.0372187	1.58865		21	19802716	0.037253	0.0864212
19	50772560	0.46908	10.5659		2	129603748	0.0923791	0.875194		4	119733552	0.403648	4.24036		21	19802778	0.0329058	0.109222
19	50775172	0.462604	10.2991		2	129603757	0.123809	0.992796		4	119734089	0.047627	0.125456		21	19802850	0.0361687	0.074656
19	50776309	0.528837	18.621		2	129605093	0.590045	4.11602		4	119734174	0.0335979	0.00814133		21	19802902	0.0361687	0.074656
19	50776452	0.0260825	1.95843		2	129605768	0.0374587	0.610409		4	119734591	0.189159	1.89317		21	19803052	0.0350217	0.102684
19	50777669	0.462604	10.2991		2	129606582	0.0374587	0.610409		4	119734756	0.290306	3.33138		21	19803139	0.0350217	0.102684
19	50778060	0.462604	10.2991		2	129608963	0.0358379	0.659016		4	119735135	0.101257	0.498288		21	19803199	0.0350217	0.102684
19	50778465	0.0453159	0.903989		2	129610376	0.0378844	0.537676		4	119736333	0.0631591	1.26595		21	19803407	0.0258126	0.320656
19	50778932	0.528837	18.621		2	129610432	0.0482971	0.845751		4	119736470	0.0631591	1.26595		21	19803409	0.0258126	0.320656
19	50779512	0.226121	5.41903		2	129610519	0.0374587	0.610409		4	119736994	0.398522	4.02343		21	19803454	0.026799	0.281261
19	50779529	0.528837	18.621		2	129610601	0.0312669	0.260536		4	119737352	0.0631591	1.26595		21	19803617	0.0258126	0.320656
19	50779658	0.000410451	1.25285		2	129611069	0.0423186	0.627672		4	119737769	0.187996	1.7027		21	19803618	0.0258126	0.320656
19	50779907	0.241448	6.27698		2	129611101	0.0374587	0.610409		4	119737772	0.047627	0.125456		21	19803756	0.0258126	0.320656
19	50780115	0.0453159	0.903989		2	129611711	0.0312669	0.260536		4	119738132	0.0420771	1.37968		21	19803787	0.00657981	0.559574
19	50780248	0.528837	18.621		2	129612472	0.0374587	0.610409		4	119738159	0.101257	0.498288		21	19803866	0.0258126	0.320656
19	50780286	0.000410451	1.25285		2	129614259	0.0378844	0.537676		4	119738176	0.186111	1.75001		21	19804003	0.0258126	0.320656
19	50780431	0.000410451	1.25285		2	129614290	0.0312669	0.260536		4	119738429	0.101257	0.498288		21	19804505	0.026799	0.281261
19	50782355	0.0377565	1.81605		2	129614488	0.0337053	0.689198		4	119738599	0.0420771	1.37968		21	19804535	0.0258126	0.320656
19	50782382	0.0377565	1.81605		2	129614558	0.0565504	0.799705		4	119738853	0.941316	6.27879		21	19804566	0.026799	0.281261
19	50783155	0.0588307	2.8143		2	129615780	0.0565504	0.799705		4	119739148	0.101257	0.498288		21	19804586	0.026799	0.281261
19	50783866	0.00257315	0.12799		2	129615829	0.599667	4.16185		4	119739566	0.101257	0.498288		21	19804719	0.026799	0.281261
19	50784393	0.00257315	0.12799		2	129616410	0.0374587	0.610409		4	119739607	0.0631591	1.26595		21	19806932	0.026799	0.281261
19	50785579	0.0163603	1.20219		2	129616420	0.38383	2.63366		4	119739641	0.186111	1.75001		21	19806935	0.026799	0.281261
19	50786014	0.0477966	2.0934		2	129616568	0.0312669	0.260536		4	119739653	0.179229	1.85982		21	19807273	0.026799	0.281261
19	50786519	0.0163603	1.20219		2	129616617	0.290128	2.22105		4	119740018	0.0372187	1.58865		21	19807277	0.0051579	0.0292123
19	50786725	0.0477966	2.0934		2	129616628	0.38383	2.63366		4	119740323	0.188109	1.85148		21	19807375	0.026799	0.281261
19	50786803	0.0932103	0.318393		2	129616636	0.38383	2.63366		4	119740344	0.1039	0.589664		21	19807394	0.026799	0.281261
19	50786857	0.0477966	2.0934		2	129616667	0.588601	4.19186		4	119740571	0.0335979	0.00814133		21	19807425	0.026799	0.281261
19	50786977	0.00657764	0.0831528		2	129616910	0.290128	2.22105		4	119740717	0.0631591	1.26595		21	19807460	0.026799	0.281261
19	50787009	0.0120061	1.4459		2	129616944	0.0374587	0.610409		4	119740795	0.317538	2.40409		21	19807501	0.0212383	0.301835
19	50787091	0.0698705	3.2267		2	129617018	0.0374587	0.610409		4	119740970	0.101257	0.498288		21	19807649	0.0193869	0.309788
19	50787137	0.0105984	1.52187		2	129618233	0.0312669	0.260536		4	119741346	0.206038	2.78778		21	19807733	0.00832626	0.198759
19	50788319	0.00657764	0.0831528		2	129618238	0.38383	2.63366		4	119741705	0.0335979	0.00814133		21	19807788	0.0244297	0.316689
19	50788474	0.0120061	1.4459		2	129618610	0.290128	2.22105		4	119741988	0.0372187	1.58865		21	19807968	0.0042011	0.0327138
19	50788575	0.00657764	0.0831528		2	129618625	0.290128	2.22105		4	119742066	0.0335979	0.00814133		21	19807980	0.026799	0.281261
19	50789408	0.0120061	1.4459		2	129618865	0.0374587	0.610409		4	119742369	0.125549	1.2302		21	19807984	0.026799	0.281261
19	50789566	0.104959	5.428		2	129619186	0.0456379	0.237241		4	119742747	0.0631591	1.26595		21	19808219	0.026799	0.281261
19	50789882	0.0105984	1.52187		2	129619319	0.0565504	0.799705		4	119742800	0.0365901	0.0663565		21	19808262	0.026799	0.281261
19	50789883	0.0215253	0.826587		2	129622726	0.0312669	0.260536		4	119743062	0.0575829	0.831762		21	19808320	0.0361687	0.074656
19	50790149	0.00657764	0.0831528		2	129622809	0.38383	2.63366		4	119743091	0.0575829	0.831762		21	19808458	0.026799	0.281261
19	50790973	0.00657764	0.0831528		2	129623097	0.0565504	0.799705		4	119743260	0.0372187	1.58865		21	19808460	0.026799	0.281261
19	50791045	0.00657764	0.0831528		2	129623453	0.171938	1.25996		4	119743331	0.403453	4.43894		21	19808461	0.026799	0.281261
19	50791464	0.0698705	3.2267		2	129623473	0.0312669	0.260536		4	119743702	0.0335979	0.00814133		21	19808538	0.026799	0.281261
19	50791479	0.0698705	3.2267		2	129623834	0.0565504	0.799705		4	119743853	0.101257	0.598904		21	19808591	0.026799	0.281261
19	50792347	0.0105984	1.52187		2	129623989	0.362875	2.91856		4	119744039	0.0335979	0.00814133		21	19808592	0.026799	0.281261
19	50792686	0.0105984	1.52187		2	129623990	0.0557978	1.014		4	119744244	0.0335979	0.00814133		21	19808650	0.026799	0.281261
19	50793357	0.0120061	1.4459		2	129623998	0.362875	2.91856		4	119745416	0.0453302	0.0603294		21	19808759	0.0322266	0.285074
19	50794099	0.0105984	1.52187		2	129624183	0.0374587	0.610409		4	119745497	0.0387123	0.07694		21	19808785	0.026799	0.281261
19	50795519	0.0608614	2.97303		2	129624237	0.119175	1.03443		4	119745709	0.0665005	1.01443		21	19808793	0.026799	0.281261
19	50796288	0.00657764	0.0831528		2	129624298	0.271479	2.47917		4	119745822	0.208653	1.96817		21	19808796	0.026799	0.281261
19	50796372	0.0298101	2.32717		2	129624663	0.271479	2.47917		4	119745943	0.1515	0.54226		21	19808829	0.0284529	0.199778
19	50797072	0.0449752	1.9498		2	129624899	0.0557978	1.014		4	119746017	0.112625	1.25433		21	19808906	0.0284529	0.199778
19	50797507	0.0932103	0.318393		2	129625334	0.0312669	0.260536		4	119746422	0.348228	2.63432		21	19808912	0.0284529	0.199778
19	50797657	0.0016849	0.675272		2	129625599	0.434601	3.72117		4	119746635	0.0174049	0.426298		21	19808976	0.0269791	0.224896
19	50797664	0.00657764	0.0831528		2	129625600	0.0312669	0.260536		4	119747701	0.0227868	1.01489		21	19809030	0.0284529	0.199778
19	50797697	0.0449752	1.9498		2	129625627	0.276909	2.25167		4	119747962	0.0541813	0.598328		21	19809126	0.0284529	0.199778
19	50800891	0.0105984	1.52187		2	129626439	0.0565504	0.799705		4	119748073	0.0541813	0.598328		21	19809128	0.0284529	0.199778
19	50801006	0.00657764	0.0831528		2	129626596	0.0374587	0.610409		4	119748219	0.0238091	0.869272		21	19809133	0.0284529	0.199778
19	50801109	0.0275122	3.66608		2	129626969	0.617519	6.50977		4	119748316	0.389549	2.91211		21	19809141	0.0284529	0.199778
19	50801377	0.00657764	0.0831528		2	129626986	4.35961e-05	0.189369		4	119748642	0.0780173	1.54368		21	19809655	0.00647763	0.231289
19	50801465	0.0105984	1.52187		2	129627831	0.290128	2.22105		4	119749030	0.162941	1.11802		21	19809920	0.0312176	0.134193
19	50801896	0.00657764	0.0831528		2	129628582	0.048784	1.09651		4	119749642	0.215359	1.59339		21	19809929	0.0262727	0.0130621
19	50802837	0.0449752	1.9498		2	129628685	0.121847	0.909939		4	119750010	0.0550059	0.817116		21	19809955	0.030531	0.157313
19	50802851	0.00179705	0.664927		2	129628925	0.0268359	0.26105		4	119750085	0.382134	2.70947		21	19809960	0.030531	0.157313
19	50804955	0.00657764	0.0831528		2	129629029	0.565545	3.111		4	119751459	0.160079	0.92409		21	19809963	0.030531	0.157313
19	50805029	0.00657764	0.0831528		2	129629122	0.110264	0.523542		4	119751931	0.389549	2.91211		21	19809970	0.030531	0.157313
19	50805151	0.00657764	0.0831528		2	129629433	0.0268359	0.26105		4	119752026	0.389549	2.91211		21	19809980	0.030531	0.157313
19	50805578	0.0016849	0.675272		2	129629824	0.0268359	0.26105		4	119752310	0.383827	2.53784		21	19809983	0.030531	0.157313
19	50805886	0.00657764	0.0831528		2	129629922	0.0268359	0.26105		4	119752362	0.0850556	1.1889		21	19810026	0.030531	0.157313
19	50806006	0.0449752	1.9498		2	129630017	0.0268359	0.26105		4	119752374	0.0541813	0.598328		21	19810049	0.030531	0.157313
19	50806278	0.0168228	0.8687		2	129630486	0.568858	3.03794		4	119753442	0.160079	0.92409		21	19810080	0.030531	0.157313
19	50806323	0.0449752	1.9498		2	129630922	0.0268359	0.26105		4	119753476	0.160079	0.92409		21	19810255	0.0433788	0.173966
19	50806340	0.00657764	0.0831528		2	129633082	0.00852017	0.388267		4	119754187	0.02244	0.832394		21	19810442	0.0345684	0.102481
19	50806436	0.0449752	1.9498		2	129633666	0.307558	2.33465		4	119754292	0.219616	1.84732		21	19810516	0.0345684	0.102481
19	50806759	0.0016849	0.675272		2	129634392	0.0360481	0.499246		4	119754746	0.160079	0.92409		21	19810572	0.00866741	0.244782
19	50806977	0.00657764	0.0831528		2	129634658	0.0414735	0.13631		4	119755052	0.0832821	1.28659		21	19810765	0.0345684	0.102481
19	50807072	0.00657764	0.0831528		2	129634770	0.312116	2.32604		4	119755149	0.0541813	0.598328		21	19810835	0.0345684	0.102481
19	50807153	0.0016849	0.675272		2	129635517	0.307558	2.33465		4	119755196	0.0541813	0.598328		21	19810974	0.0345684	0.102481
19	50807156	0.0016849	0.675272		2	129635756	0.0414735	0.13631		4	119755339	0.389549	2.91211		21	19811046	0.0345684	0.102481
19	50807295	0.0449752	1.9498		2	129635827	0.0268359	0.26105		4	119756158	0.389549	2.91211		21	19811047	0.0345684	0.102481
19	50807515	0.00657764	0.0831528		2	129636047	0.307558	2.33465		4	119756459	0.0238091	0.869272		21	19811063	0.0345684	0.102481
19	50808384	0.0016849	0.675272		2	129636175	0.0268359	0.26105		4	119756612	0.010638	0.85472		21	19811064	0.0345684	0.102481
19	50808645	0.00324931	2.30287		2	129636240	0.307558	2.33465		4	119756638	0.389549	2.91211		21	19811070	0.0345684	0.102481
19	50808791	0.00324931	2.30287		2	129636732	0.307558	2.33465		4	119757074	0.0502362	0.382256		21	19811089	0.0356931	0.0289051
19	50808797	0.0016849	0.675272		2	129636824	0.565545	3.111		4	119757239	0.0850556	1.1889		21	19811096	0.0356931	0.0289051
19	50808838	0.00324931	2.30287		2	129637014	0.307558	2.33465		4	119758039	0.0850556	1.1889		21	19811102	0.0356931	0.0289051
19	50808916	0.00324931	2.30287		2	129637397	0.307558	2.33465		4	119758086	0.010638	0.85472		21	19811146	0.0345684	0.102481
19	50809058	0.00179705	0.664927		2	129637408	0.260435	2.8279		4	119758109	0.388208	2.9889		21	19811175	0.0345684	0.102481
19	50809556	0.0197636	1.30706		2	129637929	0.0360481	0.499246		4	119758219	0.0541813	0.598328		21	19811188	0.0345684	0.102481
19	50810171	0.0179301	0.300507		2	129638316	0.307558	2.33465		4	119758918	0.388208	2.9889		21	19811206	0.0345684	0.102481
19	50810677	0.0495965	4.15606		2	129638785	0.0414735	0.13631		4	119759428	0.0850556	1.1889		21	19811220	0.0345684	0.102481
19	50810844	0.0197636	1.30706		2	129638885	0.565545	3.111		4	119759482	0.158646	1.04344		21	19811245	0.0345684	0.102481
19	50810850	0.0495965	4.15606		2	129639221	0.307558	2.33465		4	119759523	0.0541813	0.598328		21	19811288	0.0345684	0.102481
19	50811743	0.0197636	1.30706		2	129639881	0.307558	2.33465		4	119760675	0.68307	5.03907		21	19811295	0.0345684	0.102481
19	50811896	0.0495965	4.15606		2	129641912	0.307558	2.33465		4	119761339	0.0161124	0.897522		21	19811304	0.0345684	0.102481
19	50811991	0.0495965	4.15606		2	129642030	0.0414735	0.13631		4	119761762	0.0214505	0.686312		21	19811314	0.0345684	0.102481
19	50812019	0.0495965	4.15606		2	129642038	0.0456379	0.237241		4	119761820	0.0323256	0.00246924		21	19811325	0.0345684	0.102481
19	50812045	0.0495965	4.15606		2	129642769	0.0414735	0.13631		4	119761989	0.0323256	0.00246924		21	19811334	0.0345684	0.102481
19	50812046	0.0495965	4.15606		2	129642930	0.307558	2.33465		4	119761991	0.159921	1.39595		21	19811335	0.0345684	0.102481
19	50812111	0.0495965	4.15606		2	129643553	0.562252	3.0967		4	119762061	0.0828012	1.06902		21	19811338	0.0345684	0.102481
19	50812116	0.0495965	4.15606		2	129644387	0.312116	2.32604		4	119762643	0.0111601	0.644959		21	19811361	0.0345684	0.102481
19	50812576	0.0200727	1.28987		2	129644768	0.0360481	0.499246		4	119763962	0.010638	0.85472		21	19811373	0.0345684	0.102481
19	50813037	0.0125191	2.42463		2	129644969	0.0414735	0.13631		4	119766597	0.0323256	0.00246924		21	19811384	0.0345684	0.102481
19	50814627	0.0495965	4.15606		2	129644972	0.312116	2.32604		4	119768849	0.00434786	0.0289176		21	19811387	0.0345684	0.102481
19	50814892	0.0495965	4.15606		2	129645243	0.388001	2.47658		4	119771051	0.35315	2.44984		21	19811389	0.0345684	0.102481
19	50815117	0.0495965	4.15606		2	129645870	0.0414735	0.13631		4	119771192	0.0260391	0.171831		21	19811443	0.0345684	0.102481
19	50815452	0.0495965	4.15606		2	129646162	0.118917	1.50806		4	119771396	0.306678	2.37642		21	19811449	0.0345684	0.102481
19	50815738	0.0495965	4.15606		2	129646173	0.182165	1.82865		4	119772280	0.353234	2.58644		21	19811483	0.0345684	0.102481
19	50815815	0.0495965	4.15606		2	129646652	0.649532	5.75247		4	119773600	0.35315	2.44984		21	19811508	0.0345684	0.102481
19	50815833	0.0125191	2.42463		2	129646944	0.0360481	0.499246		4	119774164	0.306678	2.37642		21	19811604	0.0345684	0.102481
19	50815951	0.0125191	2.42463		2	129646945	0.0360481	0.499246		4	119774408	0.353234	2.58644		21	19811633	0.0345684	0.102481
19	50816087	0.0110436	0.794049		2	129648145	0.0353106	0.0705092		4	119776363	0.35315	2.44984		21	19811698	0.0345684	0.102481
19	50816134	0.0495965	4.15606		2	129648683	0.0282891	0.240066		4	119776814	0.35315	2.44984		21	19811702	0.0345684	0.102481
19	50816308	0.0495965	4.15606		2	129649913	0.0492855	1.46554		4	119776824	0.35315	2.44984		21	19811740	0.0345684	0.102481
19	50816326	0.0495965	4.15606		2	129650982	0.201087	2.1647		4	119776835	0.35315	2.44984		21	19811864	0.0345684	0.102481
19	50816505	0.0200276	1.43798		2	129652748	0.155228	1.14553		4	119776837	0.35315	2.44984		21	19811882	0.0345684	0.102481
19	50816627	0.0490577	4.19227		2	129652901	0.0268359	0.26105		4	119776882	0.35315	2.44984		21	19811918	0.0345684	0.102481
19	50817092	0.0495965	4.15606		2	129653011	0.383618	2.60059		4	119776885	0.35315	2.44984		21	19811948	0.0345684	0.102481
19	50817110	0.0495965	4.15606		2	129653043	0.383618	2.60059		4	119776889	0.35315	2.44984		21	19811953	0.00257782	0.00439999
19	50817214	0.0206016	3.29997		2	129653356	0.0353106	0.0705092		4	119778052	0.00434786	0.0289176		21	19811990	0.0345684	0.102481
19	50817251	0.0206016	3.29997		2	129655171	0.201087	2.1647		4	119778216	0.353234	2.58644		21	19812093	0.0345684	0.102481
19	50817803	0.0495965	4.15606		2	129655226	0.383618	2.60059		4	119778393	0.35315	2.44984		21	19812136	0.00257782	0.00439999
19	50817897	0.0110436	0.794049		2	129656622	0.383618	2.60059		4	119778695	0.353234	2.58644		21	19812183	0.0345684	0.102481
19	50818066	0.0495965	4.15606		2	129658660	0.00561722	0.695408		4	119779005	0.00434786	0.0289176		21	19812187	0.0345684	0.102481
19	50818214	0.0110436	0.794049		2	129658729	0.00561722	0.695408		4	119780661	0.35315	2.44984		21	19812208	0.0345684	0.102481
19	50818220	0.0495965	4.15606		2	129658817	0.00561722	0.695408		4	119780782	0.35315	2.44984		21	19812222	0.0345684	0.102481
19	50818229	0.0748389	3.32272		2	129661281	0.00356639	0.915238		4	119780852	0.306678	2.37642		21	19812230	0.0345684	0.102481
19	50818502	0.0495965	4.15606		2	129666609	0.246862	2.47278		4	119781167	0.0503965	0.729616		21	19812232	0.0345684	0.102481
19	50819391	0.0495965	4.15606		2	129666734	0.00802964	0.163701		4	119781258	0.353234	2.58644		21	19812266	0.0345684	0.102481
19	50819443	0.0495965	4.15606		2	129666906	0.231446	3.15158		4	119781319	0.353234	2.58644		21	19812332	0.00257782	0.00439999
19	50819528	0.0495965	4.15606		2	129666941	0.0114965	0.577619		4	119781549	0.306678	2.37642		21	19812390	0.0345684	0.102481
19	50819559	0.0409059	2.40506		2	129667066	0.231446	3.15158		4	119781695	0.35315	2.44984		21	19812427	0.0345684	0.102481
19	50819736	0.0495965	4.15606		2	129667159	0.231446	3.15158		4	119781756	0.35315	2.44984		21	19812586	0.00257782	0.00439999
19	50819913	0.0495965	4.15606		2	129667247	0.0282891	0.240066		4	119782257	0.35315	2.44984		21	19812855	0.0471227	0.108924
19	50819945	0.0197636	1.30706		2	129667405	0.242358	2.32439		4	119782300	0.35315	2.44984		21	19812882	0.0345684	0.102481
19	50820006	0.0495965	4.15606		2	129667410	0.246862	2.47278		4	119782425	0.35315	2.44984		21	19812916	0.0345684	0.102481
19	50820114	0.0495965	4.15606		2	129669159	0.0282891	0.240066		4	119782553	0.306678	2.37642		21	19812946	0.0224302	0.0436794
19	50820312	0.0495965	4.15606		2	129669726	0.0282891	0.240066		4	119782971	0.306349	2.50524		21	19813236	0.0345684	0.102481
19	50820744	0.118369	2.2497		2	129670259	0.0282891	0.240066		4	119783058	0.00434786	0.0289176		21	19814218	0.0345684	0.102481
19	50821580	0.0200727	1.28987		2	129670323	0.231446	3.15158		4	119783407	0.35315	2.44984		21	19814566	0.00257782	0.00439999
19	50822025	0.0200727	1.28987		2	129671652	0.231446	3.15158		4	119783871	0.35315	2.44984		21	19814621	0.00257782	0.00439999
19	50822636	0.0200727	1.28987		2	129671807	0.231446	3.15158		4	119784553	0.35315	2.44984		21	19814622	0.00257782	0.00439999
19	50822761	0.0125191	2.42463		2	129673893	0.00907331	0.163455		4	119784581	0.35315	2.44984		21	19814849	0.00257782	0.00439999
19	50822800	0.0200727	1.28987		2	129675157	0.0297588	0.354557		4	119784640	0.306678	2.37642		21	19814870	0.00257782	0.00439999
19	50823505	0.0200727	1.28987		2	129675210	0.0136479	0.344001		4	119784834	0.353234	2.58644		21	19814884	0.00257782	0.00439999
19	50823806	0.0197636	1.30706		2	129675702	0.0141058	0.190314		4	119785081	0.35315	2.44984		21	19814885	0.00257782	0.00439999
19	50824016	0.0200727	1.28987		2	129677122	0.0337053	0.689198		4	119785951	0.306678	2.37642		21	19814887	0.00257782	0.00439999
19	50825485	0.0239628	1.44592		2	129679019	0.0297588	0.354557		4	119785994	0.35315	2.44984		21	19814894	0.0048768	0.0341324
19	50825495	0.0188116	1.56911		2	129679955	0.00679256	0.714527		4	119786069	0.00434786	0.0289176		21	19814912	0.00257782	0.00439999
19	50825839	0.0236316	1.46465		2	129680059	0.0191824	2.16797		4	119786841	0.353234	2.58644		21	19814970	0.00257782	0.00439999
19	50826218	0.0236316	1.46465		2	129680249	0.0297588	0.354557		4	119787092	0.00434786	0.0289176		21	19815002	0.00257782	0.00439999
19	50826693	0.0236316	1.46465		2	129680704	0.0374186	0.087874		4	119787256	0.318573	2.85113		21	19815044	0.00257782	0.00439999
19	50827101	0.0409059	2.40506		2	129681024	0.00679256	0.714527		4	119787263	0.318573	2.85113		21	19815046	0.00257782	0.00439999
19	50827109	0.017292	1.50484		2	129681449	0.0297588	0.354557		4	119787284	0.35315	2.44984		21	19815062	0.0471227	0.108924
19	50828631	0.101688	5.24446		2	129681459	0.0297588	0.354557		4	119787304	0.928572	6.06274		21	19815080	0.00257782	0.00439999
19	50828724	0.0239628	1.44592		2	129682630	0.0134259	0.0281783		4	119787363	0.35315	2.44984		21	19815260	0.00257782	0.00439999
19	50828746	0.0159321	0.309289		2	129683303	0.0337053	0.689198		4	119787554	0.0338977	0.345667		21	19815414	0.00767307	0.699692
19	50828823	0.0197636	1.30706		2	129684026	0.0191824	2.16797		4	119787720	0.0434569	0.264356		21	19815418	0.00257782	0.00439999
19	50828904	0.017292	1.50484		2	129684614	0.172523	2.42248		4	119787764	0.0428685	0.33404		21	19815431	0.00257782	0.00439999
19	50829134	0.0236316	1.46465		2	129685764	0.0514171	0.375817		4	119787837	0.0428685	0.33404		21	19815447	0.00723414	0.24587
19	50829377	0.0239628	1.44592		2	129685806	0.0514171	0.375817		4	119787854	0.0347023	0.263232		21	19815529	0.0345684	0.102481
19	50829619	0.017292	1.50484		2	129686787	0.0893802	1.37625		4	119787972	0.01473	0.325006		21	19815531	0.0345684	0.102481
19	50831554	0.0239628	1.44592		2	129687012	0.0027591	0.25059		4	119787986	0.050535	0.465848		21	19815537	0.00257782	0.00439999
19	50831833	0.017292	1.50484		2	129687036	0.0027591	0.25059		4	119788017	0.050535	0.465848		21	19815540	0.00909694	0.220164
19	50832006	0.00795376	2.15278		2	129688548	0.0478616	1.25243		4	119788028	0.0434569	0.264356		21	19815554	0.00257782	0.00439999
19	50832011	0.0239628	1.44592		2	129689069	0.000177885	0.324086		4	119788038	0.0108616	0.604773		21	19815557	0.00257782	0.00439999
19	50832929	0.0144463	1.04925		2	129689467	0.0367097	0.346136		4	119788050	0.00995117	0.771157		21	19815591	0.00257782	0.00439999
19	50833051	0.0144463	1.04925		2	129689863	0.0367097	0.346136		4	119788052	0.00995117	0.771157		21	19815628	0.0471227	0.108924
19	50833132	0.0144463	1.04925		2	129690047	0.0478616	1.25243		4	119788954	0.0108616	0.604773		21	19815631	0.0471227	0.108924
19	50833154	0.0144463	1.04925		2	129690091	0.0478616	1.25243		4	119789043	0.0500431	0.544088		21	19815653	0.0220339	0.254006
19	50833173	0.0144463	1.04925		2	129690109	0.0367097	0.346136		4	119789265	0.0434569	0.264356		21	19815699	0.00257782	0.00439999
19	50833367	0.0144463	1.04925		2	129690826	0.0814498	1.2969		4	119789272	0.00434786	0.0289176		21	19815712	0.00257782	0.00439999
19	50834028	0.0596028	6.11777		2	129690983	0.0404415	0.413181		4	119789310	0.0108616	0.604773		21	19815851	0.00257782	0.00439999
19	50834234	0.0144463	1.04925		2	129692900	0.000423171	0.271438		4	119789683	0.00995117	0.771157		21	19815914	0.00257782	0.00439999
19	50834394	0.0144463	1.04925		2	129693126	0.000177885	0.324086		4	119789763	0.0108616	0.604773		21	19815925	0.00257782	0.00439999
19	50834659	0.0596028	6.11777		2	129693369	0.000177885	0.324086		4	119790574	0.057543	0.642928		21	19815979	0.00257782	0.00439999
19	50836369	0.0144463	1.04925		2	129693780	0.000177885	0.324086		4	119790702	0.057543	0.642928		21	19815997	0.00257782	0.00439999
19	50836696	0.0169034	1.11475		2	129694079	0.0361182	0.239791		4	119791107	0.0108616	0.604773		21	19816065	0.00257782	0.00439999
19	50836704	0.0144463	1.04925		2	129694090	0.0478616	1.25243		4	119792953	0.0500431	0.544088		21	19816307	0.00257782	0.00439999
19	50837214	0.0163603	1.20219		2	129694121	0.000177885	0.324086		4	119793254	0.0500431	0.544088		21	19816328	0.00257782	0.00439999
19	50837239	0.00146592	0.58459		2	129695748	0.0353718	0.936102		4	119793422	0.00434786	0.0289176		21	19816329	0.00257782	0.00439999
19	50838120	0.00146592	0.58459		2	129696539	0.0434312	0.276729		4	119794752	0.48156	3.30751		21	19816331	0.00257782	0.00439999
19	50838297	0.00629096	0.890123		2	129696767	0.000255764	0.320327		4	119796494	0.00434786	0.0289176		21	19816347	0.00257782	0.00439999
19	50838402	0.00146592	0.58459		2	129698157	0.0814498	1.2969		4	119797296	0.0359446	0.253867		21	19816350	0.00257782	0.00439999
19	50838566	0.00146592	0.58459		2	129698291	0.070769	0.504885		4	119797431	0.0108616	0.604773		21	19816370	0.00257782	0.00439999
19	50838982	0.0453159	0.903989		2	129698293	0.070769	0.504885		4	119797994	0.0500431	0.544088		21	19816404	0.00257782	0.00439999
19	50841565	0.284456	7.51631		2	129698480	0.000255764	0.320327		4	119798187	0.01473	0.325006		21	19816432	0.00257782	0.00439999
19	50842501	0.0626147	1.94609		2	129698493	0.0434312	0.276729		4	119798229	0.0347023	0.263232		21	19816485	0.00257782	0.00439999
19	50842504	0.0626147	1.94609		2	129698588	0.0814498	1.2969		4	119798230	0.050535	0.465848		21	19816562	0.00257782	0.00439999
19	50842506	0.0626147	1.94609		2	129699215	0.000255764	0.320327		4	119798233	0.0500431	0.544088		21	19816640	0.00257782	0.00439999
19	50842573	0.0626147	1.94609		2	129699740	0.000255764	0.320327		4	119798288	0.0500431	0.544088		21	19816641	0.00257782	0.00439999
19	50842798	0.00311624	0.606452		2	129700470	0.000255764	0.320327		4	119799672	0.057543	0.642928		21	19816651	0.00257782	0.00439999
19	50843278	0.00907711	0.929668		2	129702024	0.0814498	1.2969		4	119800543	0.00434786	0.0289176		21	19816666	0.0353001	0.081697
19	50843690	0.00311624	0.606452		2	129702507	0.000255764	0.320327		4	119801439	0.0413552	0.356298		21	19816732	0.0471227	0.108924
19	50843788	0.158902	3.99402		2	129704663	0.000255764	0.320327		4	119801664	0.0108616	0.604773		21	19816738	0.0471227	0.108924
19	50843897	0.00907711	0.929668		2	129704769	0.0372154	0.244734		4	119802852	0.0571246	0.720731		21	19817240	0.00257782	0.00439999
19	50844000	0.284456	7.51631		2	129704814	0.070769	0.504885		4	119803353	0.057543	0.642928		21	19817752	0.0345684	0.102481
19	50844586	0.216695	3.58813		2	129704874	0.000451478	0.295135		4	119803795	0.00434786	0.0289176		21	19817765	0.0189793	0.0367118
19	50844847	0.00907711	0.929668		2	129705361	0.0215451	0.50275		4	119806717	0.0347145	0.275612		21	19817838	0.00257782	0.00439999
19	50845581	0.00311624	0.606452		2	129706313	0.0478616	1.25243		4	119806749	0.057543	0.642928		21	19817850	0.00257782	0.00439999
19	50846354	0.0626147	1.94609		2	129707110	0.000255764	0.320327		4	119806877	0.0108616	0.604773		21	19817928	0.034551	0.0377449
19	50846379	0.284456	7.51631		2	129707686	0.000255764	0.320327		4	119806912	0.0434078	0.36478		21	19817932	0.00257782	0.00439999
19	50846645	0.284456	7.51631		2	129707893	0.0191824	2.16797		4	119806957	0.057543	0.642928		21	19818102	0.034551	0.0377449
19	50847003	0.284456	7.51631		2	129708187	0.000255764	0.320327		4	119806958	0.0108616	0.604773		21	19818113	0.034551	0.0377449
19	50847251	0.284456	7.51631		2	129709480	0.0296917	0.546025		4	119808587	0.00434786	0.0289176		21	19818114	0.00909694	0.220164
19	50848186	0.274687	6.96207		2	129710333	0.0353718	0.936102		4	119809815	0.01473	0.325006		21	19818165	0.00257782	0.00439999
19	50848301	0.0598917	2.27815		2	129710605	0.000255764	0.320327		4	119809826	0.00434786	0.0289176		21	19818172	0.00257782	0.00439999
19	50848498	0.266493	7.09812		2	129710662	0.0516182	1.10598		4	119809827	0.0108616	0.604773		21	19818225	0.00257782	0.00439999
19	50849281	0.284456	7.51631		2	129710768	0.000255764	0.320327		4	119810069	0.0108616	0.604773		21	19818261	0.0189793	0.0367118
19	50849289	0.284456	7.51631		2	129711199	0.000255764	0.320327		4	119810153	0.0434078	0.36478		21	19818410	0.00257782	0.00439999
19	50851743	0.284456	7.51631		2	129712002	0.0005406	0.267747		4	119810159	0.00434786	0.0289176		21	19818412	0.034551	0.0377449
19	50851903	0.284456	7.51631		2	129713416	0.0434312	0.276729		4	119810548	0.0434078	0.36478		21	19818413	0.00257782	0.00439999
19	50852023	0.284456	7.51631		2	129713624	0.000255764	0.320327		4	119810785	0.0434078	0.36478		21	19818441	0.00257782	0.00439999
19	50852044	0.216695	3.58813		2	129713689	0.000255764	0.320327		4	119810844	0.0434078	0.36478		21	19818450	0.00257782	0.00439999
19	50852129	0.0626147	1.94609		2	129714269	0.000255764	0.320327		4	119811161	0.0108616	0.604773		21	19818561	0.0116878	0.0996295
19	50852308	0.284456	7.51631		2	129714324	0.00852017	0.388267		4	119811704	0.136864	1.62645		21	19818670	0.00257782	0.00439999
19	50852649	0.00907711	0.929668		2	129714603	0.000255764	0.320327		4	119811971	0.00434786	0.0289176		21	19818820	0.034551	0.0377449
19	50852944	0.284456	7.51631		2	129714652	0.000255764	0.320327		4	119812797	0.512528	3.30474		21	19818849	0.0166065	0.0545016
19	50853103	0.284456	7.51631		2	129714673	0.0005406	0.267747		4	119812947	0.0142136	0.425607		21	19818854	0.00257782	0.00439999
19	50853250	0.0221293	1.41399		2	129715043	0.0814498	1.2969		4	119813033	0.00406255	0.0565125		21	19818907	0.00257782	0.00439999
19	50853284	0.158902	3.99402		2	129715085	0.000255764	0.320327		4	119814252	0.057543	0.642928		21	19818910	0.00257782	0.00439999
19	50853855	0.00356694	0.815318		2	129715167	0.000255764	0.320327		4	119814447	0.0434078	0.36478		21	19818970	0.00257782	0.00439999
19	50855172	0.00907711	0.929668		2	129715264	0.0456379	0.237241		4	119814914	0.057543	0.642928		21	19818989	0.00257782	0.00439999
19	50855375	0.0401885	0.792792		2	129715365	0.00206076	0.323082		4	119814992	0.00434786	0.0289176		21	19819017	0.00257782	0.00439999
19	50855700	0.342265	9.49341		2	129717101	0.0372154	0.244734		4	119816890	0.0434078	0.36478		21	19819038	0.00257782	0.00439999
19	50855714	0.329221	8.96005		2	129718274	0.0005406	0.267747		4	119818354	0.0434078	0.36478		21	19819039	0.00257782	0.00439999
19	50855759	0.0919383	3.14419		2	129719604	0.000255764	0.320327		4	119818478	0.00434786	0.0289176		21	19819050	0.758315	6.29414
19	50856195	0.342265	9.49341		2	129720844	0.0215451	0.50275		4	119818781	0.00434786	0.0289176		21	19819196	0.011137	0.0713833
19	50856572	0.289873	8.78064		2	129722791	0.000255764	0.320327		4	119819792	0.521728	3.5079		21	19819281	0.00257782	0.00439999
19	50856591	0.265639	7.79907		2	129722920	0.000255764	0.320327		4	119820213	0.0434078	0.36478		21	19819367	0.00257782	0.00439999
19	50856663	0.0197013	0.737451		2	129723843	0.000255764	0.320327		4	119820222	0.0108616	0.604773		21	19819406	0.00257782	0.00439999
19	50856877	0.00824938	0.939552		2	129724492	0.0629354	0.583316		4	119820675	0.0108616	0.604773		21	19819433	0.00257782	0.00439999
19	50857054	0.0919383	3.14419		2	129724541	0.0005406	0.267747		4	119821140	0.0434078	0.36478		21	19819533	0.00257782	0.00439999
19	50857972	0.017292	1.50484		2	129724844	0.000255764	0.320327		4	119821595	0.0434078	0.36478		21	19819541	0.00257782	0.00439999
19	50858590	0.017292	1.50484		2	129726746	0.000255764	0.320327		4	119821935	0.00434786	0.0289176		21	19819560	0.00257782	0.00439999
19	50858906	0.284456	7.51631		2	129726748	0.000255764	0.320327		4	119822078	0.0540418	0.410471		21	19819570	0.00257782	0.00439999
19	50858921	0.284456	7.51631		2	129728428	0.0371823	0.974177		4	119822172	0.00434786	0.0289176		21	19819574	0.00257782	0.00439999
19	50858951	0.284456	7.51631		2	129728622	0.000255764	0.320327		4	119822235	0.00434786	0.0289176		21	19819580	0.00257782	0.00439999
19	50859015	0.274687	6.96207		2	129729404	0.000255764	0.320327		4	119822402	0.00178437	0.465122		21	19819677	0.00257782	0.00439999
19	50859154	0.00311624	0.606452		2	129729924	0.000255764	0.320327		4	119822458	0.00434786	0.0289176		21	19819684	0.00257782	0.00439999
19	50863470	0.00824938	0.939552		2	129730679	0.000255764	0.320327		4	119822485	0.00434786	0.0289176		21	19819714	0.00257782	0.00439999
19	50864004	0.0110436	0.794049		2	129731233	0.000255764	0.320327		4	119822515	0.00434786	0.0289176		21	19819730	0.00257782	0.00439999
19	50864170	0.00311624	0.606452		2	129731656	0.0456379	0.237241		4	119822903	0.0108616	0.604773		21	19819757	0.00257782	0.00439999
19	50865157	0.00311624	0.606452		2	129731672	0.0005406	0.267747		4	119823022	0.0401903	0.129501		21	19819801	0.0344007	0.0456369
19	50865246	0.216695	3.58813		2	129732646	0.000255764	0.320327		4	119823366	0.00434786	0.0289176		21	19819891	0.011137	0.0713833
19	50865713	0.0596028	6.11777		2	129733196	0.0434312	0.276729		4	119823817	0.152523	2.81529		21	19819952	0.00257782	0.00439999
19	50865818	0.184331	2.54047		2	129733394	0.000255764	0.320327		4	119823981	0.0288355	1.28742		21	19819963	0.00257782	0.00439999
19	50866846	0.158902	3.99402		2	129733534	0.0005406	0.267747		4	119824716	0.0494459	1.83859		21	19819966	0.00257782	0.00439999
19	50867513	0.195107	2.97686		2	129734755	0.0532643	1.2178		4	119825045	0.0153106	0.753479		21	19819992	0.00257782	0.00439999
19	50868621	0.106322	0.220007		2	129735635	0.000255764	0.320327		4	119825234	0.0347145	0.275612		21	19820000	0.00257782	0.00439999
19	50868622	0.106322	0.220007		2	129736960	0.000255764	0.320327		4	119827821	0.0540418	0.410471		21	19820031	0.00257782	0.00439999
19	50868625	0.0110436	0.794049		2	129738195	0.000673215	0.245352		4	119827967	0.0540418	0.410471		21	19820035	0.00257782	0.00439999
19	50868728	0.195107	2.97686		2	129738196	0.000673215	0.245352		4	119828249	0.0540418	0.410471		21	19820062	0.00257782	0.00439999
19	50869012	0.0385014	1.16707		2	129738415	0.0434312	0.276729		4	119829438	0.157091	0.586462		21	19820090	0.00257782	0.00439999
19	50869030	0.0385014	1.16707		2	129738955	0.000519305	0.314148		4	119829838	0.0540418	0.410471		21	19820135	0.0184526	0.0374849
19	50869091	0.017292	1.50484		2	129738970	0.0814498	1.2969		4	119829915	0.157091	0.586462		21	19820152	0.00257782	0.00439999
19	50869175	0.158902	3.99402		2	129738971	0.0814498	1.2969		4	119830572	0.0387123	0.07694		21	19820173	0.00376643	0.0150261
19	50870398	0.195107	2.97686		2	129739959	0.0005406	0.267747		4	119830649	0.31344	3.74496		21	19820216	0.00257782	0.00439999
19	50870819	0.00907711	0.929668		2	129740494	0.0005406	0.267747		4	119831672	0.33631	6.95897		21	19820224	0.00257782	0.00439999
19	50871252	0.195107	2.97686		2	129740786	0.0005406	0.267747		4	119835851	0.0586191	0.387237		21	19820355	0.00257782	0.00439999
19	50877969	0.00907711	0.929668		2	129741311	0.0372154	0.244734		4	119835997	0.00995117	0.771157		21	19820513	0.00909216	0.0932868
19	50878644	0.017292	1.50484		2	129741836	0.0478616	1.25243		4	119836050	0.0586191	0.387237		21	19820516	0.00225487	0.0748873
19	50879258	0.017292	1.50484		2	129742564	0.0461387	0.327685		4	119836190	0.055676	0.19692		21	19820538	0.00909216	0.0932868
19	50879446	0.0125191	2.42463		2	129742755	0.0005406	0.267747		4	119837403	0.0367674	0.20953		21	19820544	0.00909216	0.0932868
19	50879654	0.0125191	2.42463		2	129745464	0.000821292	0.254077		4	119841669	0.0381089	0.0991714		21	19820553	0.00909216	0.0932868
19	50881703	0.017292	1.50484		2	129746162	0.00852017	0.388267		4	119841831	0.00995117	0.771157		21	19820571	0.00909216	0.0932868
19	50881999	0.0125191	2.42463		2	129747097	0.0814498	1.2969		4	119852898	0.0211061	0.322613		21	19820578	0.00909216	0.0932868
19	50882015	0.187463	2.85202		2	129747100	0.0814498	1.2969		4	119856932	0.033347	1.66145		21	19820601	0.00909216	0.0932868
19	50883017	0.017292	1.50484		2	129747594	0.0478616	1.25243		4	119857180	0.0586191	0.387237		21	19820603	0.0345684	0.102481
19	50883463	0.187463	2.85202		2	129750021	0.0191824	2.16797		4	119859617	0.055676	0.19692		21	19820645	0.00909216	0.0932868
19	50883563	0.167845	4.7165		2	129750144	0.00206076	0.323082		4	119860964	0.0108616	0.604773		21	19820688	0.00909216	0.0932868
19	50883767	0.0125191	2.42463		2	129750498	0.0296917	0.546025		4	119861032	0.033644	0.208751		21	19820703	0.00909216	0.0932868
19	50884167	0.187463	2.85202		2	129752493	0.0462469	0.193009		4	119861043	0.0336629	1.84634		21	19820735	0.0438606	0.091462
19	50886492	0.0197013	0.737451		2	129753568	0.0478616	1.25243		4	119862249	0.276592	3.04358		21	19820736	0.0438606	0.091462
19	50888278	0.187463	2.85202		2	129753701	0.0218005	0.600056		4	119862440	0.00995117	0.771157		21	19820741	0.0438606	0.091462
19	50888344	0.017292	1.50484		2	129757952	0.08453	1.41737		4	119865495	0.0327543	0.0473586		21	19820757	0.0438606	0.091462
19	50889041	0.0125191	2.42463		2	129758128	0.0456379	0.237241		4	119872179	0.0402222	0.084314		21	19820796	0.0438606	0.091462
19	50889155	0.00907711	0.929668		2	129758731	0.0218005	0.600056		4	119872201	0.0444051	0.0695202		21	19820828	0.00909216	0.0932868
19	50889309	0.0110436	0.794049		2	129759328	0.0005406	0.267747		4	119872311	0.151348	2.09161		21	19820839	0.0217421	0.0131087
19	50889869	0.187463	2.85202		2	129759493	0.0374667	1.04678		4	119873032	0.0444051	0.0695202		21	19820903	0.0306685	0.0688542
19	50890139	0.187463	2.85202		2	129759982	0.08453	1.41737		4	119873435	0.0381089	0.0991714		21	19820905	0.0306685	0.0688542
19	50890224	0.017292	1.50484		2	129760789	0.0218005	0.600056		4	119873464	0.0444051	0.0695202		21	19821752	0.0104359	0.103974
19	50890410	0.187463	2.85202		2	129761170	0.0218005	0.600056		4	119881032	0.00995117	0.771157		21	19821839	0.0104359	0.103974
19	50890571	0.0379138	0.813346		2	129762226	0.021534	0.0729264					#NUM!		21	19821920	0.0494344	0.118766
19	50890810	0.216695	3.58813		2	129764194	0.00206076	0.323082					#NUM!		21	19821921	0.0590106	0.00262703
19	50890978	0.0408046	0.814498		2	129764945	0.0218005	0.600056					#NUM!		21	19822066	0.00257782	0.00439999
19	50891542	0.00269036	1.2519		2	129765414	0.0218005	0.600056					#NUM!		21	19822089	0.0112278	0.120875
19	50891831	0.136333	3.30909		2	129765482	0.0404415	0.388934					#NUM!		21	19822102	0.0135292	0.0983424
19	50892262	0.0110436	0.794049		2	129765997	0.0218005	0.600056					#NUM!		21	19822175	0.0112278	0.120875
19	50892299	0.0163603	1.20219		2	129766473	0.0218005	0.600056					#NUM!		21	19822192	0.0104359	0.103974
19	50892513	0.00995356	0.943942		2	129766886	0.0271553	0.595632					#NUM!		21	19822211	0.0104359	0.103974
19	50892894	0.136333	3.30909		2	129767468	0.0218005	0.600056					#NUM!		21	19822323	0.0104359	0.103974
19	50892951	0.0152044	1.48203		2	129767583	0.0443643	0.316301					#NUM!		21	19822346	0.0494344	0.118766
19	50892965	0.187463	2.85202		2	129767819	0.0443643	0.316301					#NUM!		21	19822352	0.0104359	0.103974
19	50893275	0.187463	2.85202		2	129767859	0.08453	1.41737					#NUM!		21	19822622	0.0112278	0.120875
19	50893330	0.187463	2.85202		2	129768518	0.0326581	0.735155					#NUM!		21	19822636	0.0438606	0.091462
19	50893412	0.187463	2.85202		2	129768882	0.0218005	0.600056					#NUM!		21	19822680	0.0494344	0.118766
19	50894035	0.187463	2.85202		2	129769085	0.0374667	1.04678					#NUM!		21	19822683	0.0590106	0.00262703
19	50894037	0.216695	3.58813		2	129769114	0.0456379	0.237241					#NUM!		21	19822819	0.0438606	0.091462
19	50894507	0.187463	2.85202		2	129770058	0.0218005	0.600056					#NUM!		21	19823115	0.0104359	0.103974
19	50895531	0.0290291	1.77823		2	129770160	0.08453	1.41737					#NUM!		21	19823825	0.0438606	0.091462
19	50897314	0.000228946	0.87235		2	129771693	0.021534	0.0729264					#NUM!		21	19823829	0.0135292	0.0983424
19	50897998	0.102688	1.90475		2	129771990	0.0478616	1.25243					#NUM!		21	19823932	0.0112278	0.120875
19	50898053	0.218396	5.58828		2	129772366	0.021534	0.0729264					#NUM!		21	19823950	0.0104359	0.103974
19	50898634	0.0207833	1.92385		2	129772378	0.0324438	0.16511					#NUM!		21	19824000	0.0104359	0.103974
19	50898930	0.0207833	1.92385		2	129773172	0.021534	0.0729264					#NUM!		21	19824147	0.0104359	0.103974
19	50899056	0.0163603	1.20219		2	129773508	0.0443643	0.316301					#NUM!		21	19824205	0.0104359	0.103974
19	50899297	0.0534504	5.24067		2	129773590	0.0218005	0.600056					#NUM!		21	19824256	0.01317	0.224376
19	50899376	0.0502674	1.45211		2	129774153	0.0271553	0.595632					#NUM!		21	19824489	0.01317	0.224376
19	50899617	0.0131473	1.47947		2	129774301	0.0242571	1.22086					#NUM!		21	19824533	0.0104359	0.103974
19	50900370	0.0110436	0.794049		2	129775042	0.0242571	1.22086					#NUM!		21	19824549	0.0192891	0.0751993
19	50900893	0.00269036	1.2519		2	129775077	0.0242571	1.22086					#NUM!		21	19824582	0.0112278	0.120875
19	50900914	0.00269036	1.2519		2	129775385	0.0478616	1.25243					#NUM!		21	19824620	0.0104359	0.103974
19	50900943	0.00269036	1.2519		2	129775386	0.0478616	1.25243					#NUM!		21	19824650	0.0104359	0.103974
19	50900945	0.00269036	1.2519		2	129776522	0.0242571	1.22086					#NUM!		21	19824651	0.0104359	0.103974
19	50900965	0.00269036	1.2519		2	129777440	0.0271553	0.595632					#NUM!		21	19824703	0.0104359	0.103974
19	50901165	0.102688	1.90475		2	129778270	0.0478616	1.25243					#NUM!		21	19824733	0.049272	0.0822206
19	50901689	0.218396	5.58828		2	129778607	0.0242571	1.22086					#NUM!		21	19824749	0.049272	0.0822206
19	50901754	0.218396	5.58828		2	129780002	0.017417	1.04528					#NUM!		21	19824955	0.01317	0.224376
19	50904623	0.00269036	1.2519		2	129780533	0.0524645	0.217115					#NUM!		21	19825091	0.0104359	0.103974
19	50905085	0.0110436	0.794049		2	129781049	0.017417	1.04528					#NUM!		21	19825180	0.0104359	0.103974
19	50905561	0.0110436	0.794049		2	129781417	0.0524645	0.217115					#NUM!		21	19825267	0.0112278	0.120875
19	50905664	0.000228946	0.87235		2	129782495	0.0208411	0.502171					#NUM!		21	19825320	0.0112278	0.120875
19	50906509	0.00269036	1.2519		2	129782788	0.0296917	0.546025					#NUM!		21	19825413	0.0112278	0.120875
19	50907581	0.00269036	1.2519		2	129784521	0.0836106	0.534024					#NUM!		21	19825614	0.0112278	0.120875
19	50907743	0.218396	5.58828		2	129784856	0.0537273	2.03977					#NUM!		21	19825677	0.0104359	0.103974
19	50907860	0.00269036	1.2519		2	129785189	0.00653039	0.286724					#NUM!		21	19825695	0.0112278	0.120875
19	50907892	0.0587603	1.95936		2	129785203	0.037221	1.2519					#NUM!		21	19825710	0.0112278	0.120875
19	50908065	0.0160855	2.23328		2	129790475	0.0161126	0.811194					#NUM!		21	19825723	0.0112278	0.120875
19	50908070	0.00269036	1.2519		2	129790535	0.0458989	0.244855					#NUM!		21	19825917	0.0104359	0.103974
19	50908119	0.000228946	0.87235		2	129791292	0.0115929	0.817933					#NUM!		21	19826177	0.0140938	0.0181888
19	50908263	0.00269036	1.2519		2	129791616	0.00852017	0.388267					#NUM!		21	19826331	0.0112278	0.120875
19	50908714	0.0221293	1.41399		2	129792204	0.00553975	0.340607					#NUM!		21	19826350	0.0112278	0.120875
19	50909048	0.0587603	1.95936		2	129792252	0.0458989	0.244855					#NUM!		21	19826356	0.0112278	0.120875
19	50909281	0.000228946	0.87235		2	129792445	0.00595441	1.0489					#NUM!		21	19826360	0.0112278	0.120875
19	50909343	0.000228946	0.87235		2	129793405	0.0458989	0.244855					#NUM!		21	19826361	0.0112278	0.120875
19	50910637	0.00269036	1.2519		2	129793780	0.00595441	1.0489					#NUM!		21	19826418	0.0112278	0.120875
19	50910863	0.218396	5.58828		2	129796619	0.365901	4.26861					#NUM!		21	19826425	0.0112278	0.120875
19	50911669	0.00269036	1.2519		2	129797078	0.00250025	0.144252					#NUM!		21	19826444	0.0112278	0.120875
19	50912286	0.0152044	1.48203		2	129799327	0.070769	0.504885					#NUM!		21	19826459	0.0112278	0.120875
19	50912374	0.0110436	0.794049		2	129800105	0.0793726	0.424344					#NUM!		21	19826479	0.0112278	0.120875
19	50912600	0.000228946	0.87235		2	129800530	0.0793726	0.424344					#NUM!		21	19826492	0.0192891	0.0751993
19	50912818	0.218396	5.58828		2	129800831	0.0793726	0.424344					#NUM!		21	19826545	0.0112278	0.120875
19	50912912	0.0110436	0.794049		2	129800944	0.0471205	0.220796					#NUM!		21	19826568	0.0112278	0.120875
19	50913355	0.0221293	1.41399		2	129800945	0.0471205	0.220796					#NUM!		21	19826642	0.0108621	0.249888
19	50913488	0.0197013	0.737451		2	129801911	0.0793726	0.424344					#NUM!		21	19826713	0.0108621	0.249888
19	50913779	0.218396	5.58828		2	129803124	0.0793726	0.424344					#NUM!		21	19826719	0.0108621	0.249888
19	50914688	0.218396	5.58828		2	129804164	0.017023	0.868021					#NUM!		21	19826722	0.0108621	0.249888
19	50915326	0.218396	5.58828		2	129804206	0.00990549	0.243968					#NUM!		21	19826817	0.01317	0.224376
19	50915659	0.00269036	1.2519		2	129806534	0.0793726	0.424344					#NUM!		21	19826834	0.0580996	0.019101
19	50915773	0.00269036	1.2519		2	129806872	0.00852017	0.388267					#NUM!		21	19826853	0.0108621	0.249888
19	50916715	0.217672	5.49934		2	129806907	0.0793726	0.424344					#NUM!		21	19826859	0.0108621	0.249888
19	50917819	0.044844	4.84382		2	129806984	0.070769	0.504885					#NUM!		21	19826953	0.0112278	0.120875
19	50918126	0.218396	5.58828		2	129807450	0.070769	0.504885					#NUM!		21	19827050	0.0112278	0.120875
19	50920001	0.0152044	1.48203		2	129807744	0.0793726	0.424344					#NUM!		21	19827058	0.0112278	0.120875
19	50920945	0.0168228	0.8687		2	129808987	0.0793726	0.424344					#NUM!		21	19827063	0.0438864	0.0159707
19	50921012	0.000228946	0.87235		2	129812550	0.0793726	0.424344					#NUM!		21	19827117	0.0112278	0.120875
19	50921054	0.0219779	1.19923		2	129812851	0.0793726	0.424344					#NUM!		21	19827150	0.0112278	0.120875
19	50921196	0.000228946	0.87235		2	129812934	0.0595483	0.214259					#NUM!		21	19827152	0.0580996	0.019101
19	50921333	0.000228946	0.87235		2	129813443	0.00193459	1.54003					#NUM!		21	19827153	0.0112278	0.120875
19	50921346	0.000228946	0.87235		2	129813782	0.0793726	0.424344					#NUM!		21	19827178	0.0112278	0.120875
19	50921500	0.0453159	0.903989		2	129814038	0.0793726	0.424344					#NUM!		21	19827207	0.0104359	0.103974
19	50922042	0.000228946	0.87235		2	129815755	0.0446936	0.219925					#NUM!		21	19827383	0.0104359	0.103974
19	50922374	0.000228946	0.87235		2	129815924	0.0456379	0.237241					#NUM!		21	19827386	0.0104359	0.103974
19	50922444	0.0294005	0.0877085		2	129817199	0.056626	0.203147					#NUM!		21	19827421	0.0112278	0.120875
19	50922630	0.0737978	2.71171		2	129817218	0.056626	0.203147					#NUM!		21	19828137	0.0112278	0.120875
19	50922745	0.000228946	0.87235		2	129817492	0.0478616	1.25243					#NUM!		21	19828324	0.0112278	0.120875
19	50922758	0.000228946	0.87235		2	129817578	0.00881294	0.0314765					#NUM!		21	19828408	0.0112278	0.120875
19	50924298	0.000228946	0.87235		2	129818723	0.0793726	0.424344					#NUM!		21	19828488	0.0112278	0.120875
19	50924420	0.0473485	5.44372		2	129820964	0.0136148	0.0621483					#NUM!		21	19830122	0.0104359	0.103974
19	50925845	0.0108607	1.79028		2	129821530	0.0090964	0.244773					#NUM!		21	19830332	0.0320092	0.0380189
19	50925854	0.00898697	1.77801		2	129821612	5.12386e-05	0.14849					#NUM!		21	19830347	0.0309748	0.0285225
19	50926537	0.118369	2.2497		2	129821796	0.0902076	0.280773					#NUM!		21	19830428	0.0112278	0.120875
19	50926640	0.114236	2.66847		2	129822007	0.0446936	0.219925					#NUM!		21	19830457	0.0112278	0.120875
19	50927326	0.0323	0.425233		2	129822146	0.0136148	0.0621483					#NUM!		21	19830503	0.0112278	0.120875
19	50928401	0.14206	3.69577		2	129822186	0.000106655	1.30382					#NUM!		21	19830541	0.0580996	0.019101
19	50932264	0.218675	5.84416		2	129822585	0.0090964	0.244773					#NUM!		21	19830568	0.0104359	0.103974
19	50932829	0.0104131	1.7423		2	129822626	0.0090964	0.244773					#NUM!		21	19830598	0.0104359	0.103974
19	50933081	0.0411381	2.03836		2	129822810	0.036312	0.362595					#NUM!		21	19830628	0.0104359	0.103974
19	50936148	0.225322	6.73141		2	129822840	0.0478616	1.25243					#NUM!		21	19830667	0.0104359	0.103974
19	50936453	0.0401885	0.792792		2	129823009	0.0136148	0.0621483					#NUM!		21	19830695	0.0104359	0.103974
19	50937209	0.218675	5.84416		2	129823248	0.0793726	0.424344					#NUM!		21	19830736	0.0125615	0.0824498
19	50937627	0.218675	5.84416		2	129823271	0.0793726	0.424344					#NUM!		21	19830821	0.0104359	0.103974
19	50938578	0.0841468	2.51639		2	129823297	0.0628108	0.0686319					#NUM!		21	19830920	0.0104359	0.103974
19	50939514	0.0493557	1.38511		2	129823314	0.0446936	0.219925					#NUM!		21	19830927	0.0104359	0.103974
19	50941320	0.0401885	0.792792		2	129823411	0.0136148	0.0621483					#NUM!		21	19830938	0.0104359	0.103974
19	50941488	0.069672	1.94843		2	129823620	0.0296917	0.546025					#NUM!		21	19830950	0.0104359	0.103974
19	50943121	0.218675	5.84416		2	129823801	0.0793726	0.424344					#NUM!		21	19830955	0.0104359	0.103974
19	50943836	0.0493557	1.38511		2	129823815	0.070769	0.504885					#NUM!		21	19830995	0.0104359	0.103974
19	50947582	0.0937261	4.05747		2	129824151	0.0456379	0.237241					#NUM!		21	19831020	0.0104359	0.103974
[truncated: 4,157 more rows]

## Sheet: Fig 5b
Counter	Subst	Triplet_info	context	Number	Fold_enrich
1	Z			0	0
2	A > C	AAA-ACA	AA	1	0.0952616
3	A > C	AAC-ACC	AC	2	0.500241
4	A > C	AAG-ACG	AG	4	0.82897
5	A > C	AAT-ACT	AT	2	0.323404
6	A > C	CAA-CCA	CA	2	0.465821
7	A > C	CAC-CCC	CC	0	0.03
8	A > C	CAG-CCG	CG	3	0.583614
9	A > C	CAT-CCT	CT	2	0.540154
10	A > C	GAA-GCA	GA	2	0.424891
11	A > C	GAC-GCC	GC	1	0.327577
12	A > C	GAG-GCG	GG	3	0.711791
13	A > C	GAT-GCT	GT	0	0.03
14	A > C	TAA-TCA	TA	4	0.665894
15	A > C	TAC-TCC	TC	2	0.515477
16	A > C	TAG-TCG	TG	0	0.03
17	A > C	TAT-TCT	TT	2	0.35138
18	Z			0	0
19	A > G	AAA-AGA	AA	10	0.952616
20	A > G	AAC-AGC	AC	6	1.50072
21	A > G	AAG-AGG	AG	10	2.07243
22	A > G	AAT-AGT	AT	13	2.10213
23	A > G	CAA-CGA	CA	5	1.16455
24	A > G	CAC-CGC	CC	2	0.730567
25	A > G	CAG-CGG	CG	8	1.5563
26	A > G	CAT-CGT	CT	10	2.70077
27	A > G	GAA-GGA	GA	6	1.27467
28	A > G	GAC-GGC	GC	2	0.655154
29	A > G	GAG-GGG	GG	6	1.42358
30	A > G	GAT-GGT	GT	3	0.743041
31	A > G	TAA-TGA	TA	7	1.16531
32	A > G	TAC-TGC	TC	7	1.80417
33	A > G	TAG-TGG	TG	1	0.2952
34	A > G	TAT-TGT	TT	9	1.58121
35	Z			0	0
36	A > T	AAA-ATA	AA	1	0.0952616
37	A > T	AAC-ATC	AC	0	0.03
38	A > T	AAG-ATG	AG	0	0.03
39	A > T	AAT-ATT	AT	3	0.485106
40	A > T	CAA-CTA	CA	0	0.03
41	A > T	CAC-CTC	CC	3	1.09585
42	A > T	CAG-CTG	CG	2	0.389076
43	A > T	CAT-CTT	CT	4	1.08031
44	A > T	GAA-GTA	GA	0	0.03
45	A > T	GAC-GTC	GC	0	0.03
46	A > T	GAG-GTG	GG	1	0.237264
47	A > T	GAT-GTT	GT	0	0.03
48	A > T	TAA-TTA	TA	1	0.166474
49	A > T	TAC-TTC	TC	2	0.515477
50	A > T	TAG-TTG	TG	2	0.5904
51	A > T	TAT-TTT	TT	2	0.35138
52	Z			0	0
53	C > A	ACA-AAA	AA	3	0.676992
54	C > A	ACC-AAC	AC	6	1.73095
55	C > A	ACG-AAG	AG	0	0.03
56	C > A	ACT-AAT	AT	0	0.03
57	C > A	CCA-CAA	CA	2	0.439606
58	C > A	CCC-CAC	CC	4	0.61174
59	C > A	CCG-CAG	CG	4	1.97182
60	C > A	CCT-CAT	CT	1	0.167572
61	C > A	GCA-GAA	GA	2	0.659408
62	C > A	GCC-GAC	GC	0	0.03
63	C > A	GCG-GAG	GG	0	0.03
64	C > A	GCT-GAT	GT	0	0.03
65	C > A	TCA-TAA	TA	4	1.03095
66	C > A	TCC-TAC	TC	3	0.650954
67	C > A	TCG-TAG	TG	0	0.03
68	C > A	TCT-TAT	TT	0	0.03
69	Z			0	0
70	Z			0	0
71	C > G	ACA-AGA	AA	2	0.451328
72	C > G	ACC-AGC	AC	3	0.865473
73	C > G	ACG-AGG	AG	5	3.90573
74	C > G	ACT-AGT	AT	3	0.668085
75	C > G	CCA-CGA	CA	0	0.03
76	C > G	CCC-CGC	CC	5	0.764675
77	C > G	CCG-CGG	CG	3	1.47887
78	C > G	CCT-CGT	CT	2	0.335145
79	C > G	GCA-GGA	GA	2	0.659408
80	C > G	GCC-GGC	GC	1	0.223676
81	C > G	GCG-GGG	GG	0	0.03
82	C > G	GCT-GGT	GT	2	0.481274
83	C > G	TCA-TGA	TA	1	0.257738
84	C > G	TCC-TGC	TC	2	0.43397
85	C > G	TCG-TGG	TG	0	0.03
86	C > G	TCT-TGT	TT	4	0.799597
87	Z			0	0
88	C > T	ACA-ATA	AA	3	0.676992
89	C > T	ACC-ATC	AC	8	2.30793
90	C > T	ACG-ATG	AG	10	7.81145
91	C > T	ACT-ATT	AT	17	3.78581
92	C > T	CCA-CTA	CA	10	2.19803
93	C > T	CCC-CTC	CC	14	2.14109
94	C > T	CCG-CTG	CG	17	8.38025
95	C > T	CCT-CTT	CT	13	2.17844
96	C > T	GCA-GTA	GA	4	1.31882
97	C > T	GCC-GTC	GC	2	0.447352
98	C > T	GCG-GTG	GG	9	6.25986
99	C > T	GCT-GTT	GT	10	2.40637
100	C > T	TCA-TTA	TA	13	3.3506
101	C > T	TCC-TTC	TC	7	1.51889
102	C > T	TCG-TTG	TG	7	4.55668
103	C > T	TCT-TTT	TT	16	3.19839
104	Z			0	0
105	G > A	AGA-AAA	AA	29	5.14846
106	G > A	AGC-AAC	AC	16	4.10298
107	G > A	AGG-AAG	AG	22	4.65432
108	G > A	AGT-AAT	AT	15	4.53343
109	G > A	CGA-CAA	CA	9	5.44012
110	G > A	CGC-CAC	CC	7	3.45069
111	G > A	CGG-CAG	CG	13	7.85795
112	G > A	CGT-CAT	CT	9	9.52021
113	G > A	GGA-GAA	GA	9	1.96124
114	G > A	GGC-GAC	GC	4	1.20176
115	G > A	GGG-GAG	GG	9	2.58175
116	G > A	GGT-GAT	GT	8	3.12458
117	G > A	TGA-TAA	TA	13	3.14318
118	G > A	TGC-TAC	TC	10	2.60382
119	G > A	TGG-TAG	TG	15	3.66162
120	G > A	TGT-TAT	TT	7	1.43895
121	Z			0	0
122	G > C	AGA-ACA	AA	5	0.887665
123	G > C	AGC-ACC	AC	1	0.256437
124	G > C	AGG-ACG	AG	2	0.42312
125	G > C	AGT-ACT	AT	2	0.604458
126	G > C	CGA-CCA	CA	5	3.02229
127	G > C	CGC-CCC	CC	2	0.985911
128	G > C	CGG-CCG	CG	2	1.20892
129	G > C	CGT-CCT	CT	1	1.0578
130	G > C	GGA-GCA	GA	2	0.435832
131	G > C	GGC-GCC	GC	0	0.03
132	G > C	GGG-GCG	GG	0	0.03
133	G > C	GGT-GCT	GT	1	0.390573
134	G > C	TGA-TCA	TA	2	0.483566
135	G > C	TGC-TCC	TC	1	0.260382
136	G > C	TGG-TCG	TG	0	0.03
137	G > C	TGT-TCT	TT	3	0.616694
138	Z			0	0
139	Z			0	0
140	G > T	AGA-ATA	AA	2	0.355066
141	G > T	AGC-ATC	AC	2	0.512873
142	G > T	AGG-ATG	AG	3	0.63468
143	G > T	AGT-ATT	AT	1	0.302229
144	G > T	CGA-CTA	CA	2	1.20892
145	G > T	CGC-CTC	CC	2	0.985911
146	G > T	CGG-CTG	CG	0	0.03
147	G > T	CGT-CTT	CT	0	0.03
148	G > T	GGA-GTA	GA	0	0.03
149	G > T	GGC-GTC	GC	3	0.901321
150	G > T	GGG-GTG	GG	1	0.286861
151	G > T	GGT-GTT	GT	2	0.781145
152	G > T	TGA-TTA	TA	3	0.725349
153	G > T	TGC-TTC	TC	1	0.260382
154	G > T	TGG-TTG	TG	1	0.244108
155	G > T	TGT-TTT	TT	1	0.205565
156	Z			0	0
157	T > A	ATA-AAA	AA	2	0.346583
158	T > A	ATC-AAC	AC	2	0.642714
159	T > A	ATG-AAG	AG	2	0.488216
160	T > A	ATT-AAT	AT	0	0.03
161	T > A	CTA-CAA	CA	2	0.497789
162	T > A	CTC-CAC	CC	5	0.984001
163	T > A	CTG-CAG	CG	4	0.802758
164	T > A	CTT-CAT	CT	5	0.90346
165	T > A	GTA-GAA	GA	1	0.34777
166	T > A	GTC-GAC	GC	0	0.03
167	T > A	GTG-GAG	GG	3	1.0578
168	T > A	GTT-GAT	GT	0	0.03
169	T > A	TTA-TAA	TA	5	0.793351
170	T > A	TTC-TAC	TC	0	0.03
171	T > A	TTG-TAG	TG	2	0.399799
172	T > A	TTT-TAT	TT	1	0.135398
173	Z			0	0
174	T > C	ATA-ACA	AA	7	1.21304
175	T > C	ATC-ACC	AC	6	1.92814
176	T > C	ATG-ACG	AG	10	2.44108
177	T > C	ATT-ACT	AT	7	1.05466
178	T > C	CTA-CCA	CA	2	0.497789
179	T > C	CTC-CCC	CC	7	1.3776
180	T > C	CTG-CCG	CG	9	1.80621
181	T > C	CTT-CCT	CT	10	1.80692
182	T > C	GTA-GCA	GA	6	2.08662
183	T > C	GTC-GCC	GC	6	2.4768
184	T > C	GTG-GCG	GG	2	0.705201
185	T > C	GTT-GCT	GT	6	1.69248
186	T > C	TTA-TCA	TA	7	1.11069
187	T > C	TTC-TCC	TC	10	2.26672
188	T > C	TTG-TCG	TG	5	0.999497
189	T > C	TTT-TCT	TT	11	1.48938
190	Z			0	0
191	T > G	ATA-AGA	AA	0	0.03
192	T > G	ATC-AGC	AC	1	0.321357
193	T > G	ATG-AGG	AG	4	0.976431
194	T > G	ATT-AGT	AT	1	0.150666
195	T > G	CTA-CGA	CA	0	0.03
196	T > G	CTC-CGC	CC	5	0.984001
197	T > G	CTG-CGG	CG	0	0.03
198	T > G	CTT-CGT	CT	2	0.361384
199	T > G	GTA-GGA	GA	0	0.03
200	T > G	GTC-GGC	GC	1	0.4128
201	T > G	GTG-GGG	GG	2	0.705201
202	T > G	GTT-GGT	GT	2	0.56416
203	T > G	TTA-TGA	TA	3	0.47601
204	T > G	TTC-TGC	TC	0	0.03
205	T > G	TTG-TGG	TG	3	0.599698
206	T > G	TTT-TGT	TT	1	0.135398
207	Z			0	0
208	Z			0	0

## Sheet: Fig 5c
SUBST	STRAND	REAL	MIN	MAX
A->C	PLUS	-1.31064	-2.67987	-0.592411
T->G	MIN	-1.57518	-2.8971	-0.695471
A->G	PLUS	0.449409	-0.156312	0.874715
T->C	MIN	0.575383	-0.0292084	0.960876
A->T	PLUS	-1.87252	-3.67987	-0.907285
T->A	MIN	-1.13157	-2.31214	-0.288296
C->A	PLUS	-1.06982	-2.46837	-0.255376
G->T	MIN	-1.18237	-3.44541	-0.275484
C->G	PLUS	-0.798519	-2.12045	-0.0949116
G->C	MIN	-0.860446	-2.30791	-0.123481
MC->T	PLUS	2.76454	1.7977	3.42574
MG->A	MIN	2.5862	1.5862	3.33827
NMC->T	PLUS	1.09668	0.511714	1.51171
NMG->A	MIN	1.70982	1.22622	2.05709

## Sheet: Fig 5e
Var	Dist	LD	Metric
12	-2680	0	DPR
12	-2680	0	RSQ
29	-2663	0	DPR
29	-2663	0	RSQ
40	-2652	0.189631	DPR
40	-2652	0.0333833	RSQ
54	-2638	1	DPR
54	-2638	0.00994435	RSQ
78	-2614	1	DPR
78	-2614	0.0179221	RSQ
121	-2571	0.575099	DPR
121	-2571	0.0101946	RSQ
122	-2570	1	DPR
122	-2570	0.00364118	RSQ
123	-2569	1	DPR
123	-2569	0.00487791	RSQ
123	-2569	1	DPR
123	-2569	0.00364118	RSQ
125	-2567	0.555785	DPR
125	-2567	0.00428581	RSQ
188	-2504	0.511364	DPR
188	-2504	0.00328218	RSQ
199	-2493	1	DPR
199	-2493	0.00241606	RSQ
200	-2492	0.248252	DPR
200	-2492	0.00218149	RSQ
201	-2491	1	DPR
201	-2491	0.00241606	RSQ
202	-2490	0.844877	DPR
202	-2490	0.0761274	RSQ
203	-2489	1	DPR
203	-2489	0.0152104	RSQ
206	-2486	1	DPR
206	-2486	0.0152104	RSQ
212	-2480	1	DPR
212	-2480	0.00241606	RSQ
213	-2479	1	DPR
213	-2479	0.00364118	RSQ
213	-2479	0.762468	DPR
213	-2479	0.303392	RSQ
214	-2478	0.161793	DPR
214	-2478	0.00143963	RSQ
215	-2477	0.413636	DPR
215	-2477	0.00579269	RSQ
216	-2476	0.161793	DPR
216	-2476	0.00143963	RSQ
238	-2454	1	DPR
238	-2454	0.00994435	RSQ
256	-2436	1	DPR
256	-2436	0.00994435	RSQ
273	-2419	0.511364	DPR
273	-2419	0.00328218	RSQ
276	-2416	0.867936	DPR
276	-2416	0.0402915	RSQ
292	-2400	1	DPR
292	-2400	0.0179221	RSQ
332	-2360	1	DPR
332	-2360	0.00364118	RSQ
338	-2354	1	DPR
338	-2354	0.0179221	RSQ
366	-2326	0.161793	DPR
366	-2326	0.00143963	RSQ
369	-2323	0.580897	DPR
369	-2323	0.0185578	RSQ
370	-2322	1	DPR
370	-2322	0.00241606	RSQ
371	-2321	0.457071	DPR
371	-2321	0.00234854	RSQ
372	-2320	0.708277	DPR
372	-2320	0.0584354	RSQ
373	-2319	0.708277	DPR
373	-2319	0.0584354	RSQ
381	-2311	0.708277	DPR
381	-2311	0.0584354	RSQ
402	-2290	0.708277	DPR
402	-2290	0.0584354	RSQ
464	-2228	1	DPR
464	-2228	0.00364118	RSQ
476	-2216	1	DPR
476	-2216	0.00487791	RSQ
609	-2083	1	DPR
609	-2083	0.00738689	RSQ
610	-2082	1	DPR
610	-2082	0.0138746	RSQ
611	-2081	1	DPR
611	-2081	0.00612643	RSQ
620	-2072	0.690301	DPR
620	-2072	0.238506	RSQ
650	-2042	0.690301	DPR
650	-2042	0.238506	RSQ
702	-1990	0.690301	DPR
702	-1990	0.238506	RSQ
774	-1918	1	DPR
774	-1918	0.00241606	RSQ
819	-1873	0.245614	DPR
819	-1873	0.00558214	RSQ
838	-1854	1	DPR
838	-1854	0.00994435	RSQ
893	-1799	1	DPR
893	-1799	0.0293307	RSQ
919	-1773	1	DPR
919	-1773	0.00487791	RSQ
919	-1773	0.767316	DPR
919	-1773	0.214479	RSQ
928	-1764	0.685673	DPR
928	-1764	0.0346381	RSQ
930	-1762	0.161793	DPR
930	-1762	0.00143963	RSQ
935	-1757	1	DPR
935	-1757	0.00241606	RSQ
955	-1737	0.614234	DPR
955	-1737	0.0208418	RSQ
956	-1736	0.137701	DPR
956	-1736	0.000418901	RSQ
957	-1735	0.614234	DPR
957	-1735	0.0208418	RSQ
958	-1734	1	DPR
958	-1734	0.00487791	RSQ
961	-1731	0.712567	DPR
961	-1731	0.117931	RSQ
963	-1729	0.715357	DPR
963	-1729	0.121094	RSQ
1012	-1680	0.715357	DPR
1012	-1680	0.121094	RSQ
1019	-1673	0.601113	DPR
1019	-1673	0.0274446	RSQ
1052	-1640	0.674242	DPR
1052	-1640	0.0452802	RSQ
1104	-1588	0.666839	DPR
1104	-1588	0.0792825	RSQ
1108	-1584	1	DPR
1108	-1584	0.00364118	RSQ
1179	-1513	1	DPR
1179	-1513	0.0165596	RSQ
1184	-1508	0.681324	DPR
1184	-1508	0.0893402	RSQ
1220	-1472	1	DPR
1220	-1472	0.00241606	RSQ
1225	-1467	1	DPR
1225	-1467	0.00364118	RSQ
1237	-1455	0.700835	DPR
1237	-1455	0.105859	RSQ
1250	-1442	1	DPR
1250	-1442	0.00487791	RSQ
1252	-1440	0.700835	DPR
1252	-1440	0.105859	RSQ
1261	-1431	0.742823	DPR
1261	-1431	0.0512206	RSQ
1284	-1408	0.636122	DPR
1284	-1408	0.0808872	RSQ
1290	-1402	0.636122	DPR
1290	-1402	0.0808872	RSQ
1295	-1397	0.636122	DPR
1295	-1397	0.0808872	RSQ
1296	-1396	0.628211	DPR
1296	-1396	0.0759541	RSQ
1298	-1394	0.684751	DPR
1298	-1394	0.0203266	RSQ
1301	-1391	1	DPR
1301	-1391	0.00241606	RSQ
1312	-1380	0.636122	DPR
1312	-1380	0.0808872	RSQ
1316	-1376	0.555785	DPR
1316	-1376	0.0443488	RSQ
1320	-1372	1	DPR
1320	-1372	0.00241606	RSQ
1456	-1236	0.00462963	DPR
1456	-1236	1.04668e-05	RSQ
1462	-1230	1	DPR
1462	-1230	0.0449941	RSQ
1557	-1135	0.0855928	DPR
1557	-1135	0.00324551	RSQ
1564	-1128	1	DPR
1564	-1128	0.00241606	RSQ
1565	-1127	0.811404	DPR
1565	-1127	0.584843	RSQ
1566	-1126	1	DPR
1566	-1126	0.00241606	RSQ
1567	-1125	1	DPR
1567	-1125	0.00364118	RSQ
1571	-1121	1	DPR
1571	-1121	0.00364118	RSQ
1601	-1091	1	DPR
1601	-1091	0.00364118	RSQ
1602	-1090	1	DPR
1602	-1090	0.0125517	RSQ
1614	-1078	1	DPR
1614	-1078	0.0165596	RSQ
1641	-1051	0.755682	DPR
1641	-1051	0.0335859	RSQ
1641	-1051	0.603808	DPR
1641	-1051	0.0195001	RSQ
1643	-1049	0.457071	DPR
1643	-1049	0.00234854	RSQ
1678	-1014	0.831505	DPR
1678	-1014	0.0277377	RSQ
1680	-1012	0.494514	DPR
1680	-1012	0.00981068	RSQ
1701	-991	0.494514	DPR
1701	-991	0.00981068	RSQ
1711	-981	0.742823	DPR
1711	-981	0.0137634	RSQ
1713	-979	0.161793	DPR
1713	-979	0.00143963	RSQ
1734	-958	1	DPR
1734	-958	0.00241606	RSQ
1742	-950	0.856283	DPR
1742	-950	0.0354399	RSQ
1844	-848	0.735872	DPR
1844	-848	0.028963	RSQ
1887	-805	0.511364	DPR
1887	-805	0.00690099	RSQ
1895	-797	0.694602	DPR
1895	-797	0.0217084	RSQ
1903	-789	1	DPR
1903	-789	0.00994435	RSQ
1919	-773	0.812063	DPR
1919	-773	0.0233425	RSQ
1920	-772	0.804545	DPR
1920	-772	0.0219151	RSQ
1920	-772	1	DPR
1920	-772	0.00738689	RSQ
1962	-730	1	DPR
1962	-730	0.00241606	RSQ
2008	-684	0.476461	DPR
2008	-684	0.00874637	RSQ
2032	-660	0.161793	DPR
2032	-660	0.00292059	RSQ
2033	-659	1	DPR
2033	-659	0.00738689	RSQ
2048	-644	1	DPR
2048	-644	0.0125517	RSQ
2053	-639	1	DPR
2053	-639	0.00364118	RSQ
2082	-610	1	DPR
2082	-610	0.00364118	RSQ
2084	-608	0.856283	DPR
2084	-608	0.0354399	RSQ
2089	-603	0.684751	DPR
2089	-603	0.0919697	RSQ
2159	-533	1	DPR
2159	-533	0.00241606	RSQ
2168	-524	0.86039	DPR
2168	-524	0.181821	RSQ
2182	-510	0.764513	DPR
2182	-510	0.509493	RSQ
2185	-507	1	DPR
2185	-507	0.00487791	RSQ
2190	-502	0.763563	DPR
2190	-502	0.204422	RSQ
2191	-501	0.185606	DPR
2191	-501	0.00178275	RSQ
2196	-496	0.761641	DPR
2196	-496	0.19956	RSQ
2204	-488	1	DPR
2204	-488	0.0433511	RSQ
2219	-473	0.373543	DPR
2219	-473	0.00795591	RSQ
2236	-456	1	DPR
2236	-456	0.0433511	RSQ
2263	-429	1	DPR
2263	-429	0.0308236	RSQ
2270	-422	1	DPR
2270	-422	0.0220923	RSQ
2290	-402	1	DPR
2290	-402	0.0719855	RSQ
2293	-399	1	DPR
2293	-399	0.119028	RSQ
2295	-397	1	DPR
2295	-397	0.0466551	RSQ
2316	-376	1	DPR
2316	-376	0.070037	RSQ
2324	-368	0.709721	DPR
2324	-368	0.114828	RSQ
2330	-362	1	DPR
2330	-362	0.0570175	RSQ
2333	-359	1	DPR
2333	-359	0.164993	RSQ
2340	-352	1	DPR
2340	-352	0.0588137	RSQ
2347	-345	1	DPR
2347	-345	0.0570175	RSQ
2350	-342	1	DPR
2350	-342	0.0681115	RSQ
2366	-326	1	DPR
2366	-326	0.070037	RSQ
2366	-326	1	DPR
2366	-326	0.0719855	RSQ
2369	-323	1	DPR
2369	-323	0.00241606	RSQ
2370	-322	1	DPR
2370	-322	0.168241	RSQ
2374	-318	1	DPR
2374	-318	0.0549957	RSQ
2375	-317	1	DPR
2375	-317	0.0549957	RSQ
2379	-313	1	DPR
2379	-313	0.0719855	RSQ
2390	-302	1	DPR
2390	-302	0.168241	RSQ
2413	-279	1	DPR
2413	-279	0.168241	RSQ
2417	-275	0.967761	DPR
2417	-275	0.806551	RSQ
2433	-259	1	DPR
2433	-259	0.168241	RSQ
2449	-243	0.819024	DPR
2449	-243	0.0578918	RSQ
2450	-242	0.119883	DPR
2450	-242	0.00572868	RSQ
2454	-238	0.101921	DPR
2454	-238	0.00437011	RSQ
2455	-237	1	DPR
2455	-237	0.168241	RSQ
2462	-230	1	DPR
2462	-230	0.0759529	RSQ
2474	-218	1	DPR
2474	-218	0.0192982	RSQ
2496	-196	1	DPR
2496	-196	0.649602	RSQ
2496	-196	1	DPR
2496	-196	0.0549957	RSQ
2497	-195	1	DPR
2497	-195	0.470606	RSQ
2500	-192	0.0570175	DPR
2500	-192	0.00158759	RSQ
2523	-169	1	DPR
2523	-169	0.00994435	RSQ
2524	-168	1	DPR
2524	-168	0.649602	RSQ
2539	-153	0.967761	DPR
2539	-153	0.806551	RSQ
2540	-152	1	DPR
2540	-152	0.480312	RSQ
2545	-147	0.967761	DPR
2545	-147	0.806551	RSQ
2546	-146	0.966019	DPR
2546	-146	0.75387	RSQ
2550	-142	0.966019	DPR
2550	-142	0.75387	RSQ
2551	-141	1	DPR
2551	-141	0.00994435	RSQ
2561	-131	0.274629	DPR
2561	-131	0.0403225	RSQ
2562	-130	1	DPR
2562	-130	0.269563	RSQ
2564	-128	0.101921	DPR
2564	-128	0.00437011	RSQ
2569	-123	0.96302	DPR
2569	-123	0.677041	RSQ
2573	-119	0.161793	DPR
2573	-119	0.00929547	RSQ
2574	-118	0.967761	DPR
2574	-118	0.806551	RSQ
2626	-66	0.967761	DPR
2626	-66	0.806551	RSQ
2635	-57	1	DPR
2635	-57	0.00364118	RSQ
2649	-43	1	DPR
2649	-43	0.223748	RSQ
2655	-37	1	DPR
2655	-37	0.11157	RSQ
2655	-37	1	DPR
2655	-37	0.11157	RSQ
2662	-30	1	DPR
2662	-30	0.94351	RSQ
2664	-28	1	DPR
2664	-28	0.971591	RSQ
2667	-25	1	DPR
2667	-25	0.00364118	RSQ
2667	-25	1	DPR
2667	-25	1	RSQ
2671	-21	1	DPR
2671	-21	0.945334	RSQ
2674	-18	1	DPR
2674	-18	0.0249433	RSQ
2680	-12	1	DPR
2680	-12	0.0364917	RSQ
2683	-9	1	DPR
2683	-9	1	RSQ
2686	-6	1	DPR
2686	-6	0.0364917	RSQ
2689	-3	1	DPR
2689	-3	0.971591	RSQ
2692	0	1	DPR
2692	0	1	RSQ
2694	0	1	DPR
2694	0	1	RSQ
2704	0	1	DPR
2704	0	0.0906249	RSQ
2710	0	1	DPR
2710	0	1	RSQ
2721	0	1	DPR
2721	0	0.229736	RSQ
2723	0	1	DPR
2723	0	0.0364917	RSQ
2729	0	1	DPR
2729	0	0.169793	RSQ
2729	0	1	DPR
2729	0	0.209559	RSQ
2745	0	1	DPR
2745	0	0.0736751	RSQ
2746	0	1	DPR
2746	0	0.0736751	RSQ
2748	0	1	DPR
2748	0	0.0549957	RSQ
2751	0	1	DPR
2751	0	0.11157	RSQ
2776	0	1	DPR
2776	0	0.11157	RSQ
2786	0	1	DPR
2786	0	0.11157	RSQ
2795	0	1	DPR
2795	0	0.11157	RSQ
2797	0	1	DPR
2797	0	0.11157	RSQ
2798	0	1	DPR
2798	0	0.11157	RSQ
2818	0	1	DPR
2818	0	0.11157	RSQ
2819	0	1	DPR
2819	0	0.11157	RSQ
2820	0	1	DPR
2820	0	0.229736	RSQ
2821	0	1	DPR
2821	0	0.11157	RSQ
2821	0	1	DPR
2821	0	0.189579	RSQ
2822	0	1	DPR
2822	0	0.189579	RSQ
2823	0	1	DPR
2823	0	0.11157	RSQ
2824	0	1	DPR
2824	0	0.0736751	RSQ
2825	0	1	DPR
2825	0	0.189579	RSQ
2826	0	1	DPR
2826	0	0.189579	RSQ
2827	0	1	DPR
2827	0	0.189579	RSQ
2828	0	1	DPR
2828	0	0.189579	RSQ
2829	0	1	DPR
2829	0	0.189579	RSQ
2830	0	1	DPR
2830	0	0.189579	RSQ
2830	0	1	DPR
2830	0	0.189579	RSQ
2842	0	1	DPR
2842	0	0.189579	RSQ
2849	0	1	DPR
2849	0	0.11157	RSQ
2850	0	1	DPR
2850	0	0.0736751	RSQ
2851	0	1	DPR
2851	0	0.0364917	RSQ
2852	0	1	DPR
2852	0	0.0364917	RSQ
2853	0	1	DPR
2853	0	0.0364917	RSQ
2854	0	1	DPR
2854	0	0.0364917	RSQ
2855	0	1	DPR
2855	0	0.0364917	RSQ
2856	0	1	DPR
2856	0	0.0364917	RSQ
2857	0	1	DPR
2857	0	0.0364917	RSQ
2857	0	1	DPR
2857	0	0.0364917	RSQ
2858	0	1	DPR
2858	0	0.0364917	RSQ
2859	0	1	DPR
2859	0	0.229736	RSQ
2860	0	1	DPR
2860	0	0.0364917	RSQ
2860	0	1	DPR
2860	0	0.0364917	RSQ
2870	0	1	DPR
2870	0	0.0364917	RSQ
2894	0	1	DPR
2894	0	0.11157	RSQ
2902	0	1	DPR
2902	0	0.0364917	RSQ
2904	0	1	DPR
2904	0	0.11157	RSQ
2941	0	1	DPR
2941	0	0.11157	RSQ
2964	0	1	DPR
2964	0	0.11157	RSQ
3070	0	1	DPR
3070	0	0.11157	RSQ
3103	0	1	DPR
3103	0	0.11157	RSQ
3124	0	1	DPR
3124	0	0.0925325	RSQ
3130	0	1	DPR
3130	0	0.0736751	RSQ
3160	0	1	DPR
3160	0	0.0736751	RSQ
3169	0	1	DPR
3169	0	0.11157	RSQ
3262	0	1	DPR
3262	0	0.11157	RSQ
3343	0	1	DPR
3343	0	0.11157	RSQ
3505	0	1	DPR
3505	0	0.11157	RSQ
3568	0	1	DPR
3568	0	0.0364917	RSQ
3608	0	1	DPR
3608	0	0.11157	RSQ
3623	0	1	DPR
3623	0	0.0549957	RSQ
3626	0	1	DPR
3626	0	0.11157	RSQ
3664	0	1	DPR
3664	0	0.11157	RSQ
3668	0	1	DPR
3668	0	0.11157	RSQ
3676	0	1	DPR
3676	0	0.11157	RSQ
3697	0	1	DPR
3697	0	0.11157	RSQ
3702	0	1	DPR
3702	0	0.11157	RSQ
3706	0	1	DPR
3706	0	0.11157	RSQ
3709	0	1	DPR
3709	0	0.11157	RSQ
3730	0	1	DPR
3730	0	0.11157	RSQ
3748	0	1	DPR
3748	0	0.11157	RSQ
3751	0	1	DPR
3751	0	0.11157	RSQ
3764	0	1	DPR
3764	0	0.11157	RSQ
3771	0	1	DPR
3771	0	0.150198	RSQ
3782	0	1	DPR
3782	0	0.11157	RSQ
3786	0	1	DPR
3786	0	0.11157	RSQ
3801	0	1	DPR
3801	0	0.11157	RSQ
3814	0	1	DPR
3814	0	0.11157	RSQ
3824	0	1	DPR
3824	0	0.11157	RSQ
3825	0	1	DPR
3825	0	0.11157	RSQ
3837	0	1	DPR
3837	0	0.11157	RSQ
3840	0	1	DPR
3840	0	0.11157	RSQ
3842	0	1	DPR
3842	0	0.11157	RSQ
3843	0	1	DPR
3843	0	0.11157	RSQ
3844	0	1	DPR
3844	0	0.11157	RSQ
3857	0	1	DPR
3857	0	0.11157	RSQ
3862	0	1	DPR
3862	0	0.11157	RSQ
3874	0	1	DPR
3874	0	0.11157	RSQ
3882	0	1	DPR
3882	0	0.11157	RSQ
3883	0	1	DPR
3883	0	0.11157	RSQ
3892	0	1	DPR
3892	0	0.11157	RSQ
3899	0	1	DPR
3899	0	0.11157	RSQ
3900	0	1	DPR
3900	0	0.0925325	RSQ
3922	0	1	DPR
3922	0	0.11157	RSQ
3924	0	1	DPR
3924	0	0.11157	RSQ
3928	0	1	DPR
3928	0	0.11157	RSQ
3931	0	1	DPR
3931	0	0.11157	RSQ
3935	0	1	DPR
3935	0	0.11157	RSQ
3963	0	1	DPR
3963	0	0.11157	RSQ
3988	0	1	DPR
3988	0	0.11157	RSQ
3998	0	1	DPR
3998	0	0.11157	RSQ
4000	0	1	DPR
4000	0	0.11157	RSQ
4003	0	1	DPR
4003	0	0.11157	RSQ
4016	0	1	DPR
4016	0	0.11157	RSQ
4027	0	1	DPR
4027	0	0.11157	RSQ
4210	0	1	DPR
4210	0	0.11157	RSQ
4239	0	1	DPR
4239	0	0.11157	RSQ
4258	0	1	DPR
4258	0	0.11157	RSQ
4259	0	1	DPR
4259	0	0.11157	RSQ
4365	0	1	DPR
4365	0	0.0736751	RSQ
4474	0	1	DPR
4474	0	0.0549957	RSQ
4510	0	1	DPR
4510	0	0.0549957	RSQ
4533	0	1	DPR
4533	0	0.11157	RSQ
4572	0	1	DPR
4572	0	0.0925325	RSQ
4638	0	1	DPR
4638	0	0.0736751	RSQ
4678	0	1	DPR
4678	0	0.0736751	RSQ
4686	0	1	DPR
4686	0	0.11157	RSQ
4898	0	1	DPR
4898	0	0.11157	RSQ
4905	0	1	DPR
4905	0	0.11157	RSQ
4941	0	1	DPR
4941	0	0.11157	RSQ
4997	0	1	DPR
4997	0	0.0925325	RSQ
5000	0	1	DPR
5000	0	0.11157	RSQ
5009	0	1	DPR
5009	0	0.11157	RSQ
5015	0	1	DPR
5015	0	0.11157	RSQ
5015	0	1	DPR
5015	0	0.0364917	RSQ
5089	0	1	DPR
5089	0	0.250113	RSQ
5091	0	1	DPR
5091	0	0.130791	RSQ
5250	0	1	DPR
5250	0	0.11157	RSQ
5354	0	1	DPR
5354	0	0.11157	RSQ
5427	0	1	DPR
5427	0	0.11157	RSQ
5435	0	1	DPR
5435	0	0.11157	RSQ
5504	0	1	DPR
5504	0	0.11157	RSQ
5562	0	1	DPR
5562	0	0.11157	RSQ
5579	0	1	DPR
5579	0	0.0925325	RSQ
5642	0	1	DPR
5642	0	0.0736751	RSQ
5816	0	1	DPR
5816	0	0.0736751	RSQ
6073	0	1	DPR
6073	0	0.0364917	RSQ
6083	0	1	DPR
6083	0	0.11157	RSQ
6125	0	1	DPR
6125	0	0.0925325	RSQ
6152	0	1	DPR
6152	0	0.0736751	RSQ
6187	0	1	DPR
6187	0	0.11157	RSQ
6236	0	1	DPR
6236	0	0.0364917	RSQ
6257	0	1	DPR
6257	0	0.0736751	RSQ
6311	0	1	DPR
6311	0	0.0736751	RSQ
6332	0	1	DPR
6332	0	0.169793	RSQ
6450	0	1	DPR
6450	0	0.11157	RSQ
6464	0	1	DPR
6464	0	0.11157	RSQ
6527	0	1	DPR
6527	0	0.11157	RSQ
6577	0	1	DPR
6577	0	0.0549957	RSQ
6703	0	1	DPR
6703	0	0.11157	RSQ
6831	0	1	DPR
6831	0	0.11157	RSQ
7020	0	1	DPR
7020	0	0.11157	RSQ
7105	0	1	DPR
7105	0	0.0364917	RSQ
7179	0	1	DPR
7179	0	0.0364917	RSQ
7180	0	1	DPR
7180	0	0.0736751	RSQ
7377	0	1	DPR
7377	0	0.0549957	RSQ
7386	0	1	DPR
7386	0	0.11157	RSQ
7392	0	1	DPR
7392	0	0.0364917	RSQ
7504	0	1	DPR
7504	0	0.11157	RSQ
7534	0	1	DPR
7534	0	0.130791	RSQ
7558	0	1	DPR
7558	0	0.0736751	RSQ
7572	0	1	DPR
7572	0	0.130791	RSQ
7861	0	1	DPR
7861	0	0.0364917	RSQ
7912	0	1	DPR
7912	0	0.0549957	RSQ
7918	0	1	DPR
7918	0	0.0736751	RSQ
7927	0	1	DPR
7927	0	0.11157	RSQ
7928	0	1	DPR
7928	0	0.11157	RSQ
7961	0	1	DPR
7961	0	0.11157	RSQ
8023	0	1	DPR
8023	0	0.11157	RSQ
8121	0	1	DPR
8121	0	0.11157	RSQ
8213	0	1	DPR
8213	0	0.0736751	RSQ
8251	0	1	DPR
8251	0	0.0549957	RSQ
8255	0	1	DPR
8255	0	0.189579	RSQ
8303	0	1	DPR
8303	0	0.11157	RSQ
8425	0	1	DPR
8425	0	0.11157	RSQ
8572	0	1	DPR
8572	0	0.0736751	RSQ
8632	0	1	DPR
8632	0	0.0736751	RSQ
8758	0	1	DPR
8758	0	0.0736751	RSQ
8773	0	1	DPR
8773	0	0.0736751	RSQ
8798	0	1	DPR
8798	0	0.0736751	RSQ
8819	0	1	DPR
8819	0	0.0736751	RSQ
8864	0	1	DPR
8864	0	0.11157	RSQ
8865	0	1	DPR
8865	0	0.0925325	RSQ
8866	0	1	DPR
8866	0	0.0353971	RSQ
8869	0	1	DPR
8869	0	0.0263908	RSQ
8876	0	1	DPR
8876	0	0.0179221	RSQ
8881	0	1	DPR
8881	0	0.00612643	RSQ
8897	0	1	DPR
8897	0	0.00612643	RSQ
8919	0	1	DPR
8919	0	0.0500325	RSQ
8933	0	1	DPR
8933	0	0.0552417	RSQ
8936	0	1	DPR
8936	0	0.0662084	RSQ
8945	0	1	DPR
8945	0	0.104269	RSQ
9004	0	1	DPR
9004	0	0.132279	RSQ
9005	0	1	DPR
9005	0	0.0206882	RSQ
9010	0	1	DPR
9010	0	0.132279	RSQ
9014	0	1	DPR
9014	0	0.0206882	RSQ
9026	0	1	DPR
9026	0	0.0206882	RSQ
9028	0	1	DPR
9028	0	0.00364118	RSQ
9044	0	1	DPR
9044	0	0.0206882	RSQ
9047	0	1	DPR
9047	0	0.0206882	RSQ
9047	0	1	DPR
9047	0	0.0206882	RSQ
9048	0	1	DPR
9048	0	0.0206882	RSQ
9064	0	1	DPR
9064	0	0.00738689	RSQ
9072	0	1	DPR
9072	0	0.00241606	RSQ
9074	0	1	DPR
9074	0	0.00487791	RSQ
9075	0	1	DPR
9075	0	0.0293307	RSQ
9076	0	1	DPR
9076	0	0.0308236	RSQ
9077	0	1	DPR
9077	0	0.0401182	RSQ
9077	0	1	DPR
9077	0	0.0401182	RSQ
9078	0	1	DPR
9078	0	0.0401182	RSQ
9079	0	1	DPR
9079	0	0.0820866	RSQ
9111	0	1	DPR
9111	0	0.0401182	RSQ
9129	0	1	DPR
9129	0	0.0401182	RSQ
9134	0	1	DPR
9134	0	0.0401182	RSQ
9157	0	1	DPR
9157	0	0.149467	RSQ
9172	0	1	DPR
9172	0	0.0552417	RSQ
9176	0	1	DPR
9176	0	0.00738689	RSQ
9182	0	1	DPR
9182	0	0.00241606	RSQ
9191	0	1	DPR
9191	0	0.00738689	RSQ
9200	0	1	DPR
9200	0	0.121605	RSQ
9242	0	1	DPR
9242	0	0.00738689	RSQ
9247	0	1	DPR
9247	0	0.00364118	RSQ
9250	0	1	DPR
9250	0	0.00994435	RSQ
9261	0	1	DPR
9261	0	0.00865947	RSQ
9267	0	1	DPR
9267	0	0.00241606	RSQ
9276	0	1	DPR
9276	0	0.00364118	RSQ
9306	0	1	DPR
9306	0	0.15248	RSQ
9346	0	1	DPR
9346	0	0.00241606	RSQ
9364	0	1	DPR
9364	0	0.00364118	RSQ
9369	0	1	DPR
9369	0	0.0338566	RSQ
9373	0	1	DPR
9373	0	0.00364118	RSQ
9406	0	1	DPR
9406	0	0.0385277	RSQ
9411	0	1	DPR
9411	0	0.0401182	RSQ
9425	0	1	DPR
9425	0	0.0681115	RSQ
9442	0	1	DPR
9442	0	0.00241606	RSQ
9461	0	1	DPR
9461	0	0.00738689	RSQ
9471	0	1	DPR
9471	0	0.0643275	RSQ
9512	0	1	DPR
9512	0	0.0308236	RSQ
9513	0	1	DPR
9513	0	0.00241606	RSQ
9526	0	1	DPR
9526	0	0.00364118	RSQ
9531	0	1	DPR
9531	0	0.0588137	RSQ
9532	0	1	DPR
9532	0	0.111501	RSQ
9533	0	1	DPR
9533	0	0.0570175	RSQ
9538	0	1	DPR
9538	0	0.113976	RSQ
9543	0	1	DPR
9543	0	0.00994435	RSQ
9545	0	1	DPR
9545	0	0.109059	RSQ
9557	0	1	DPR
9557	0	0.0570175	RSQ
9564	0	1	DPR
9564	0	0.0552417	RSQ
9566	0	1	DPR
9566	0	0.0570175	RSQ
9567	0	1	DPR
9567	0	0.0570175	RSQ
9568	0	1	DPR
9568	0	0.00241606	RSQ
9568	0	1	DPR
9568	0	0.0570175	RSQ
9570	0	1	DPR
9570	0	0.0570175	RSQ
9571	0	1	DPR
9571	0	0.0570175	RSQ
9609	0	1	DPR
9609	0	0.0353971	RSQ
9621	0	1	DPR
9621	0	0.0570175	RSQ
9644	0	1	DPR
9644	0	0.0570175	RSQ
9645	0	1	DPR
9645	0	0.00241606	RSQ
9649	0	1	DPR
9649	0	0.00241606	RSQ
9650	0	1	DPR
9650	0	0.0235106	RSQ
9665	0	1	DPR
9665	0	0.0220923	RSQ
9677	0	1	DPR
9677	0	0.0950572	RSQ
9684	0	1	DPR
9684	0	0.0950572	RSQ
9697	0	1	DPR
9697	0	0.0950572	RSQ
9749	0	1	DPR
9749	0	0.0950572	RSQ
9776	0	1	DPR
9776	0	0.0950572	RSQ
9792	0	1	DPR
9792	0	0.00241606	RSQ
9816	0	1	DPR
9816	0	0.113976	RSQ
9816	0	1	DPR
9816	0	0.00241606	RSQ
9817	0	1	DPR
9817	0	0.00241606	RSQ
9818	0	1	DPR
9818	0	0.00241606	RSQ
9819	0	1	DPR
9819	0	0.00241606	RSQ
9820	0	1	DPR
9820	0	0.00241606	RSQ
9821	0	1	DPR
9821	0	0.00241606	RSQ
9822	0	1	DPR
9822	0	0.00241606	RSQ
9823	0	1	DPR
9823	0	0.00241606	RSQ
9824	0	1	DPR
9824	0	0.00241606	RSQ
9825	0	1	DPR
9825	0	0.00241606	RSQ
9826	0	1	DPR
9826	0	0.00241606	RSQ
9827	0	1	DPR
9827	0	0.00241606	RSQ
9863	0	1	DPR
9863	0	0.00241606	RSQ
9896	0	1	DPR
9896	0	0.00241606	RSQ
9909	0	1	DPR
9909	0	0.00241606	RSQ
9910	0	1	DPR
9910	0	0.0719855	RSQ
9911	0	1	DPR
9911	0	0.00364118	RSQ
9912	0	1	DPR
9912	0	0.15248	RSQ
9913	0	1	DPR
9913	0	0.15248	RSQ
9914	0	1	DPR
9914	0	0.15248	RSQ
9915	0	1	DPR
9915	0	0.15248	RSQ
9916	0	1	DPR
9916	0	0.15248	RSQ
9917	0	1	DPR
9917	0	0.15248	RSQ
9918	0	1	DPR
9918	0	0.15248	RSQ
9919	0	1	DPR
9919	0	0.15248	RSQ
9920	0	1	DPR
9920	0	0.15248	RSQ
9921	0	1	DPR
9921	0	0.15248	RSQ
9922	0	1	DPR
9922	0	0.15248	RSQ
9923	0	1	DPR
9923	0	0.15248	RSQ
9924	0	1	DPR
9924	0	0.15248	RSQ
9925	0	1	DPR
9925	0	0.15248	RSQ
9926	0	1	DPR
9926	0	0.15248	RSQ
9927	0	1	DPR
9927	0	0.15248	RSQ
9928	0	1	DPR
9928	0	0.15248	RSQ
9929	0	1	DPR
9929	0	0.15248	RSQ
9930	0	1	DPR
9930	0	0.15248	RSQ
9931	0	1	DPR
9931	0	0.15248	RSQ
9932	0	1	DPR
9932	0	0.15248	RSQ
9933	0	1	DPR
9933	0	0.15248	RSQ
9934	0	1	DPR
9934	0	0.15248	RSQ
9935	0	1	DPR
9935	0	0.15248	RSQ
9936	0	1	DPR
9936	0	0.15248	RSQ
9937	0	1	DPR
9937	0	0.15248	RSQ
9938	0	1	DPR
9938	0	0.15248	RSQ
9939	0	1	DPR
9939	0	0.15248	RSQ
9940	0	1	DPR
9940	0	0.15248	RSQ
9941	0	1	DPR
9941	0	0.15248	RSQ
9942	0	1	DPR
9942	0	0.15248	RSQ
9943	0	1	DPR
9943	0	0.15248	RSQ
9944	0	1	DPR
9944	0	0.15248	RSQ
9945	0	1	DPR
9945	0	0.15248	RSQ
9946	0	1	DPR
9946	0	0.15248	RSQ
9947	0	1	DPR
9947	0	0.15248	RSQ
9948	0	1	DPR
9948	0	0.15248	RSQ
9949	0	1	DPR
9949	0	0.15248	RSQ
9950	0	1	DPR
9950	0	0.15248	RSQ
9951	0	1	DPR
9951	0	0.15248	RSQ
9952	0	1	DPR
9952	0	0.15248	RSQ
9953	0	1	DPR
9953	0	0.15248	RSQ
9954	0	1	DPR
9954	0	0.15248	RSQ
9955	0	1	DPR
9955	0	0.15248	RSQ
9956	0	1	DPR
9956	0	0.15248	RSQ
9957	0	1	DPR
9957	0	0.15248	RSQ
9958	0	1	DPR
9958	0	0.15248	RSQ
9959	0	1	DPR
9959	0	0.15248	RSQ
9960	0	1	DPR
9960	0	0.15248	RSQ
9961	0	1	DPR
9961	0	0.15248	RSQ
9962	0	1	DPR
9962	0	0.15248	RSQ
9963	0	1	DPR
9963	0	0.15248	RSQ
9964	0	1	DPR
9964	0	0.15248	RSQ
9965	0	1	DPR
9965	0	0.15248	RSQ
9966	0	1	DPR
9966	0	0.15248	RSQ
9967	0	1	DPR
9967	0	0.15248	RSQ
9968	0	1	DPR
9968	0	0.15248	RSQ
9969	0	1	DPR
9969	0	0.15248	RSQ
9970	0	1	DPR
9970	0	0.15248	RSQ
9971	0	1	DPR
9971	0	0.15248	RSQ
9972	0	1	DPR
9972	0	0.15248	RSQ
9973	0	1	DPR
9973	0	0.15248	RSQ
9974	0	1	DPR
9974	0	0.15248	RSQ
9975	0	1	DPR
9975	0	0.15248	RSQ
9976	0	1	DPR
9976	0	0.15248	RSQ
9977	0	1	DPR
9977	0	0.15248	RSQ
9978	0	1	DPR
9978	0	0.15248	RSQ
9979	0	1	DPR
9979	0	0.15248	RSQ
9980	0	1	DPR
9980	0	0.15248	RSQ
9981	0	1	DPR
9981	0	0.15248	RSQ
9982	0	1	DPR
9982	0	0.15248	RSQ
9983	0	1	DPR
9983	0	0.15248	RSQ
9984	0	1	DPR
9984	0	0.15248	RSQ
9985	0	1	DPR
9985	0	0.15248	RSQ
9986	0	1	DPR
9986	0	0.15248	RSQ
9987	0	1	DPR
9987	0	0.15248	RSQ
9988	0	1	DPR
9988	0	0.15248	RSQ
9989	0	1	DPR
9989	0	0.15248	RSQ
9990	0	1	DPR
9990	0	0.15248	RSQ
9991	0	1	DPR
9991	0	0.15248	RSQ
9992	0	1	DPR
9992	0	0.15248	RSQ
9993	0	1	DPR
9993	0	0.15248	RSQ
9994	0	1	DPR
9994	0	0.15248	RSQ
9995	0	1	DPR
9995	0	0.15248	RSQ
9996	0	1	DPR
9996	0	0.15248	RSQ
9997	0	1	DPR
9997	0	0.15248	RSQ
9998	0	1	DPR
9998	0	0.15248	RSQ
9999	0	1	DPR
9999	0	0.15248	RSQ
10000	0	1	DPR
10000	0	0.15248	RSQ
10001	0	1	DPR
10001	0	0.15248	RSQ
10002	0	1	DPR
10002	0	0.15248	RSQ
10003	0	1	DPR
10003	0	0.15248	RSQ
10004	0	1	DPR
10004	0	0.15248	RSQ
10005	0	1	DPR
10005	0	0.15248	RSQ
10006	0	1	DPR
10006	0	0.15248	RSQ
10007	0	1	DPR
10007	0	0.15248	RSQ
10008	0	1	DPR
10008	0	0.15248	RSQ
10009	0	1	DPR
10009	0	0.15248	RSQ
10010	0	1	DPR
10010	0	0.15248	RSQ
10011	0	1	DPR
10011	0	0.15248	RSQ
10012	0	1	DPR
10012	0	0.15248	RSQ
10061	0	1	DPR
10061	0	0.15248	RSQ
10078	0	1	DPR
10078	0	0.15248	RSQ
10162	0	1	DPR
10162	0	0.15248	RSQ
10247	0	1	DPR
10247	0	0.00487791	RSQ
10272	0	1	DPR
10272	0	0.00865947	RSQ
10273	0	1	DPR
10273	0	0.0138746	RSQ
10274	0	1	DPR
10274	0	0.00487791	RSQ
10275	0	1	DPR
10275	0	0.146498	RSQ
10298	0	1	DPR
10298	0	0.00994435	RSQ
10311	0	1	DPR
10311	0	0.0385277	RSQ
10346	0	1	DPR
10346	0	0.106648	RSQ
10352	0	1	DPR
10352	0	0.0385277	RSQ
10393	0	1	DPR
10393	0	0.00241606	RSQ
10395	0	1	DPR
10395	0	0.00241606	RSQ
10407	0	1	DPR
10407	0	0.0369541	RSQ
10414	0	1	DPR
10414	0	0.00364118	RSQ
10421	0	1	DPR
10421	0	0.143571	RSQ
10422	0	1	DPR
10422	0	0.0112417	RSQ
10425	0	1	DPR
10425	0	0.0308236	RSQ
10453	0	1	DPR
10453	0	0.00612643	RSQ
10511	0	1	DPR
10511	0	0.0385277	RSQ
10611	0	1	DPR
10611	0	0.00364118	RSQ
10628	0	1	DPR
10628	0	0.0863027	RSQ
10643	0	1	DPR
10643	0	0.092827	RSQ
10692	0	1	DPR
10692	0	0.0206882	RSQ
10699	0	1	DPR
10699	0	0.00487791	RSQ
10745	0	1	DPR
10745	0	0.101921	RSQ
10755	0	1	DPR
10755	0	0.0996038	RSQ
10769	0	1	DPR
10769	0	0.00241606	RSQ
10806	0	1	DPR
10806	0	0.00487791	RSQ
10815	0	1	DPR
10815	0	0.0323321	RSQ
10834	0	1	DPR
10834	0	0.0863027	RSQ
10852	0	1	DPR
10852	0	0.00364118	RSQ
10860	0	1	DPR
10860	0	0.00241606	RSQ
10864	0	1	DPR
10864	0	0.00612643	RSQ
10964	0	1	DPR
10964	0	0.0759529	RSQ
10967	0	1	DPR
10967	0	0.0278531	RSQ
11028	0	1	DPR
11028	0	0.0278531	RSQ
11030	0	1	DPR
11030	0	0.0624683	RSQ
11031	0	1	DPR
11031	0	0.00487791	RSQ
11032	0	1	DPR
11032	0	0.0206882	RSQ
11033	0	1	DPR
11033	0	0.140687	RSQ
11034	0	1	DPR
11034	0	0.140687	RSQ
11043	0	1	DPR
11043	0	0.140687	RSQ
11052	0	1	DPR
11052	0	0.140687	RSQ
11053	0	1	DPR
11053	0	0.140687	RSQ
11073	0	1	DPR
11073	0	0.119028	RSQ
11075	0	1	DPR
11075	0	0.146498	RSQ
11088	0	1	DPR
11088	0	0.0841816	RSQ
11089	0	1	DPR
11089	0	0.00612643	RSQ
11096	0	1	DPR
11096	0	0.135042	RSQ
11100	0	1	DPR
11100	0	0.140687	RSQ
11101	0	1	DPR
11101	0	0.00612643	RSQ
11105	0	1	DPR
11105	0	0.00612643	RSQ
11129	0	1	DPR
11129	0	0.126868	RSQ
11135	0	1	DPR
11135	0	0.0192982	RSQ
11137	0	1	DPR
11137	0	0.00738689	RSQ
11156	0	1	DPR
11156	0	0.00865947	RSQ
11165	0	1	DPR
11165	0	0.121605	RSQ
11166	0	1	DPR
11166	0	0.0800171	RSQ
11167	0	1	DPR
11167	0	0.00241606	RSQ
11167	0	1	DPR
11167	0	0.135042	RSQ
11170	0	1	DPR
11170	0	0.135042	RSQ
11175	0	1	DPR
11175	0	0.113976	RSQ
11186	0	1	DPR
11186	0	0.0278531	RSQ
11186	0	1	DPR
11186	0	0.0152104	RSQ
11187	0	1	DPR
11187	0	0.00738689	RSQ
11193	0	1	DPR
11193	0	0.0906249	RSQ
11200	0	1	DPR
11200	0	0.00865947	RSQ
11200	0	1	DPR
11200	0	0.0235106	RSQ
11202	0	1	DPR
11202	0	0.00241606	RSQ
11250	0	1	DPR
11250	0	0.121605	RSQ
11250	0	1	DPR
11250	0	0.0263908	RSQ
11251	0	1	DPR
11251	0	0.00364118	RSQ
11261	0	1	DPR
11261	0	0.0624683	RSQ
11268	0	1	DPR
11268	0	0.0112417	RSQ
11268	0	1	DPR
11268	0	0.140687	RSQ
11271	0	1	DPR
11271	0	0.124219	RSQ
11335	0	1	DPR
11335	0	0.00487791	RSQ
11336	0	1	DPR
11336	0	0.00241606	RSQ
11337	0	1	DPR
11337	0	0.00241606	RSQ
11338	0	1	DPR
11338	0	0.00364118	RSQ
11339	0	1	DPR
11339	0	0.00364118	RSQ
11340	0	1	DPR
11340	0	0.0152104	RSQ
11341	0	1	DPR
11341	0	0.0152104	RSQ
11342	0	1	DPR
11342	0	0.0152104	RSQ
11343	0	1	DPR
11343	0	0.0152104	RSQ
11344	0	1	DPR
11344	0	0.0152104	RSQ
11345	0	1	DPR
11345	0	0.0152104	RSQ
11346	0	1	DPR
11346	0	0.0152104	RSQ
11347	0	1	DPR
11347	0	0.0152104	RSQ
11348	0	1	DPR
11348	0	0.0152104	RSQ
11349	0	1	DPR
11349	0	0.0152104	RSQ
11350	0	1	DPR
11350	0	0.0152104	RSQ
11350	0	1	DPR
11350	0	0.0152104	RSQ
11351	0	1	DPR
11351	0	0.0152104	RSQ
11352	0	1	DPR
11352	0	0.0152104	RSQ
11353	0	1	DPR
11353	0	0.00738689	RSQ
11354	0	1	DPR
11354	0	0.0152104	RSQ
11355	0	1	DPR
11355	0	0.0152104	RSQ
11356	0	1	DPR
11356	0	0.0152104	RSQ
11357	0	1	DPR
11357	0	0.0152104	RSQ
11358	0	1	DPR
11358	0	0.0152104	RSQ
11359	0	1	DPR
11359	0	0.0152104	RSQ
11360	0	1	DPR
11360	0	0.0152104	RSQ
11361	0	1	DPR
11361	0	0.0152104	RSQ
11362	0	1	DPR
11362	0	0.0165596	RSQ
11363	0	1	DPR
11363	0	0.0165596	RSQ
11364	0	1	DPR
11364	0	0.0165596	RSQ
11365	0	1	DPR
11365	0	0.0152104	RSQ
11366	0	1	DPR
11366	0	0.0152104	RSQ
11367	0	1	DPR
11367	0	0.0152104	RSQ
11368	0	1	DPR
11368	0	0.0152104	RSQ
11369	0	1	DPR
11369	0	0.0152104	RSQ
11370	0	1	DPR
11370	0	0.0152104	RSQ
11371	0	1	DPR
11371	0	0.0152104	RSQ
11372	0	1	DPR
11372	0	0.0152104	RSQ
11373	0	1	DPR
11373	0	0.0152104	RSQ
11374	0	1	DPR
11374	0	0.0152104	RSQ
11375	0	1	DPR
11375	0	0.0152104	RSQ
11376	0	1	DPR
11376	0	0.0152104	RSQ
11377	0	1	DPR
11377	0	0.0152104	RSQ
11378	0	1	DPR
11378	0	0.0152104	RSQ
11379	0	1	DPR
11379	0	0.0152104	RSQ
11380	0	1	DPR
11380	0	0.0152104	RSQ
11381	0	1	DPR
11381	0	0.0152104	RSQ
11382	0	1	DPR
11382	0	0.0152104	RSQ
11382	0	1	DPR
11382	0	0.0152104	RSQ
11383	0	1	DPR
11383	0	0.0152104	RSQ
11384	0	1	DPR
11384	0	0.0466551	RSQ
11385	0	1	DPR
11385	0	0.0152104	RSQ
11385	0	1	DPR
11385	0	0.0152104	RSQ
11386	0	1	DPR
11386	0	0.0152104	RSQ
11387	0	1	DPR
11387	0	0.0152104	RSQ
11388	0	1	DPR
11388	0	0.00994435	RSQ
11389	0	1	DPR
11389	0	0.0152104	RSQ
11390	0	1	DPR
11390	0	0.0152104	RSQ
11391	0	1	DPR
11391	0	0.0152104	RSQ
11392	0	1	DPR
11392	0	0.0152104	RSQ
11393	0	1	DPR
11393	0	0.0152104	RSQ
11394	0	1	DPR
11394	0	0.0152104	RSQ
11395	0	1	DPR
11395	0	0.0152104	RSQ
11396	0	1	DPR
11396	0	0.0165596	RSQ
11397	0	1	DPR
11397	0	0.0152104	RSQ
11398	0	1	DPR
11398	0	0.0152104	RSQ
11399	0	1	DPR
11399	0	0.0152104	RSQ
11400	0	1	DPR
11400	0	0.0152104	RSQ
11401	0	1	DPR
11401	0	0.0152104	RSQ
11402	0	1	DPR
11402	0	0.0152104	RSQ
11403	0	1	DPR
11403	0	0.0152104	RSQ
11404	0	1	DPR
11404	0	0.0152104	RSQ
11416	8	1	DPR
11416	8	0.0152104	RSQ
11418	10	1	DPR
11418	10	0.0112417	RSQ
11419	11	1	DPR
11419	11	0.0112417	RSQ
11422	14	1	DPR
11422	14	0.971591	RSQ
11430	22	1	DPR
11430	22	0.971591	RSQ
11437	29	0.971425	DPR
11437	29	0.943666	RSQ
11440	32	1	DPR
11440	32	0.971591	RSQ
11446	38	1	DPR
11446	38	0.00738689	RSQ
11447	39	1	DPR
11447	39	0.971591	RSQ
11448	40	1	DPR
11448	40	0.971591	RSQ
11452	44	1	DPR
11452	44	0.971591	RSQ
11453	45	1	DPR
11453	45	0.971591	RSQ
11456	48	1	DPR
11456	48	0.0125517	RSQ
11458	50	1	DPR
11458	50	0.971591	RSQ
11464	56	1	DPR
11464	56	0.971591	RSQ
11467	59	1	DPR
11467	59	0.00487791	RSQ
11470	62	1	DPR
11470	62	0.971591	RSQ
11475	67	1	DPR
11475	67	0.971591	RSQ
11476	68	1	DPR
11476	68	0.0323321	RSQ
11477	69	1	DPR
11477	69	0.971591	RSQ
11478	70	1	DPR
11478	70	0.971591	RSQ
11479	71	1	DPR
11479	71	0.971591	RSQ
11480	72	1	DPR
11480	72	0.971591	RSQ
11481	73	1	DPR
11481	73	0.971591	RSQ
11482	74	1	DPR
11482	74	0.971591	RSQ
11483	75	1	DPR
11483	75	0.971591	RSQ
11484	76	1	DPR
11484	76	0.971591	RSQ
11488	80	1	DPR
11488	80	0.971591	RSQ
11489	81	1	DPR
11489	81	0.971591	RSQ
11490	82	1	DPR
11490	82	0.971591	RSQ
11491	83	1	DPR
11491	83	0.971591	RSQ
11492	84	1	DPR
11492	84	0.971591	RSQ
11500	92	1	DPR
11500	92	0.971591	RSQ
11501	93	1	DPR
11501	93	0.971591	RSQ
11502	94	1	DPR
11502	94	0.971591	RSQ
11503	95	1	DPR
11503	95	0.971591	RSQ
11504	96	1	DPR
11504	96	0.971591	RSQ
11505	97	1	DPR
11505	97	0.971591	RSQ
11506	98	1	DPR
11506	98	0.971591	RSQ
11512	104	1	DPR
11512	104	0.971591	RSQ
11514	106	1	DPR
11514	106	0.971591	RSQ
11516	108	1	DPR
11516	108	0.971591	RSQ
11518	110	1	DPR
11518	110	0.971591	RSQ
11527	119	1	DPR
11527	119	0.971591	RSQ
11579	171	1	DPR
11579	171	0.971591	RSQ
11593	185	1	DPR
11593	185	0.971591	RSQ
11602	194	1	DPR
11602	194	0.80784	RSQ
11678	270	0.742823	DPR
11678	270	0.0137634	RSQ
11681	273	0.943182	DPR
11681	273	0.152601	RSQ
11696	288	0.314195	DPR
11696	288	0.0206873	RSQ
11725	317	1	DPR
11725	317	0.00487791	RSQ
11734	326	1	DPR
11734	326	0.00487791	RSQ
11737	329	1	DPR
11737	329	0.00241606	RSQ
11746	338	0.624126	DPR
11746	338	0.0570657	RSQ
11755	347	0.808378	DPR
11755	347	0.0522892	RSQ
11818	410	1	DPR
11818	410	0.00364118	RSQ
11831	423	0.812063	DPR
11831	423	0.0541317	RSQ
11866	458	1	DPR
11866	458	0.0308236	RSQ
11868	460	0.712567	DPR
11868	460	0.0112174	RSQ
11873	465	1	DPR
11873	465	0.00364118	RSQ
11877	469	1	DPR
11877	469	0.0433511	RSQ
11998	590	1	DPR
11998	590	0.00612643	RSQ
12037	629	1	DPR
12037	629	0.0549957	RSQ
12073	665	1	DPR
12073	665	0.0206882	RSQ
12079	671	1	DPR
12079	671	0.0138746	RSQ
12085	677	1	DPR
12085	677	0.0624683	RSQ
12111	703	1	DPR
12111	703	0.0263908	RSQ
12116	708	1	DPR
12116	708	0.0263908	RSQ
12124	716	1	DPR
12124	716	0.0192982	RSQ
12135	727	1	DPR
12135	727	0.0206882	RSQ
12222	814	1	DPR
12222	814	0.0206882	RSQ
12239	831	1	DPR
12239	831	0.00994435	RSQ
12250	842	1	DPR
12250	842	0.00364118	RSQ
12264	856	1	DPR
12264	856	0.00994435	RSQ
12288	880	1	DPR
12288	880	0.0179221	RSQ
12330	922	0.575099	DPR
12330	922	0.0101946	RSQ
12331	923	1	DPR
12331	923	0.00364118	RSQ
12332	924	1	DPR
12332	924	0.00487791	RSQ
12332	924	1	DPR
12332	924	0.00364118	RSQ
12334	926	0.555785	DPR
12334	926	0.00428581	RSQ
12397	989	0.555785	DPR
12397	989	0.00428581	RSQ
12408	1000	1	DPR
12408	1000	0.00241606	RSQ
12413	1005	0.248252	DPR
12413	1005	0.00218149	RSQ
12417	1009	1	DPR
12417	1009	0.00241606	RSQ
12418	1010	0.844877	DPR
12418	1010	0.0761274	RSQ
12419	1011	0.762468	DPR
12419	1011	0.303392	RSQ
12420	1012	0.0570175	DPR
12420	1012	0.000239518	RSQ
12420	1012	0.0570175	DPR
12420	1012	0.000239518	RSQ
12421	1013	0.185606	DPR
12421	1013	0.000254475	RSQ
12422	1014	0.228469	DPR
12422	1014	0.00130199	RSQ
12422	1014	0.185606	DPR
12422	1014	0.000254475	RSQ
12423	1015	1	DPR
12423	1015	0.0278531	RSQ
12445	1037	1	DPR
12445	1037	0.0165596	RSQ
12463	1055	1	DPR
12463	1055	0.00994435	RSQ
12480	1072	1	DPR
12480	1072	0.00865947	RSQ
12483	1075	0.867936	DPR
12483	1075	0.0402915	RSQ
12499	1091	1	DPR
12499	1091	0.0179221	RSQ
12539	1131	1	DPR
12539	1131	0.00487791	RSQ
12545	1137	1	DPR
12545	1137	0.0179221	RSQ
12573	1165	0.161793	DPR
12573	1165	0.00143963	RSQ
12576	1168	0.580897	DPR
12576	1168	0.0185578	RSQ
12577	1169	1	DPR
12577	1169	0.00241606	RSQ
12578	1170	0.457071	DPR
12578	1170	0.00234854	RSQ
12579	1171	0.708277	DPR
12579	1171	0.0584354	RSQ
12580	1172	0.708277	DPR
12580	1172	0.0584354	RSQ
12588	1180	0.708277	DPR
12588	1180	0.0584354	RSQ
12609	1201	0.708277	DPR
12609	1201	0.0584354	RSQ
12671	1263	1	DPR
12671	1263	0.00364118	RSQ
12683	1275	1	DPR
12683	1275	0.00487791	RSQ
12816	1408	1	DPR
12816	1408	0.00738689	RSQ
12817	1409	1	DPR
12817	1409	0.0138746	RSQ
12818	1410	1	DPR
12818	1410	0.00612643	RSQ
12827	1419	0.690301	DPR
12827	1419	0.238506	RSQ
12857	1449	0.690301	DPR
12857	1449	0.238506	RSQ
12909	1501	0.690301	DPR
12909	1501	0.238506	RSQ
12981	1573	1	DPR
12981	1573	0.00241606	RSQ
13026	1618	0.245614	DPR
13026	1618	0.00558214	RSQ
13045	1637	1	DPR
13045	1637	0.00994435	RSQ
13100	1692	1	DPR
13100	1692	0.0293307	RSQ
13126	1718	1	DPR
13126	1718	0.00487791	RSQ
13126	1718	0.767316	DPR
13126	1718	0.214479	RSQ
13135	1727	0.685673	DPR
13135	1727	0.0346381	RSQ
13137	1729	0.161793	DPR
13137	1729	0.00143963	RSQ
13142	1734	1	DPR
13142	1734	0.00241606	RSQ
13162	1754	0.614234	DPR
13162	1754	0.0208418	RSQ
13163	1755	0.185606	DPR
13163	1755	0.000809929	RSQ
13164	1756	0.614234	DPR
13164	1756	0.0208418	RSQ
13165	1757	1	DPR
13165	1757	0.00364118	RSQ
13166	1758	0.67111	DPR
13166	1758	0.108581	RSQ
13168	1760	0.67111	DPR
13168	1760	0.108581	RSQ
13170	1762	0.67111	DPR
13170	1762	0.108581	RSQ
13219	1811	0.67111	DPR
13219	1811	0.108581	RSQ
13226	1818	0.609091	DPR
13226	1818	0.0289272	RSQ
13259	1851	0.679583	DPR
13259	1851	0.0470707	RSQ
13311	1903	0.666839	DPR
13311	1903	0.0792825	RSQ
13315	1907	1	DPR
13315	1907	0.00364118	RSQ
13386	1978	1	DPR
13386	1978	0.0165596	RSQ
13391	1983	0.681324	DPR
13391	1983	0.0893402	RSQ
13427	2019	1	DPR
13427	2019	0.00241606	RSQ
13432	2024	1	DPR
13432	2024	0.00364118	RSQ
13444	2036	0.700835	DPR
13444	2036	0.105859	RSQ
13457	2049	1	DPR
13457	2049	0.00487791	RSQ
13459	2051	0.700835	DPR
13459	2051	0.105859	RSQ
13468	2060	0.738231	DPR
13468	2060	0.0493891	RSQ
13491	2083	0.684751	DPR
13491	2083	0.0919697	RSQ
13497	2089	0.684751	DPR
13497	2089	0.0919697	RSQ
13503	2095	0.684751	DPR
13503	2095	0.0919697	RSQ
13505	2097	0.677822	DPR
13505	2097	0.0867577	RSQ

## Sheet: Fig 6a-c
ID	dnTR	C-ERV	D-ERV	INTACT
TE-rate-177	0.019782	13	15	2
TE-rate-111	0.0165566	15	21	2
TE-rate-56	0.0228025	16	21	4
TE-rate-316	0.0146113	19	16	5
TE-rate-203	0.022183	12	17	2
TE-rate-94	0.00891769	13	17	2
TE-rate-159	0.010025	13	19	2
TE-rate-234	0.00668484	13	19	2
TE-rate-363	0.00510107	13	17	2
TE-rate-139	0.00985819	14	18	3
TE-rate-176	0.0102671	14	22	3
TE-rate-255	0.00577662	14	19	3
TE-rate-272	0.00898582	14	12	3
TE-rate-360	0.0145805	14	18	3
TE-rate-367	0.0148867	14	16	3
TE-rate-375	0.0119737	14	15	3
TE-rate-405	0.0223009	14	26	3
TE-rate-100	0.0378774	15	20	3
TE-rate-244	0.0384298	15	15	4
TE-rate-150	0.0182765	16	20	3
TE-rate-211	0.0123873	16	24	3
TE-rate-4	0.0235208	17	18	6
TE-rate-317	0.0283031	17	22	6
TE-rate-417	0.00676061	17	27	4
TE-rate-215	0.0127516	10	20	3
TE-rate-158	0.0084141	11	18	3
TE-rate-222	0.0103679	11	23	3
TE-rate-393	0.0109186	11	17	3
TE-rate-35	0.00426993	12	25	2
TE-rate-102	0.00713956	12	22	2
TE-rate-151	0.00929046	12	23	2
TE-rate-228	0.00814952	12	18	2
TE-rate-241	0.0195176	12	18	3
TE-rate-270	0.0219728	12	18	5
TE-rate-383	0.00176835	12	20	2
TE-rate-389	0.0212028	12	18	2
TE-rate-13	0.0158928	13	19	2
TE-rate-17	0.00787688	13	19	2
TE-rate-41	0.0119777	13	21	2
TE-rate-57	0.0176127	13	24	2
TE-rate-99	0.00748668	13	20	2
TE-rate-153	0.0112109	13	21	3
TE-rate-218	0.00244899	13	18	3
TE-rate-269	0.00852957	13	13	3
TE-rate-281	0.00806086	13	24	3
TE-rate-288	0.0072505	13	16	4
TE-rate-358	0.00839055	13	16	3
TE-rate-28	0.00870224	14	22	2
TE-rate-55	0.00430009	14	15	3
TE-rate-246	0.0227083	14	17	4
TE-rate-258	0.0124232	14	15	3
TE-rate-319	0.0250961	14	17	4
TE-rate-354	0.00545843	14	17	3
TE-rate-388	0.00321573	14	13	2
TE-rate-104	0.0178121	15	18	4
TE-rate-346	0.0398971	15	15	5
TE-rate-391	0.0146806	16	25	4
TE-rate-39	0.00770799	12	15	1
TE-rate-70	0.00930258	13	23	2
TE-rate-129	0.00785688	13	27	1
TE-rate-293	0.0127108	13	25	3
TE-rate-166	0.0056374	14	21	2
TE-rate-69	0.014177	15	24	1
TE-rate-12	0.00481733	16	24	2
TE-rate-198	0.0210449	16	16	3
TE-rate-75	0.00361276	17	22	2
TE-rate-243	0.00268544	10	18	1
TE-rate-63	0.00489748	11	17	1
TE-rate-98	0.00959448	11	19	1
TE-rate-219	0.00527403	11	22	1
TE-rate-227	0.0252968	11	17	1
TE-rate-233	0.00166672	11	18	1
TE-rate-297	0.00908012	11	20	2
TE-rate-2	0.00970488	12	14	1
TE-rate-6	0.00713368	12	25	2
TE-rate-7	0.0092377	12	17	1
TE-rate-76	0.00846753	12	24	1
TE-rate-147	0.00703723	12	21	1
TE-rate-171	0.00174038	12	24	2
TE-rate-200	0.010142	12	17	2
TE-rate-217	0.00597746	12	21	1
TE-rate-239	0.00543406	12	19	1
TE-rate-252	0.00771985	12	22	2
TE-rate-259	0.0341356	12	19	2
TE-rate-274	0.0035116	12	13	1
TE-rate-337	0.00150468	12	19	1
TE-rate-353	0.0144775	12	17	2
TE-rate-19	0.0128976	13	14	1
TE-rate-27	0.0108733	13	19	2
TE-rate-118	0.0143063	13	22	1
TE-rate-141	0.0120228	13	19	1
TE-rate-156	0.0229742	13	19	3
TE-rate-163	0.0128471	13	15	2
TE-rate-204	0.0110208	13	27	1
TE-rate-208	0.0162621	13	23	3
TE-rate-265	0.016473	13	29	3
TE-rate-276	0.00811	13	28	1
TE-rate-279	0.0131173	13	22	3
TE-rate-283	0.00433357	13	29	1
TE-rate-303	0.0163141	13	19	2
TE-rate-338	0.0158978	13	14	1
TE-rate-340	0.0080303	13	15	1
TE-rate-347	0.00172431	13	12	1
TE-rate-351	0.00815388	13	22	3
TE-rate-369	0.0082556	13	19	2
TE-rate-397	0.00761971	13	20	2
TE-rate-425	0.0107733	13	21	2
TE-rate-429	0.00630791	13	22	1
TE-rate-16	0.00293759	14	22	2
TE-rate-38	0.00509929	14	21	2
TE-rate-45	0.00371832	14	26	1
TE-rate-59	0.0269796	14	15	3
TE-rate-61	0.00777988	14	14	2
TE-rate-65	0.00675003	14	18	3
TE-rate-90	0.0137781	14	21	3
TE-rate-123	0.00677151	14	18	3
TE-rate-130	0.0208202	14	16	2
TE-rate-144	0.0103775	14	18	3
TE-rate-155	0.0207561	14	25	4
TE-rate-165	0.0121178	14	21	1
TE-rate-175	0.0154809	14	13	2
TE-rate-183	0.0166469	14	16	3
TE-rate-282	0.00463119	14	23	2
TE-rate-377	0.00509751	14	11	4
TE-rate-394	0.0162844	14	18	2
TE-rate-401	0.0111373	14	18	2
TE-rate-33	0.00946358	15	22	2
TE-rate-80	0.00467797	15	16	2
TE-rate-161	0.0131414	15	20	4
TE-rate-251	0.0202918	15	17	3
TE-rate-322	0.0052677	15	18	4
TE-rate-43	0.0105335	16	18	3
TE-rate-48	0.00839465	16	18	3
TE-rate-249	0.00930618	16	22	2
TE-rate-336	0.00807495	16	26	3
TE-rate-364	0.00329613	9	16	1
TE-rate-1	0.00208275	10	28	1
TE-rate-5	0.00558426	10	19	1
TE-rate-10	0.00665573	10	23	2
TE-rate-32	0.00675722	10	17	1
TE-rate-40	0.00190577	10	20	1
TE-rate-73	0.000768642	10	22	1
TE-rate-79	0.00413026	10	19	1
TE-rate-91	0.00418888	10	23	1
TE-rate-185	0.000659895	10	17	1
TE-rate-202	0.0136983	10	21	1
TE-rate-225	0.00427375	10	20	1
TE-rate-263	0.00587287	10	13	2
TE-rate-278	0.00238257	10	17	1
TE-rate-327	0.00306057	10	15	1
TE-rate-342	0.00341062	10	19	3
TE-rate-356	0.00199411	10	17	1
TE-rate-362	0.00393848	10	25	2
TE-rate-412	0.00827223	10	25	1
TE-rate-422	0.000737807	10	24	1
TE-rate-3	0.0104506	11	15	2
TE-rate-24	0.010946	11	20	3
TE-rate-44	0.00654843	11	15	2
TE-rate-46	0.00569516	11	23	1
TE-rate-74	0.0142773	11	18	1
TE-rate-87	0.00352483	11	19	1
TE-rate-96	0.0108683	11	23	2
TE-rate-101	0.00282497	11	25	1
TE-rate-107	0.00144243	11	16	1
TE-rate-108	0.022338	11	24	2
TE-rate-110	0.00201777	11	23	1
TE-rate-119	0.0063441	11	14	1
TE-rate-142	0.00215095	11	28	1
TE-rate-247	0.00620238	11	22	1
TE-rate-267	0.0156481	11	21	2
TE-rate-291	0.00290005	11	15	2
TE-rate-292	0.00480262	11	11	2
TE-rate-296	0.00264859	11	25	1
TE-rate-298	0.00334379	11	18	1
TE-rate-300	0.00806413	11	23	2
TE-rate-325	0.0102475	11	21	2
TE-rate-332	0.010737	11	18	2
TE-rate-357	0.00424034	11	21	1
TE-rate-366	0.0064877	11	24	1
TE-rate-409	0	11	14	1
TE-rate-428	0.00860566	11	26	1
TE-rate-9	0.00317989	12	16	1
TE-rate-23	0.00792061	12	25	3
TE-rate-62	0.000843818	12	22	2
TE-rate-68	0.00458087	12	14	1
TE-rate-81	0.00434491	12	21	2
TE-rate-88	0.00335311	12	11	2
TE-rate-92	0.00511323	12	26	1
TE-rate-97	0.0071176	12	23	1
TE-rate-105	0.00197679	12	23	1
TE-rate-140	0.00304816	12	19	2
TE-rate-145	0.00842742	12	25	2
TE-rate-178	0.00324283	12	22	2
TE-rate-199	0.0109057	12	18	2
TE-rate-209	0.00610754	12	17	2
TE-rate-245	0.0066192	12	25	2
TE-rate-250	0.0140406	12	24	3
TE-rate-257	0.00213493	12	16	2
TE-rate-310	0.00408789	12	18	2
TE-rate-330	0.00207143	12	19	1
TE-rate-333	0.0152671	12	22	2
TE-rate-345	0	12	20	1
TE-rate-365	0.00438038	12	24	1
TE-rate-387	0.00217239	12	15	2
TE-rate-398	0.00586569	12	18	2
TE-rate-403	0.00294156	12	18	2
TE-rate-414	0.0136889	12	21	3
TE-rate-421	0.00351835	12	20	2
TE-rate-36	0.00664624	13	18	2
TE-rate-52	0.0102497	13	20	4
TE-rate-83	0.0095638	13	20	2
TE-rate-113	0.00316536	13	22	2
TE-rate-115	0.0086591	13	21	3
TE-rate-128	0.00390977	13	17	3
TE-rate-149	0.00342659	13	25	2
TE-rate-180	0.00920624	13	20	2
TE-rate-195	0.0100587	13	20	2
TE-rate-197	0.0025761	13	18	1
TE-rate-224	0.0065244	13	20	3
TE-rate-237	0.00532277	13	23	3
TE-rate-295	0.00242206	13	20	2
TE-rate-302	0.0115877	13	24	2
TE-rate-331	0.00687401	13	17	2
TE-rate-348	0.00277495	13	15	2
TE-rate-350	0.0117688	13	16	3
TE-rate-368	0.00336043	13	22	3
TE-rate-374	0.00776474	13	15	3
TE-rate-392	0.0123683	13	15	3
TE-rate-400	0.00634597	13	10	3
TE-rate-408	0.0106836	13	17	3
TE-rate-415	0.00809879	13	20	3
TE-rate-424	0.00744774	13	16	4
TE-rate-60	0.00457486	14	17	3
TE-rate-84	0.00724302	14	14	4
TE-rate-132	0.00607116	14	27	2
TE-rate-157	0.000725358	14	20	3
TE-rate-173	0.0186843	14	15	4
TE-rate-230	0.0225832	14	19	3
TE-rate-253	0.00557004	14	16	4
TE-rate-277	0.00731049	14	22	2
TE-rate-308	0.0151925	14	16	3
TE-rate-106	0.00139238	15	17	3
TE-rate-172	0.00308055	15	14	4
TE-rate-324	0.00525061	15	24	2
TE-rate-341	0.00873296	15	25	3
TE-rate-212	0.0239808	17	18	3
TE-rate-29	0.000782611	12	21	0
TE-rate-191	0.00209364	13	18	2
TE-rate-418	0.00591674	13	19	3
TE-rate-143	0.00384951	14	14	2
TE-rate-160	0.0022505	14	17	1
TE-rate-359	0.00506277	15	21	1
TE-rate-103	0.0128676	16	13	2
TE-rate-184	0.0156382	16	27	3
TE-rate-223	0	16	15	3
TE-rate-426	0.00165381	9	27	0
TE-rate-50	0	10	21	0
TE-rate-182	0.00150446	10	19	1
TE-rate-231	0	10	23	1
TE-rate-240	0.00358118	10	19	0
TE-rate-399	0.00205177	10	19	0
TE-rate-14	0.000950078	11	21	1
TE-rate-72	0.00267224	11	22	1
TE-rate-152	0	11	15	1
TE-rate-210	0	11	15	0
TE-rate-221	0.00170389	11	19	0
TE-rate-306	0.00112317	11	15	0
TE-rate-318	0.000775125	11	15	0
TE-rate-380	0.00296748	11	17	1
TE-rate-390	0	11	23	1
TE-rate-395	0.0046004	11	22	0
TE-rate-30	0.00949139	12	23	2
TE-rate-67	0.00375571	12	21	0
TE-rate-162	0.00634778	12	20	2
TE-rate-179	0.00443301	12	19	2
TE-rate-190	0	12	16	1
TE-rate-207	0.00410896	12	19	2
TE-rate-273	0	12	23	0
TE-rate-286	0.00609232	12	20	1
TE-rate-294	0.00106206	12	22	1
TE-rate-301	0.00186101	12	18	2
TE-rate-304	0.00488442	12	17	1
TE-rate-344	0.0023707	12	15	2
TE-rate-407	0	12	20	0
TE-rate-413	0.0015684	12	21	0
TE-rate-78	0.00874224	13	26	1
TE-rate-127	0.00564463	13	16	2
TE-rate-181	0.00540995	13	20	1
TE-rate-192	0.00822464	13	15	2
TE-rate-260	0	13	16	0
TE-rate-268	0.00478546	13	26	1
TE-rate-381	0.00396468	13	23	2
TE-rate-22	0.00567273	14	19	5
TE-rate-64	0.00881552	14	19	2
TE-rate-194	0.00650625	14	21	2
TE-rate-275	0.0153487	14	24	2
TE-rate-285	0.00183963	14	13	1
TE-rate-313	0.00551398	14	25	3
TE-rate-315	0.0007677	14	22	1
TE-rate-326	0.00149959	14	17	1
TE-rate-384	0.00666841	14	21	2
TE-rate-386	0.00157375	14	24	1
TE-rate-25	0.00565777	15	14	4
TE-rate-206	0.00615579	15	18	3
TE-rate-261	0.0168335	16	22	3
TE-rate-311	0.00762204	16	15	2
TE-rate-339	0.01403	17	7	2
TE-rate-125	0.00200427	8	25	1
TE-rate-47	0.00143445	9	20	0
TE-rate-51	0	9	20	0
TE-rate-71	0.00113019	9	22	0
TE-rate-135	0.00215202	9	24	0
TE-rate-201	0.000820056	9	23	0
TE-rate-226	0.00152521	9	23	0
TE-rate-372	0	9	12	0
TE-rate-402	0.00131535	9	15	0
TE-rate-410	0	9	25	0
TE-rate-411	0.00163513	9	22	0
TE-rate-420	0.00748504	9	17	2
TE-rate-423	0.00103622	9	18	0
TE-rate-8	0	10	20	1
TE-rate-11	0.00148102	10	18	1
TE-rate-20	0.00125212	10	21	1
TE-rate-31	0.000625611	10	14	0
TE-rate-37	0	10	16	0
TE-rate-49	0	10	14	0
TE-rate-66	0.00071111	10	16	1
TE-rate-77	0.00339127	10	28	0
TE-rate-85	0.0011564	10	18	0
TE-rate-93	0.000882495	10	22	0
TE-rate-95	0.000701931	10	21	0
TE-rate-120	0.00639934	10	19	1
TE-rate-122	0.000980074	10	18	0
TE-rate-124	0.00352754	10	17	1
TE-rate-148	0	10	18	1
TE-rate-154	0.00515085	10	16	1
TE-rate-167	0.00293321	10	15	0
TE-rate-169	0.00505118	10	18	0
TE-rate-196	0.00032109	10	14	0
TE-rate-213	0	10	24	0
TE-rate-242	0.000947725	10	26	0
TE-rate-256	0	10	27	0
TE-rate-284	0.00187397	10	26	0
TE-rate-287	0	10	16	0
TE-rate-290	0.00389242	10	21	0
TE-rate-335	0	10	17	0
TE-rate-343	0	10	22	1
TE-rate-376	0.00113448	10	22	1
TE-rate-382	0	10	16	1
TE-rate-385	0	10	20	0
TE-rate-396	0.00139075	10	18	1
TE-rate-419	0.00183355	10	16	1
TE-rate-18	0.000844381	11	12	1
TE-rate-21	0	11	25	1
TE-rate-53	0.000657918	11	20	1
TE-rate-82	0.00186227	11	21	1
TE-rate-89	0.00400982	11	24	2
TE-rate-116	0.00830588	11	15	1
TE-rate-121	0.00187809	11	12	1
TE-rate-133	0.00141473	11	31	0
TE-rate-146	0.00371666	11	19	1
TE-rate-164	0.0012195	11	19	0
TE-rate-168	0.00121058	11	13	1
TE-rate-186	0	11	19	1
TE-rate-187	0.00182264	11	22	2
TE-rate-193	0.00940158	11	14	3
TE-rate-205	0.0023454	11	19	0
TE-rate-214	0	11	21	1
TE-rate-216	0.00867827	11	21	3
TE-rate-229	0.00280475	11	23	0
TE-rate-232	0.00583887	11	13	3
TE-rate-254	0.000546553	11	22	0
TE-rate-264	0.0076874	11	16	2
TE-rate-266	0.00189234	11	18	1
TE-rate-271	0.00359083	11	19	2
TE-rate-299	0.00145045	11	16	3
TE-rate-305	0	11	18	1
TE-rate-312	0.00363853	11	19	2
TE-rate-314	0	11	20	2
TE-rate-329	0	11	21	0
TE-rate-373	0.00165187	11	17	0
TE-rate-379	0.0015087	11	19	0
TE-rate-404	0.0015548	11	19	1
TE-rate-416	0.00208933	11	22	0
TE-rate-26	0.00324645	12	21	0
TE-rate-34	0.00423944	12	14	2
TE-rate-58	0.000642363	12	23	2
TE-rate-86	0.0233281	12	23	2
TE-rate-112	0.0014915	12	19	1
TE-rate-114	0.00300621	12	20	1
TE-rate-126	0.00574247	12	18	2
TE-rate-136	0.00379886	12	19	2
TE-rate-137	0.00369487	12	16	1
TE-rate-170	0	12	23	0
TE-rate-188	0	12	14	1
TE-rate-220	0.00420286	12	25	2
TE-rate-236	0.000776353	12	19	1
TE-rate-248	0.00149218	12	15	0
TE-rate-262	0.0086215	12	20	1
TE-rate-280	0	12	16	2
TE-rate-309	0.00139507	12	23	2
TE-rate-323	0.00550003	12	26	2
TE-rate-328	0.000659915	12	16	1
TE-rate-334	0.00730627	12	20	3
TE-rate-349	0.00156384	12	21	1
TE-rate-352	0.0020633	12	14	1
TE-rate-355	0.00323995	12	22	2
TE-rate-361	0.00070194	12	22	1
TE-rate-370	0.0113841	12	19	2
TE-rate-430	0	12	21	1
TE-rate-15	0.00480965	13	26	2
TE-rate-42	0.00557259	13	20	1
TE-rate-54	0	13	20	1
TE-rate-109	0	13	18	2
TE-rate-131	0.00774587	13	18	2
TE-rate-134	0.0175851	13	21	3
TE-rate-174	0.00788666	13	24	2
TE-rate-235	0.0109465	13	22	1
TE-rate-238	0.000732682	13	20	2
TE-rate-307	0.00495401	13	17	3
TE-rate-320	0.00270274	13	20	3
TE-rate-321	0.00978231	13	22	2
TE-rate-406	0.00422561	13	18	2
TE-rate-427	0.0039582	13	18	0
TE-rate-117	0.00560183	14	16	4
TE-rate-189	0.00135993	14	23	2
TE-rate-371	0.00780377	14	19	3
TE-rate-138	0.0163099	16	23	5
TE-rate-378	0.0132373	16	24	3
TE-rate-289	0.0134807	17	13	4

## Sheet: Fig 7b-d
* See also Supplementary Data 12
b							c							d
CAT	INFO	PROP	MIN	MAX	ORDER		CAT	INFO	PROP	MIN	MAX	ORDER		CAT	INFO	PROP	MIN	MAX	ORDER
A4	Competent	0	0	0	1		A4	Competent	0	0	0	1		A4	Competent	0	0	0	1
A4	Defective	0.030303	0	0	1		A4	Defective	0	0	0	1		A4	Defective	0	0	0	1
A4	Denovo	0.00684931	0	0.0206978	2		A4	Denovo	0	0	0	2		A4	Denovo	0	0	0	2
A4	Denovo	0	0	0	3		A4	Denovo	0	0	0	3		A4	Denovo	0	0	0	3
A6	Competent	0	0	0	4		A6	Competent	0	0	0	4		A6	Competent	0	0	0	4
A6	Defective	0.030303	0	0	4		A6	Defective	0	0	0	4		A6	Defective	0	0	0	4
A6	Denovo	3.08e-110	0	1.05e-35	5		A6	Denovo	0	0	0	5		A6	Denovo	0	0	0	5
A6	Denovo	0	0	0	6		A6	Denovo	0	0	0	6		A6	Denovo	0	0	0	6
A10	Competent	0	0	0	7		A10	Competent	0	0	0	7		A10	Competent	0	0	0	7
A10	Defective	0.030303	0	0	7		A10	Defective	0.0294118	0	0	7		A10	Defective	0	0	0	7
A10	Denovo	3.08e-110	0	1.05e-35	8		A10	Denovo	4.89e-32	0	2.83e-06	8		A10	Denovo	0	0	0	8
A10	Denovo	0	0	0	9		A10	Denovo	0	0	0	9		A10	Denovo	0	0	0	9
A15	Competent	0	0	0	10		A15	Competent	0	0	0	10		A15	Competent	0	0	0	10
A15	Defective	0	0	0	10		A15	Defective	0.0294118	0	0	10		A15	Defective	0.0384615	0	0	10
A15	Denovo	0	0	0	11		A15	Denovo	4.87e-95	0	1.35e-29	11		A15	Denovo	0.0172414	7.92e-41	0.0349908	11
A15	Denovo	0	0	0	12		A15	Denovo	0	0	0	12		A15	Denovo	0	0	0	12
A23	Competent	0	0	0	13		A23	Competent	0	0	0	13		A23	Competent	0	0	0	13
A23	Defective	0.0606061	0	0	13		A23	Defective	0	0	0	13		A23	Defective	0.0384615	0	0	13
A23	Denovo	0.31059	0.216868	0.392648	14		A23	Denovo	0	0	0	14		A23	Denovo	0.207544	0.0971992	0.301785	14
A23	Denovo	0	0	0	15		A23	Denovo	0	0	0	15		A23	Denovo	0	0	0	15
A31	Competent	0	0	0	16		A31	Competent	0	0	0	16		A31	Competent	0	0	0	16
A31	Defective	0	0	0	16		A31	Defective	0.0294118	0	0	16		A31	Defective	0	0	0	16
A31	Denovo	0	0	0	17		A31	Denovo	0.0555556	1.27e-05	0.104361	17		A31	Denovo	0	0	0	17
A31	Denovo	0	0	0	18		A31	Denovo	0	0	0	18		A31	Denovo	0	0	0	18
A33	Competent	0	0	0	19		A33	Competent	0	0	0	19		A33	Competent	0	0	0	19
A33	Defective	0.030303	0	0	19		A33	Defective	0.176471	0	0	19		A33	Defective	0.0384615	0	0	19
A33	Denovo	0.198665	0.0906854	0.310243	20		A33	Denovo	0.734568	0.625222	0.852466	20		A33	Denovo	0.50943	0.383502	0.626659	20
A33	Denovo	0	0	0	21		A33	Denovo	0	0	0	21		A33	Denovo	0	0	0	21
A36	Competent	0	0	0	22		A36	Competent	0	0	0	22		A36	Competent	0.0384615	0	0	22
A36	Defective	0.030303	0	0	22		A36	Defective	0	0	0	22		A36	Defective	0	0	0	22
A36	Denovo	6.01e-22	1.83e-12	1.53e-08	23		A36	Denovo	0	0	0	23		A36	Denovo	6.97e-30	1.74e-15	8.62e-11	23
A36	Denovo	0	0	0	24		A36	Denovo	0	0	0	24		A36	Denovo	0	0	0	24
A37	Competent	0	0	0	25		A37	Competent	0	0	0	25		A37	Competent	0	0	0	25
A37	Defective	0	0	0	25		A37	Defective	0.0588235	0	0	25		A37	Defective	0.115385	0	0	25
A37	Denovo	0	0	0	26		A37	Denovo	2.24e-13	3.05e-13	0.0194193	26		A37	Denovo	6.97e-30	1.74e-15	8.62e-11	26
A37	Denovo	0	0	0	27		A37	Denovo	0	0	0	27		A37	Denovo	0	0	0	27
A40	Competent	0	0	0	28		A40	Competent	0	0	0	28		A40	Competent	0	0	0	28
A40	Defective	0	0	0	28		A40	Defective	0.0294118	0	0	28		A40	Defective	0	0	0	28
A40	Denovo	0	0	0	29		A40	Denovo	1.11e-24	2.46e-14	2.3e-08	29		A40	Denovo	0	0	0	29
A40	Denovo	0	0	0	30		A40	Denovo	0	0	0	30		A40	Denovo	0	0	0	30
A41	Competent	0.181818	0	0	31		A41	Competent	0.117647	0	0	31		A41	Competent	0.115385	0	0	31
A41	Defective	0.0909091	0	0	31		A41	Defective	0.0294118	0	0	31		A41	Defective	0.0384615	0	0	31
A41	Denovo	0.483895	0.396983	0.565928	32		A41	Denovo	0.188889	0.0823816	0.294302	32		A41	Denovo	0.234741	0.166793	0.314973	32
A41	Denovo	0	0	0	33		A41	Denovo	0	0	0	33		A41	Denovo	0	0	0	33
A42	Competent	0	0	0	34		A42	Competent	0	0	0	34		A42	Competent	0	0	0	34
A42	Defective	0.030303	0	0	34		A42	Defective	0.0294118	0	0	34		A42	Defective	0	0	0	34
A42	Denovo	6.01e-22	1.83e-12	1.53e-08	35		A42	Denovo	0.0209877	3.8e-13	0.0631101	35		A42	Denovo	0	0	0	35
A42	Denovo	0	0	0	36		A42	Denovo	0	0	0	36		A42	Denovo	0	0	0	36
A44	Competent	0.030303	0	0	37		A44	Competent	0.0588235	0	0	37		A44	Competent	0.0769231	0	0	37
A44	Defective	0.0909091	0	0	37		A44	Defective	0.0882353	0	0	37		A44	Defective	0.115385	0	0	37
A44	Denovo	6.01e-22	1.83e-12	1.53e-08	38		A44	Denovo	1.11e-24	2.46e-14	2.3e-08	38		A44	Denovo	0.0310436	0.00731246	0.0678052	38
A44	Denovo	0	0	0	39		A44	Denovo	0	0	0	39		A44	Denovo	0	0	0	39
A47	Competent	0	0	0	40		A47	Competent	0	0	0	40		A47	Competent	0	0	0	40
A47	Defective	0	0	0	40		A47	Defective	0.0294118	0	0	40		A47	Defective	0	0	0	40
A47	Denovo	0	0	0	41		A47	Denovo	1.11e-24	2.46e-14	2.3e-08	41		A47	Denovo	0	0	0	41
A47	Denovo	0	0	0	42		A47	Denovo	0	0	0	42		A47	Denovo	0	0	0	42
A49	Competent	0	0	0	43		A49	Competent	0	0	0	43		A49	Competent	0	0	0	43
A49	Defective	0.030303	0	0	43		A49	Defective	0	0	0	43		A49	Defective	0	0	0	43
A49	Denovo	6.01e-22	1.83e-12	1.53e-08	44		A49	Denovo	0	0	0	44		A49	Denovo	0	0	0	44
A49	Denovo	0	0	0	45		A49	Denovo	0	0	0	45		A49	Denovo	0	0	0	45
A50	Competent	0	0	0	46		A50	Competent	0	0	0	46		A50	Competent	0	0	0	46
A50	Defective	0.030303	0	0	46		A50	Defective	0	0	0	46		A50	Defective	0	0	0	46
A50	Denovo	6.01e-22	1.83e-12	1.53e-08	47		A50	Denovo	0	0	0	47		A50	Denovo	0	0	0	47
A50	Denovo	0	0	0	48		A50	Denovo	0	0	0	48		A50	Denovo	0	0	0	48
A52	Competent	0	0	0	49		A52	Competent	0	0	0	49		A52	Competent	0	0	0	49
A52	Defective	0	0	0	49		A52	Defective	0.0294118	0	0	49		A52	Defective	0.0384615	0	0	49
A52	Denovo	0	0	0	50		A52	Denovo	1.11e-24	2.46e-14	2.3e-08	50		A52	Denovo	2.11e-29	4.74e-15	1.14e-10	50
A52	Denovo	0	0	0	51		A52	Denovo	0	0	0	51		A52	Denovo	0	0	0	51
A63	Competent	0.0606061	0	0	52		A63	Competent	0.0294118	0	0	52		A63	Competent	0.0769231	0	0	52
A63	Defective	0	0	0	52		A63	Defective	0	0	0	52		A63	Defective	0	0	0	52
A63	Denovo	3.08e-110	0	1.05e-35	53		A63	Denovo	4.87e-95	0	1.35e-29	53		A63	Denovo	6.12e-99	0	5.79e-33	53
A63	Denovo	0	0	0	54		A63	Denovo	0	0	0	54		A63	Denovo	0	0	0	54
A71	Competent	0	0	0	55		A71	Competent	0	0	0	55		A71	Competent	0	0	0	55
A71	Defective	0.030303	0	0	55		A71	Defective	0.0294118	0	0	55		A71	Defective	0.0384615	0	0	55
A71	Denovo	0	0	0	56		A71	Denovo	0	0	0	56		A71	Denovo	1.05e-09	1.02e-07	0.000190807	56
A71	Denovo	0	0	0	57		A71	Denovo	0	0	0	57		A71	Denovo	0	0	0	57
A74	Competent	0	0	0	58		A74	Competent	0	0	0	58		A74	Competent	0	0	0	58
A74	Defective	0.030303	0	0	58		A74	Defective	0.0294118	0	0	58		A74	Defective	0	0	0	58
A74	Denovo	6.01e-22	1.83e-12	1.53e-08	59		A74	Denovo	1.11e-24	2.46e-14	2.3e-08	59		A74	Denovo	0	0	0	59
A74	Denovo	0	0	0	60		A74	Denovo	0	0	0	60		A74	Denovo	0	0	0	60
A75	Competent	0	0	0	61		A75	Competent	0	0	0	61		A75	Competent	0	0	0	61
A75	Defective	0.0606061	0	0	61		A75	Defective	0.0588235	0	0	61		A75	Defective	0.0769231	0	0	61
A75	Denovo	3.08e-110	0	1.05e-35	62		A75	Denovo	4.87e-95	0	1.35e-29	62		A75	Denovo	6.12e-99	0	5.79e-33	62
A75	Denovo	0	0	0	63		A75	Denovo	0	0	0	63		A75	Denovo	0	0	0	63
A76	Competent	0.0606061	0	0	64		A76	Competent	0.0588235	0	0	64		A76	Competent	0.0769231	0	0	64
A76	Defective	0	0	0	64		A76	Defective	0	0	0	64		A76	Defective	0	0	0	64
A76	Denovo	0	0	0	65		A76	Denovo	0	0	0	65		A76	Denovo	0	0	0	65
A76	Denovo	0	0	0	66		A76	Denovo	0	0	0	66		A76	Denovo	0	0	0	66
A77	Competent	0.0606061	0	0	67		A77	Competent	0.0588235	0	0	67		A77	Competent	0.0769231	0	0	67
A77	Defective	0	0	0	67		A77	Defective	0	0	0	67		A77	Defective	0	0	0	67
A77	Denovo	0	0	0	68		A77	Denovo	0	0	0	68		A77	Denovo	0	0	0	68
A77	Denovo	0	0	0	69		A77	Denovo	0	0	0	69		A77	Denovo	0	0	0	69

[truncated: 25 more sheets: Fig 7e-g, Fig 8a-b, Fig 9a, Fig 9b, Supp. Fig 2a, Suppl. Fig 2b, Suppl. Fig 2c, Suppl. Fig 2d-e, Suppl. Fig 4a, Suppl. Fig 4b, Suppl. Fig 4c, Suppl. Fig 5a, Suppl. Fig 5b, Suppl. Fig 5c, Suppl. Fig 6a, Suppl. Fig 6b, Suppl. Fig 7a, Suppl. Fig 7b, Suppl. Fig 11, Suppl. Fig 12a …]
